# Supplementary material for: RNA-seq reveals differentially expressed genes in rice (Oryza sativa) roots during interactions with plant-growth promoting bacteria, Azospirillum brasilense
Source: PLoS One. 2019 May 23;14(5):e0217309. doi: 10.1371/journal.pone.0217309 (PMC6532919; doi:10.1371/journal.pone.0217309)
Supplement: S1 Table — (XLSX) [file pone.0217309.s001.xlsx]

## Sheet: Sheet1
	Day 1
	Sample	# reads	both reads	# pairs mapped by Tophat	# R1 reads mapped by Tophat	# R2 reads mapped by Tophat
		(Paired-end)	surviving QC by Trimmomatic
	C1	25957467	11922501	9402365	9747304	9849844
			-0.4593	(78.8% of input)	(81.8% of input)	(82.6% of input)
				(36.2% of raw)
	C2	33064177	16430612	13960457	14451279	14593404
			-0.4969	(84.8% of input)	(88.0% of input)	(88.8% of input)
				(42.2% of raw)
	C3	43793141	28424339	24382215	25334076	25412934
			-0.6491	(85.5% of input)	(89.1% of input)	(89.4% of input)
				(55.6% of raw)
	Os1As1	36378684	28090847	24163713	25075993	25105586
			-0.7722	(85.8% of input)	(89.3% of input)	(89.4% of input)
				(66.4% of raw)
	Os1As2	38746595	28014906	23587291	24465881	24517660
			-0.723	(83.9% of input)	(87.3% of input)	(87.5% of input)
				(60.8% of raw)
	Os1As3	39025594	24829570	20516042	21277864	21379423
			-0.6362	(82.4% of input)	(85.7% of input)	(86.1% of input)
				(52.5% of raw)
	Day 14
	Sample	# reads	both reads	# pairs mapped by Tophat	# R1 reads mapped by Tophat	# R2 reads mapped by Tophat
		(Paired-end)	surviving QC by Trimmomatic
	C1	40686896	35555181	32077355	33942280	32911816
			-0.8739	(89.3% of input)	(95.5% of input)	(92.6% of input)
				(78.8% of raw)
	C2	41012237	35341630	31905964	33719099	32737524
			-0.8617	(89.5% of input)	(95.4% of input)	(92.6% of input)
				(77.8% of raw)
	C3	40819362	34119810	30335600	32078673	31141440
			-0.8359	(88.1% of input)	(94.0% of input)	(91.3% of input)
				(74.3% of raw)
	OsAs1	34516962	30429469	26926073	28215098	27642413
			-0.8816	(87.2% of input)	(92.7% of input)	(90.8% of input)
				(78.0% of raw)
	OsAs2	35037378	30389188	26742053	28036835	27485226
			-0.8673	(86.2% of input)	(92.3% of input)	(90.4% of input)
				(76.3% of raw)
	OsAs3	34650082	30147229	26806589	28493989	27572106
			-0.87	(87.9% of input)	(94.5% of input)	(91.5% of input)
				(77.3% of raw)
