# Supplementary material for: RNA-seq reveals differentially expressed genes in rice (Oryza sativa) roots during interactions with plant-growth promoting bacteria, Azospirillum brasilense
Source: PLoS One. 2019 May 23;14(5):e0217309. doi: 10.1371/journal.pone.0217309 (PMC6532919; doi:10.1371/journal.pone.0217309)
Supplement: S2 Table — (XLSX) [file pone.0217309.s002.xlsx]

## Sheet: DEgenes_1dpi
gene	locus	status	value_C	value_Os1As	log2.fold_change.	test_stat	p_value	q_value	significant	annot
LOC_Os02g12270	Chr2:6387517-6387859	OK	0	2.10009	Inf	NA	0.00145	0.0174512	yes	expressed protein
LOC_Os02g37380	Chr2:22579159-22580613	OK	0	1.13623	Inf	NA	5e-05	0.00106026	yes	expressed protein
LOC_Os03g43710	Chr3:24443405-24443890	OK	0	1.53929	Inf	NA	5e-05	0.00106026	yes	expressed protein
LOC_Os05g17800	Chr5:10233382-10234638	OK	0	1.36968	Inf	NA	0.0003	0.00493731	yes	SHR5-receptor-like kinase, putative, expressed
LOC_Os06g06200	Chr6:2870176-2872700	OK	0	0.685375	Inf	NA	5e-05	0.00106026	yes	retrotransposon protein, putative, LINE subclass, expressed
LOC_Os12g25800	Chr12:14963120-14963695	OK	0	1.51692	Inf	NA	0.00145	0.0174512	yes	expressed protein
LOC_Os07g19000	Chr7:11252035-11252655	OK	0.310273	8.99224	4.85707	4.99386	0.0009	0.0119224	yes	LTPL41 - Protease inhibitor/seed storage/LTP family protein precursor, expressed
LOC_Os02g37260	Chr2:22529384-22531323	OK	8.59089	162.077	4.23772	4.80805	5e-05	0.00106026	yes	hypothetical protein
LOC_Os02g37250	Chr2:22509897-22510548	OK	58.6106	1020.55	4.12204	10.8077	5e-05	0.00106026	yes	hypothetical protein
LOC_Os01g61610	Chr1:35636302-35641236	OK	0.363857	5.96049	4.03399	5.97909	5e-05	0.00106026	yes	flavonol synthase/flavanone 3-hydroxylase, putative, expressed
LOC_Os12g44050	Chr12:27316454-27317290	OK	0.243325	3.7979	3.96424	3.88342	0.00025	0.00425037	yes	purple acid phosphatase precursor, putative, expressed
LOC_Os09g08990	Chr9:4775512-4778505	OK	0.0604088	0.747483	3.62921	3.17384	0.0013	0.0160292	yes	cytochrome P450, putative, expressed
LOC_Os02g38230	Chr2:23121132-23123149	OK	3.36676	39.4473	3.55049	8.18097	5e-05	0.00106026	yes	high affinity nitrate transporter, putative, expressed
LOC_Os02g37360	Chr2:22572213-22573341	OK	0.165063	1.86341	3.49686	2.59526	0.00395	0.0375169	yes	expressed protein
LOC_Os11g47110	Chr11:28321725-28327978	OK	0.250633	2.70549	3.43224	4.3217	5e-05	0.00106026	yes	OsWAK121 - OsWAK receptor-like protein kinase, expressed
LOC_Os01g28474	Chr1:15948775-15953098	OK	0.0808277	0.86735	3.42369	2.94667	0.00395	0.0375169	yes	transferase family protein, putative, expressed
LOC_Os10g07556	Chr10:4075643-4081621	OK	0.408376	4.18001	3.35554	4.54167	5e-05	0.00106026	yes	wall-associated receptor kinase-like 22 precursor, putative, expressed
LOC_Os03g16960	Chr3:9425489-9426843	OK	6.72134	58.8695	3.1307	6.95329	5e-05	0.00106026	yes	cysteine-rich repeat secretory protein 55 precursor, putative, expressed
LOC_Os12g31200	Chr12:18783466-18787349	OK	0.0958911	0.837256	3.1262	3.71022	5e-05	0.00106026	yes	NB-ARC domain containing protein, expressed
LOC_Os03g16950	Chr3:9421688-9422925	OK	12.8804	100.452	2.96326	7.27789	5e-05	0.00106026	yes	cysteine-rich repeat secretory protein 55 precursor, putative, expressed
LOC_Os09g21660	Chr9:13116491-13118744	OK	0.535278	4.15227	2.95554	3.48498	5e-05	0.00106026	yes	expressed protein
LOC_Os01g22249	Chr1:12509591-12519255	OK	0.18721	1.3553	2.85588	4.52458	5e-05	0.00106026	yes	peroxidase precursor, putative, expressed
LOC_Os01g03640	Chr1:1497239-1500609	OK	1.32434	8.98087	2.76158	6.30654	5e-05	0.00106026	yes	multicopper oxidase domain containing protein, expressed
LOC_Os05g15880	Chr5:8959414-8960578	OK	0.677163	4.58974	2.76084	4.67782	5e-05	0.00106026	yes	glycosyl hydrolase, putative, expressed
LOC_Os04g28860	Chr4:17100967-17106827	OK	0.183413	1.17673	2.68162	3.96261	5e-05	0.00106026	yes	expressed protein
LOC_Os06g05010	Chr6:2208672-2209562	OK	0.379501	2.42597	2.67639	2.87408	0.0003	0.00493731	yes	early nodulin 93 ENOD93 protein, putative, expressed
LOC_Os02g12680	Chr2:6628382-6630103	OK	2.63528	16.067	2.60808	9.43516	5e-05	0.00106026	yes	cytochrome P450, putative, expressed
LOC_Os06g39780	Chr6:23632461-23634203	OK	3.18378	18.467	2.53614	6.51644	5e-05	0.00106026	yes	cytochrome P450, putative, expressed
LOC_Os11g24140	Chr11:13723174-13724658	OK	50.6977	287.186	2.50199	6.79562	5e-05	0.00106026	yes	plastocyanin-like domain containing protein, putative, expressed
LOC_Os04g33150	Chr4:20065192-20066677	OK	11.4439	64.1504	2.48688	7.7643	5e-05	0.00106026	yes	desiccation-related protein PCC13-62 precursor, putative, expressed
LOC_Os08g28240	Chr8:17229166-17235488	OK	0.308673	1.71615	2.47503	2.84948	0.0001	0.00194916	yes	carotenoid cleavage dioxygenase, putative, expressed
LOC_Os03g43750	Chr3:24466602-24473610	OK	2.52542	14.025	2.4734	5.37622	5e-05	0.00106026	yes	retrotransposon, putative, centromere-specific, expressed
LOC_Os04g52720	Chr4:31389664-31395185	OK	9.62828	53.0694	2.46253	4.8618	5e-05	0.00106026	yes	Cupin domain containing protein, expressed
LOC_Os06g38580	Chr6:22856414-22856615	OK	10.4536	57.267	2.45371	3.55903	0.00035	0.0056126	yes	expressed protein
LOC_Os01g09260	Chr1:4697313-4699792	OK	0.937834	5.08891	2.43995	5.45548	5e-05	0.00106026	yes	cytokinin dehydrogenase precursor, putative, expressed
LOC_Os11g14050	Chr11:7796546-7802609	OK	2.53829	13.62	2.4238	5.41731	5e-05	0.00106026	yes	leucine-rich repeat family protein, putative, expressed
LOC_Os09g03200	Chr9:1539970-1540198	OK	4.33533	22.9051	2.40145	2.36642	0.0013	0.0160292	yes	expressed protein
LOC_Os09g19300	Chr9:11550879-11553816	OK	0.577115	3.03595	2.39521	4.87716	5e-05	0.00106026	yes	retrotransposon protein, putative, unclassified, expressed
LOC_Os12g31160	Chr12:18757945-18764040	OK	0.251551	1.29693	2.36617	3.8687	5e-05	0.00106026	yes	MLA10, putative, expressed
LOC_Os11g06150	Chr11:2932658-2933856	OK	0.430709	2.21982	2.36566	5.08134	5e-05	0.00106026	yes	basic proline-rich protein precursor, putative, expressed
LOC_Os01g03380	Chr1:1363515-1364303	OK	0.489178	2.51209	2.36045	3.45143	5e-05	0.00106026	yes	BBTI6 - Bowman-Birk type bran trypsin inhibitor precursor, putative, expressed
LOC_Os08g02110	Chr8:697179-698615	OK	36.4122	183.886	2.33632	6.87963	5e-05	0.00106026	yes	peroxidase precursor, putative, expressed
LOC_Os09g19290	Chr9:11544099-11550254	OK	0.425685	2.12789	2.32156	4.68091	5e-05	0.00106026	yes	retrotransposon protein, putative, unclassified, expressed
LOC_Os07g37454	Chr7:22427660-22429638	OK	0.449367	2.23286	2.31293	3.33445	5e-05	0.00106026	yes	urate anion exchanger, putative, expressed
LOC_Os10g02070	Chr10:677085-678882	OK	73.2478	360.533	2.29927	6.20109	5e-05	0.00106026	yes	peroxidase precursor, putative, expressed
LOC_Os05g50300	Chr5:28829947-28832131	OK	0.634073	3.10564	2.29217	4.54687	5e-05	0.00106026	yes	AMP-binding enzyme, putative, expressed
LOC_Os02g41450	Chr2:24816731-24819818	OK	1.38498	6.6827	2.27057	3.78765	5e-05	0.00106026	yes	no apical meristem protein, putative, expressed
LOC_Os01g50820	Chr1:29188849-29190965	OK	4.40935	21.2446	2.26846	5.56989	5e-05	0.00106026	yes	transporter, major facilitator family, putative, expressed
LOC_Os01g10210	Chr1:5373581-5374794	OK	1.51725	7.21728	2.25	4.69453	5e-05	0.00106026	yes	lachrymatory factor synthase, putative, expressed
LOC_Os05g50610	Chr5:29009135-29013172	OK	0.997037	4.60055	2.20609	4.31228	5e-05	0.00106026	yes	WRKY8, expressed
LOC_Os04g55740	Chr4:33179631-33181419	OK	10.8526	50.0558	2.2055	7.00843	5e-05	0.00106026	yes	peroxidase precursor, putative, expressed
LOC_Os02g09240	Chr2:4754172-4756309	OK	5.18982	23.8042	2.19746	6.54704	5e-05	0.00106026	yes	cytochrome P450 71D8, putative, expressed
LOC_Os05g38040	Chr5:22303383-22306367	OK	19.9924	91.5273	2.19475	6.30661	5e-05	0.00106026	yes	expressed protein
LOC_Os10g19919	Chr10:9984426-9987828	OK	0.95598	4.37174	2.19316	3.69691	5e-05	0.00106026	yes	retrotransposon protein, putative, Ty3-gypsy subclass, expressed
LOC_Os02g32320	Chr2:19084410-19085860	OK	0.261064	1.18993	2.1884	2.67925	0.00145	0.0174512	yes	expressed protein
LOC_Os01g10520	Chr1:5578752-5585267	OK	0.15694	0.71131	2.18027	2.58083	0.0005	0.00743132	yes	expressed protein
LOC_Os03g17460	Chr3:9708205-9710092	OK	0.320962	1.45141	2.17698	2.00672	0.0051	0.045369	yes	IN2-1 protein, putative, expressed
LOC_Os04g47320	Chr4:28091138-28095005	OK	0.279123	1.2604	2.17491	3.53771	5e-05	0.00106026	yes	uncharacterized mscS family protein, putative, expressed
LOC_Os06g35700	Chr6:20832431-20834494	OK	9.42194	41.7578	2.14795	7.20847	5e-05	0.00106026	yes	reticuline oxidase-like protein precursor, putative, expressed
LOC_Os02g40710	Chr2:24683632-24685205	OK	4.23355	18.5626	2.13246	4.54831	5e-05	0.00106026	yes	ammonium transporter protein, putative, expressed
LOC_Os03g13210	Chr3:7128180-7130342	OK	38.6046	169.045	2.13056	6.44226	5e-05	0.00106026	yes	peroxidase precursor, putative, expressed
LOC_Os01g65710	Chr1:38151364-38152042	OK	0.273794	1.19871	2.13032	2.26554	0.00325	0.032607	yes	expressed protein
LOC_Os05g16420	Chr5:9318021-9318630	OK	32.9714	143.51	2.12187	4.78657	5e-05	0.00106026	yes	SHR5-receptor-like kinase, putative, expressed
LOC_Os10g04450	Chr10:2098285-2099823	OK	1.93564	8.40392	2.11825	3.42773	5e-05	0.00106026	yes	expressed protein
LOC_Os12g39300	Chr12:24154797-24157079	OK	0.259973	1.12032	2.10747	3.17451	0.0001	0.00194916	yes	cytochrome P450, putative, expressed
LOC_Os06g37450	Chr6:22155052-22157061	OK	0.446471	1.92091	2.10515	3.26597	5e-05	0.00106026	yes	GATA zinc finger domain containing protein, expressed
LOC_Os07g23120	Chr7:13037519-13038640	OK	0.431579	1.84045	2.09236	2.64823	5e-05	0.00106026	yes	expressed protein
LOC_Os03g24820	Chr3:14143988-14146663	OK	0.356022	1.51192	2.08635	3.32802	5e-05	0.00106026	yes	expressed protein
LOC_Os07g03467	Chr7:1388412-1389436	OK	4.6066	19.2469	2.06285	4.69302	5e-05	0.00106026	yes	SCP-like extracellular protein, expressed
LOC_Os05g17604	Chr5:10112381-10126224	OK	3.76681	15.6577	2.05546	4.84084	5e-05	0.00106026	yes	SHR5-receptor-like kinase, putative, expressed
LOC_Os05g16430	Chr5:9321700-9328355	OK	0.766086	3.07404	2.00456	3.18212	5e-05	0.00106026	yes	SHR5-receptor-like kinase, putative, expressed
LOC_Os04g05650	Chr4:2890371-2891360	OK	10.6792	42.2384	1.98375	3.80572	5e-05	0.00106026	yes	expressed protein
LOC_Os02g11130	Chr2:5966028-5967668	OK	1.28119	5.03645	1.97492	3.65914	5e-05	0.00106026	yes	cytokinin-O-glucosyltransferase 3, putative, expressed
LOC_Os11g15040	Chr11:8466831-8469354	OK	1.25971	4.94567	1.97307	3.13242	5e-05	0.00106026	yes	S-adenosyl-L-methionine:benzoic acid/salicylic acid carboxyl methyltransferase, putative, expressed
LOC_Os10g28370	Chr10:14763547-14765107	OK	0.429066	1.66694	1.95793	3.32346	0.0002	0.00351915	yes	chlorophyllase-2, chloroplast precursor, putative, expressed
LOC_Os03g03730	Chr3:1668200-1669268	OK	3.05428	11.8638	1.95766	3.86566	5e-05	0.00106026	yes	regulatory protein, putative, expressed
LOC_Os10g39300	Chr10:20971235-20972702	OK	3.22015	12.4728	1.95358	4.58728	5e-05	0.00106026	yes	aspartic proteinase nepenthesin, putative, expressed
LOC_Os12g37519	Chr12:23025354-23028137	OK	11.8462	45.4117	1.93864	5.11822	5e-05	0.00106026	yes	retrotransposon protein, putative, unclassified, expressed
LOC_Os04g38540	Chr4:22902576-22905751	OK	3.03264	11.5718	1.93196	4.41503	5e-05	0.00106026	yes	aldose 1-epimerase, putative, expressed
LOC_Os09g30050	Chr9:18275137-18275719	OK	0.436482	1.65132	1.91962	1.97093	0.00335	0.0332359	yes	expressed protein
LOC_Os04g40990	Chr4:24325763-24328254	OK	5.10389	19.2856	1.91786	5.94662	5e-05	0.00106026	yes	malate synthase, glyoxysomal, putative, expressed
LOC_Os03g42259	Chr3:23512611-23513579	OK	4.06174	15.2741	1.91092	4.90498	5e-05	0.00106026	yes	hypervariable Bacillus group-specific protein, putative, expressed
LOC_Os01g22680	Chr1:12751898-12753162	OK	0.751021	2.82099	1.90927	2.53055	5e-05	0.00106026	yes	fruit bromelain precursor, putative, expressed
LOC_Os04g30250	Chr4:18053115-18057610	OK	2.68667	10.0885	1.90882	3.5681	5e-05	0.00106026	yes	wall-associated receptor kinase-like 5 precursor, putative, expressed
LOC_Os02g12260	Chr2:6385764-6387143	OK	1.68417	6.29663	1.90255	2.12014	0.0033	0.0329801	yes	expressed protein
LOC_Os10g02880	Chr10:1162911-1164485	OK	2.52702	9.4051	1.896	3.77768	5e-05	0.00106026	yes	O-methyltransferase, putative, expressed
LOC_Os11g13750	Chr11:7567970-7568806	OK	0.359086	1.32228	1.88063	2.5241	0.00235	0.025369	yes	expressed protein
LOC_Os08g42198	Chr8:26694537-26695159	OK	1.5943	5.85727	1.87731	2.3231	0.0004	0.00626261	yes	auxin responsive protein, putative, expressed
LOC_Os10g39260	Chr10:20956881-20958393	OK	6.97932	25.6016	1.87507	5.08967	5e-05	0.00106026	yes	aspartic proteinase nepenthesin, putative, expressed
LOC_Os01g11700	Chr1:6304801-6306608	OK	1.71201	6.27716	1.87442	4.15411	5e-05	0.00106026	yes	GDSL-like lipase/acylhydrolase, putative, expressed
LOC_Os06g16640	Chr6:9564123-9566967	OK	0.374013	1.35891	1.86129	2.17989	0.00125	0.0155368	yes	carboxyl-terminal peptidase, putative, expressed
LOC_Os12g05580	Chr12:2562781-2563386	OK	0.883137	3.16758	1.84267	2.41866	0.00045	0.00689167	yes	expressed protein
LOC_Os02g15460	Chr2:8659208-8660522	OK	2.68673	9.628	1.84139	3.09099	5e-05	0.00106026	yes	expressed protein
LOC_Os06g17070	Chr6:9892372-9895168	OK	1.63034	5.76265	1.82156	3.25293	5e-05	0.00106026	yes	retrotransposon protein, putative, Ty1-copia subclass, expressed
LOC_Os01g09540	Chr1:4872118-4873806	OK	2.45423	8.64627	1.81681	4.30103	5e-05	0.00106026	yes	HAD superfamily phosphatase, putative, expressed
LOC_Os12g26960	Chr12:15788560-15789163	OK	56.2191	198.019	1.81651	5.28043	5e-05	0.00106026	yes	THION34 - Plant thionin family protein precursor, expressed
LOC_Os11g23080	Chr11:13280135-13283302	OK	3.52338	12.2989	1.80349	3.85836	5e-05	0.00106026	yes	retrotransposon protein, putative, unclassified, expressed
LOC_Os05g15770	Chr5:8902478-8903793	OK	1135.17	3960.08	1.80263	2.20123	0.00355	0.0347438	yes	glycosyl hydrolase, putative, expressed
LOC_Os06g39110	Chr6:23227134-23228392	OK	166.442	578.439	1.79714	5.27365	5e-05	0.00106026	yes	expressed protein
LOC_Os11g44950	Chr11:27203544-27210578	OK	3.62635	12.5836	1.79496	5.58335	5e-05	0.00106026	yes	glycosyl hydrolase family 3 protein, putative, expressed
LOC_Os09g37780	Chr9:21761757-21765360	OK	0.240307	0.831509	1.79085	2.25069	0.00035	0.0056126	yes	serine/threonine-protein kinase receptor precursor, putative, expressed
LOC_Os01g13560	Chr1:7588190-7589633	OK	2.40377	8.26365	1.78148	3.21989	5e-05	0.00106026	yes	membrane associated DUF588 domain containing protein, putative, expressed
LOC_Os07g48010	Chr7:28669497-28671387	OK	13.8429	47.4674	1.77779	4.94151	5e-05	0.00106026	yes	peroxidase precursor, putative, expressed
LOC_Os03g15320	Chr3:8384205-8386091	OK	1.31272	4.49637	1.7762	3.79953	5e-05	0.00106026	yes	glyoxal oxidase-related, putative, expressed
LOC_Os10g42130	Chr10:22669291-22671877	OK	2.25908	7.73133	1.77498	3.98299	5e-05	0.00106026	yes	no apical meristem protein, putative, expressed
LOC_Os12g08850	Chr12:4568443-4572329	OK	0.963136	3.25522	1.75694	3.24116	5e-05	0.00106026	yes	expressed protein
LOC_Os04g30160	Chr4:18001018-18005396	OK	0.183339	0.619446	1.75647	2.02272	0.00235	0.025369	yes	OsWAK46 - OsWAK receptor-like protein kinase, expressed
LOC_Os11g15340	Chr11:8677313-8679074	OK	31.9258	107.515	1.75174	4.83368	5e-05	0.00106026	yes	SAM dependent carboxyl methyltransferase family protein, putative, expressed
LOC_Os10g36170	Chr10:19335021-19335615	OK	9.38692	31.6041	1.75139	4.26679	5e-05	0.00106026	yes	LTPL160 - Protease inhibitor/seed storage/LTP family protein precursor, expressed
LOC_Os01g64410	Chr1:37381456-37382214	OK	0.467205	1.572	1.75047	2.15905	0.001	0.0130163	yes	ATOFP18/OFP18, putative, expressed
LOC_Os04g52810	Chr4:31439594-31443397	OK	23.0973	77.6903	1.75001	4.99815	5e-05	0.00106026	yes	no apical meristem protein, putative, expressed
LOC_Os09g37976	Chr9:21895551-21896982	OK	0.680406	2.28743	1.74926	3.27257	0.00045	0.00689167	yes	cupin domain containing protein, expressed
LOC_Os04g54900	Chr4:32657752-32658190	OK	2.19636	7.33948	1.74056	2.16239	0.0031	0.0314289	yes	bHLH family protein, putative, expressed
LOC_Os05g50730	Chr5:29077044-29078538	OK	1.70012	5.64467	1.73125	3.69557	5e-05	0.00106026	yes	expressed protein
LOC_Os08g41760	Chr8:26355927-26357323	OK	0.482372	1.59166	1.72231	2.62095	0.0005	0.00743132	yes	OsFBX304 - F-box domain containing protein, expressed
LOC_Os02g48910	Chr2:29919236-29920338	OK	0.467964	1.5438	1.72201	2.29415	0.0008	0.0108714	yes	ubiquitin-conjugating enzyme, putative, expressed
LOC_Os12g17860	Chr12:10236040-10242719	OK	0.271194	0.89424	1.72134	1.95557	0.00165	0.0192967	yes	retrotransposon protein, putative, Ty3-gypsy subclass, expressed
LOC_Os06g01610	Chr6:359668-361582	OK	1.22639	4.03169	1.71697	2.97002	5e-05	0.00106026	yes	vacuolar-processing enzyme precursor, putative, expressed
LOC_Os04g34180	Chr4:20713197-20717279	OK	2.16639	7.06431	1.70525	3.0301	5e-05	0.00106026	yes	expressed protein
LOC_Os01g27230	Chr1:15185075-15188301	OK	3.59744	11.6825	1.69931	4.00529	5e-05	0.00106026	yes	12-oxophytodienoate reductase, putative, expressed
LOC_Os05g33430	Chr5:19645656-19647398	OK	1.82766	5.92138	1.69594	3.83929	5e-05	0.00106026	yes	xyloglucanase inhibitor, putative, expressed
LOC_Os11g34610	Chr11:20256865-20261058	OK	0.823006	2.6307	1.67647	2.01813	0.0022	0.0241208	yes	TKL_IRAK_DUF26-lc.28 - DUF26 kinases have homology to DUF26 containing loci, expressed
LOC_Os06g43384	Chr6:26082405-26087091	OK	3.01469	9.62539	1.67483	4.21836	5e-05	0.00106026	yes	cytochrome P450, putative, expressed
LOC_Os10g33760	Chr10:17849087-17851397	OK	19.4946	62.0054	1.66932	4.62475	5e-05	0.00106026	yes	No apical meristem protein, putative, expressed
LOC_Os12g38270	Chr12:23501360-23502386	OK	500.174	1590.32	1.66882	3.95108	5e-05	0.00106026	yes	metallothionein, putative, expressed
LOC_Os02g44680	Chr2:27077279-27079020	OK	4.42658	14.0306	1.66431	5.16886	5e-05	0.00106026	yes	allantoin permease, putative, expressed
LOC_Os01g24600	Chr1:13859261-13860625	OK	0.701368	2.21041	1.65607	2.621	5e-05	0.00106026	yes	fruit bromelain precursor, putative, expressed
LOC_Os06g29900	Chr6:17222530-17223263	OK	2.83692	8.74103	1.62348	1.82306	0.00565	0.0489455	yes	integral membrane protein, putative, expressed
LOC_Os07g48450	Chr7:28985796-28988032	OK	20.3368	62.505	1.61988	5.59916	5e-05	0.00106026	yes	no apical meristem protein, putative, expressed
LOC_Os07g25050	Chr7:14292223-14292742	OK	128.63	390.336	1.60149	4.12193	5e-05	0.00106026	yes	thionin-like peptide, putative, expressed
LOC_Os05g29750	Chr5:17202439-17204248	OK	1.09699	3.31324	1.59469	2.18388	0.00385	0.0367783	yes	cytochrome P450 71E1, putative, expressed
LOC_Os01g59580	Chr1:34458722-34466010	OK	0.263659	0.789776	1.58277	1.92048	0.0018	0.0206035	yes	retrotransposon protein, putative, unclassified, expressed
LOC_Os04g49194	Chr4:29331562-29338265	OK	3.93721	11.7808	1.58119	3.71397	5e-05	0.00106026	yes	naringenin,2-oxoglutarate 3-dioxygenase, putative, expressed
LOC_Os02g40730	Chr2:24690883-24692884	OK	12.0151	35.8932	1.57887	4.87189	5e-05	0.00106026	yes	ammonium transporter protein, putative, expressed
LOC_Os11g14910	Chr11:8387577-8389759	OK	139.087	415.497	1.57885	3.51694	5e-05	0.00106026	yes	NADP-dependent oxidoreductase, putative, expressed
LOC_Os05g12630	Chr5:7249977-7251397	OK	65.1275	193.962	1.57444	6.30391	5e-05	0.00106026	yes	expressed protein
LOC_Os03g26990	Chr3:15436384-15437786	OK	0.425751	1.26643	1.57269	3.45459	5e-05	0.00106026	yes	VQ domain containing protein, putative, expressed
LOC_Os02g53510	Chr2:32728418-32729427	OK	0.529108	1.57137	1.57039	2.32341	0.0036	0.0350848	yes	oxidoreductase/ transition metal ion binding protein, putative, expressed
LOC_Os06g35560	Chr6:20751033-20752958	OK	2.45732	7.28828	1.56849	4.63983	5e-05	0.00106026	yes	reticuline oxidase-like protein precursor, putative, expressed
LOC_Os07g36690	Chr7:21970340-21973436	OK	0.377041	1.11264	1.5612	2.73838	0.00015	0.0027523	yes	CSLF2 - cellulose synthase-like family F; beta1,3;1,4 glucan synthase, expressed
LOC_Os03g59290	Chr3:33756166-33759296	OK	5.06538	14.9027	1.55683	3.25714	5e-05	0.00106026	yes	C-methyltransferase, putative, expressed
LOC_Os01g45730	Chr1:25960102-25961195	OK	15.872	46.6285	1.55473	5.86924	5e-05	0.00106026	yes	zinc finger C-x8-C-x5-C-x3-H type family protein, expressed
LOC_Os11g34570	Chr11:20239368-20240647	OK	2.12989	6.24779	1.55256	3.04226	5e-05	0.00106026	yes	lysM domain-containing GPI-anchored protein precursor, putative, expressed
LOC_Os11g03820	Chr11:1506828-1512512	OK	2.27677	6.6479	1.54591	3.27952	5e-05	0.00106026	yes	D-mannose binding lectin family protein, expressed
LOC_Os11g45950	Chr11:27804176-27804967	OK	4.29965	12.5434	1.54464	2.27337	0.00045	0.00689167	yes	NAC domain-containing protein 90, putative, expressed
LOC_Os12g02080	Chr12:623548-626113	OK	11.2654	32.7448	1.53936	4.36537	5e-05	0.00106026	yes	peroxidase precursor, putative, expressed
LOC_Os11g45980	Chr11:27820308-27824920	OK	1.69824	4.93599	1.5393	3.2112	5e-05	0.00106026	yes	NBS-LRR type disease resistance protein, putative, expressed
LOC_Os01g60060	Chr1:34738320-34744027	OK	6.01498	17.4622	1.5376	3.9508	5e-05	0.00106026	yes	leucine-rich repeat family protein, putative, expressed
LOC_Os05g14220	Chr5:7973015-7975758	OK	2.38512	6.90409	1.53339	2.51408	5e-05	0.00106026	yes	tyrosine protein kinase domain containing protein, putative, expressed
LOC_Os06g39230	Chr6:23289523-23292315	OK	2.3174	6.69001	1.5295	3.33569	5e-05	0.00106026	yes	aldehyde dehydrogenase, putative, expressed
LOC_Os06g05070	Chr6:2241345-2243212	OK	1.73672	5.00002	1.52557	3.40395	5e-05	0.00106026	yes	protein kinase domain containing protein, expressed
LOC_Os04g27670	Chr4:16349933-16354016	OK	0.921507	2.64086	1.51894	1.85435	0.0032	0.0321891	yes	terpene synthase family, metal binding domain containing protein, expressed
LOC_Os11g06720	Chr11:3278434-3279425	OK	743.572	2121.24	1.51237	2.92668	5e-05	0.00106026	yes	abscisic stress-ripening, putative, expressed
LOC_Os03g02874	Chr3:1131614-1135170	OK	6.97262	19.8889	1.51219	3.83488	5e-05	0.00106026	yes	retrotransposon protein, putative, Ty3-gypsy subclass, expressed
LOC_Os04g09920	Chr4:5332328-5334479	OK	32.7868	93.4364	1.51087	4.48062	5e-05	0.00106026	yes	cytochrome P450, putative, expressed
LOC_Os12g38660	Chr12:23744663-23760159	OK	52.2462	148.495	1.50702	5.02376	5e-05	0.00106026	yes	expressed protein
LOC_Os03g17870	Chr3:9957428-9958013	OK	381.071	1080.53	1.50361	3.40234	5e-05	0.00106026	yes	metallothionein, putative, expressed
LOC_Os09g29360	Chr9:17826478-17828460	OK	4.25216	12.057	1.5036	3.74001	5e-05	0.00106026	yes	helix-loop-helix DNA-binding protein, putative, expressed
LOC_Os02g56014	Chr2:34295820-34299423	OK	75.6202	214.06	1.50117	5.38586	5e-05	0.00106026	yes	40S ribosomal protein S30, putative, expressed
LOC_Os08g37210	Chr8:23502942-23505310	OK	11.0573	31.273	1.49991	4.58238	5e-05	0.00106026	yes	patatin, putative, expressed
LOC_Os10g02080	Chr10:680098-683327	OK	0.298869	0.844367	1.49836	1.93704	0.00195	0.0218876	yes	PTR-like peptide transporter, putatuve, expressed
LOC_Os02g04230	Chr2:1850953-1858237	OK	10.196	28.8006	1.4981	3.76255	5e-05	0.00106026	yes	CGMC_MAPKCMGC_2.7 - CGMC includes CDA, MAPK, GSK3, and CLKC kinases, expressed
LOC_Os02g09220	Chr2:4740043-4743193	OK	31.073	87.7568	1.49785	4.70157	5e-05	0.00106026	yes	cytochrome P450, putative, expressed
LOC_Os03g18130	Chr3:10116218-10124384	OK	58.2523	164.253	1.49553	4.13736	5e-05	0.00106026	yes	asparagine synthetase, putative, expressed
LOC_Os06g42120	Chr6:25292059-25293333	OK	5.81656	16.3944	1.49497	4.27061	5e-05	0.00106026	yes	sulfotransferase domain containing protein, expressed
LOC_Os09g27750	Chr9:16886018-16887617	OK	8.56793	24.0927	1.49158	4.04649	5e-05	0.00106026	yes	1-aminocyclopropane-1-carboxylate oxidase 1, putative, expressed
LOC_Os11g24060	Chr11:13661553-13663566	OK	10.4186	29.2384	1.48871	4.5437	5e-05	0.00106026	yes	permease domain containing protein, putative, expressed
LOC_Os10g38880	Chr10:20714504-20715633	OK	10.1018	28.2935	1.48585	4.27737	5e-05	0.00106026	yes	DUF623 domain containing protein, expressed
LOC_Os06g37224	Chr6:21982653-21992533	OK	9.07284	25.3353	1.48152	3.41479	5e-05	0.00106026	yes	cytochrome P450, putative, expressed
LOC_Os04g29810	Chr4:17765038-17766782	OK	0.80079	2.23026	1.47771	1.73744	0.00345	0.0339661	yes	expressed protein
LOC_Os07g14610	Chr7:8334368-8335722	OK	1.02944	2.86668	1.47751	2.20655	0.00135	0.0165225	yes	IAA-amino acid hydrolase ILR1-like 6 precursor, putative, expressed
LOC_Os03g03034	Chr3:1235372-1245060	OK	37.7768	104.895	1.47337	4.24571	5e-05	0.00106026	yes	flavonol synthase/flavanone 3-hydroxylase, putative, expressed
LOC_Os02g11720	Chr2:6038221-6039636	OK	4.01029	11.1351	1.47334	3.93989	5e-05	0.00106026	yes	lipase, putative, expressed
LOC_Os04g01910	Chr4:568842-570185	OK	0.453618	1.24459	1.45612	2.48892	0.0013	0.0160292	yes	legume lectins beta domain containing protein, putative, expressed
LOC_Os10g21990	Chr10:11355924-11356840	OK	2.4851	6.81435	1.45527	2.49847	0.0002	0.00351915	yes	retrotransposon protein, putative, unclassified, expressed
LOC_Os01g56030	Chr1:32258913-32260026	OK	7.06287	19.3662	1.45521	3.92092	5e-05	0.00106026	yes	EF hand family protein, putative, expressed
LOC_Os01g22370	Chr1:12578188-12582301	OK	36.2421	99.3704	1.45515	5.19066	5e-05	0.00106026	yes	peroxidase precursor, putative, expressed
LOC_Os05g38390	Chr5:22501353-22503160	OK	11.3267	30.9326	1.4494	5.09521	5e-05	0.00106026	yes	laccase precursor protein, putative, expressed
LOC_Os10g28680	Chr10:14960577-14962880	OK	4.65526	12.6957	1.4474	3.78615	5e-05	0.00106026	yes	DUF581 domain containing protein, expressed
LOC_Os07g10220	Chr7:5490709-5491258	OK	1.71953	4.68598	1.44634	2.09216	0.00095	0.0124565	yes	anthocyanidin 3-O-glucosyltransferase, putative, expressed
LOC_Os07g18990	Chr7:11241308-11242149	OK	15.8484	43.1785	1.44597	3.82174	5e-05	0.00106026	yes	LTPL40 - Protease inhibitor/seed storage/LTP family protein precursor, expressed
LOC_Os06g17450	Chr6:10126747-10127412	OK	3.32308	9.05273	1.44583	2.74941	5e-05	0.00106026	yes	expressed protein
LOC_Os08g36030	Chr8:22711306-22712625	OK	0.439583	1.19643	1.44453	2.83495	0.0026	0.0274535	yes	plant viral response family protein, putative, expressed
LOC_Os09g13440	Chr9:7770805-7777015	OK	1.83145	4.98261	1.44391	2.17925	0.0002	0.00351915	yes	expressed protein
LOC_Os01g57004	Chr1:32934208-32934997	OK	2.772	7.52703	1.44115	2.13324	0.00055	0.00797982	yes	adhesive/proline-rich protein, putative, expressed
LOC_Os05g38264	Chr5:22436429-22437469	OK	17.7426	48.066	1.4378	3.57529	5e-05	0.00106026	yes	expressed protein
LOC_Os06g43410	Chr6:26092515-26094621	OK	0.679052	1.83778	1.43637	2.49532	0.00035	0.0056126	yes	cytochrome P450, putative, expressed
LOC_Os02g01890	Chr2:488912-490612	OK	7.95739	21.5225	1.43548	4.79537	5e-05	0.00106026	yes	cytochrome P450, putative, expressed
LOC_Os06g03520	Chr6:1361363-1362509	OK	9.80331	26.4997	1.43463	3.83926	5e-05	0.00106026	yes	DUF581 domain containing protein, expressed
LOC_Os08g02230	Chr8:767545-770917	OK	23.0775	62.2893	1.4325	5.31322	5e-05	0.00106026	yes	FAD-binding and arabino-lactone oxidase domains containing protein, putative, expressed
LOC_Os02g34970	Chr2:20972762-20974090	OK	16.3182	43.8907	1.42743	3.5575	5e-05	0.00106026	yes	no apical meristem protein, putative, expressed
LOC_Os01g11910	Chr1:6462705-6465037	OK	25.7509	68.9916	1.4218	4.33084	5e-05	0.00106026	yes	basic helix-loop-helix, putative, expressed
LOC_Os10g34040	Chr10:18169101-18172316	OK	0.817051	2.18509	1.4192	2.17713	0.0008	0.0108714	yes	nodulin, putative, expressed
LOC_Os01g22670	Chr1:12742055-12747081	OK	6.50339	17.3698	1.41732	2.37998	5e-05	0.00106026	yes	fruit bromelain precursor, putative, expressed
LOC_Os11g06770	Chr11:3307499-3309951	OK	0.380572	1.00987	1.40792	2.1956	0.00285	0.0295542	yes	ethylene-responsive transcription factor ERF110, putative, expressed
LOC_Os05g05070	Chr5:2467824-2468079	OK	20.7273	54.9048	1.4054	1.99102	0.00085	0.0114036	yes	expressed protein
LOC_Os03g63580	Chr3:35906754-35908400	OK	3.7943	10.0455	1.40464	3.86464	5e-05	0.00106026	yes	phosphoesterase family protein, putative, expressed
LOC_Os10g18370	Chr10:9337891-9339220	OK	1.28499	3.39844	1.40312	2.162	0.0002	0.00351915	yes	transcriptional regulator, putative, expressed
LOC_Os04g30060	Chr4:17944767-17945805	OK	1.66222	4.39272	1.402	2.08787	0.001	0.0130163	yes	wall-associated receptor kinase-like 10 precursor, putative, expressed
LOC_Os05g29900	Chr5:17305605-17306581	OK	17.2479	45.5383	1.40066	4.54363	5e-05	0.00106026	yes	expressed protein
LOC_Os11g37960	Chr11:22505992-22507419	OK	311.722	822.618	1.39996	3.37144	5e-05	0.00106026	yes	WIP4 - Wound-induced protein precursor, expressed
LOC_Os03g05510	Chr3:2726695-2727559	OK	1.68452	4.44329	1.39929	2.67778	0.0002	0.00351915	yes	DUF260 domain containing protein, putative, expressed
LOC_Os04g30240	Chr4:18042128-18049438	OK	1.00769	2.6551	1.39772	2.22841	0.0002	0.00351915	yes	OsWAK60 - OsWAK receptor-like protein kinase, expressed
LOC_Os12g05540	Chr12:2535820-2539020	OK	0.930525	2.44986	1.39658	2.81704	0.0003	0.00493731	yes	Ser/Thr protein phosphatase family protein, putative, expressed
LOC_Os11g42510	Chr11:25596436-25603489	OK	2.39974	6.31291	1.39543	3.22149	5e-05	0.00106026	yes	tyrosine aminotransferase, putative, expressed
LOC_Os06g10670	Chr6:5569909-5571471	OK	1.93539	5.07632	1.39116	3.44869	5e-05	0.00106026	yes	aspartic proteinase nepenthesin-1 precursor, putative, expressed
LOC_Os04g29770	Chr4:17739612-17741879	OK	1.27867	3.35272	1.39069	1.87218	0.0022	0.0241208	yes	wall-associated receptor kinase-like 3 precursor, putative, expressed
LOC_Os08g14070	Chr8:8424283-8425291	OK	1.21879	3.17973	1.38345	1.98147	0.0014	0.0169908	yes	LYR motif containing protein, putative, expressed
LOC_Os07g40300	Chr7:24164225-24165041	OK	10.2619	26.7411	1.38176	3.16293	5e-05	0.00106026	yes	ZOS7-10 - C2H2 zinc finger protein, expressed
LOC_Os06g16160	Chr6:9202756-9206466	OK	0.583048	1.51856	1.38101	2.71598	5e-05	0.00106026	yes	expressed protein
LOC_Os06g50040	Chr6:30314748-30315668	OK	16.3079	42.4448	1.38002	3.73975	5e-05	0.00106026	yes	OsSAUR29 - Auxin-responsive SAUR gene family member, expressed
LOC_Os04g02580	Chr4:967966-969766	OK	3.72594	9.66193	1.37471	3.34449	5e-05	0.00106026	yes	expressed protein
LOC_Os12g09620	Chr12:5070768-5071531	OK	6.14153	15.9247	1.3746	3.92416	5e-05	0.00106026	yes	expressed protein
LOC_Os12g25090	Chr12:14411271-14412023	OK	139.738	361.799	1.37247	3.83202	5e-05	0.00106026	yes	expressed protein
LOC_Os06g01760	Chr6:438683-441553	OK	62.1232	160.824	1.37228	4.01516	5e-05	0.00106026	yes	ligA, putative, expressed
LOC_Os06g50230	Chr6:30417656-30418845	OK	4.6451	12.0135	1.37087	3.30199	5e-05	0.00106026	yes	expressed protein
LOC_Os05g43860	Chr5:25503070-25505941	OK	1.31878	3.4085	1.36993	3.08461	5e-05	0.00106026	yes	expressed protein
LOC_Os02g04640	Chr2:2075495-2079149	OK	45.6964	118.088	1.36971	3.57892	5e-05	0.00106026	yes	Myb-like DNA-binding domain containing protein, putative, expressed
LOC_Os06g05410	Chr6:2441869-2442537	OK	2.22689	5.75108	1.3688	1.95564	0.00355	0.0347438	yes	expressed protein
LOC_Os10g08670	Chr10:4700275-4701808	OK	0.728226	1.87947	1.36786	1.77923	0.00535	0.0470507	yes	chalcone synthase, putative, expressed
LOC_Os02g01590	Chr2:343056-347196	OK	70.3005	180.937	1.36388	4.20336	5e-05	0.00106026	yes	glycosyl hydrolases, putative, expressed
LOC_Os06g46160	Chr6:27975945-27979361	OK	5.26552	13.527	1.36119	2.6733	5e-05	0.00106026	yes	expressed protein
LOC_Os10g40960	Chr10:21995562-21997584	OK	3.15717	8.07451	1.35474	2.41665	5e-05	0.00106026	yes	oxidoreductase, 2OG-Fe oxygenase family protein, putative, expressed
LOC_Os11g40830	Chr11:24431923-24435303	OK	0.262146	0.668718	1.35103	1.99983	0.00115	0.0145278	yes	retrotransposon protein, putative, unclassified, expressed
LOC_Os05g33440	Chr5:19649707-19651104	OK	1.21008	3.07572	1.34582	2.67545	0.00015	0.0027523	yes	mTERF domain containing protein, expressed
LOC_Os04g55600	Chr4:33101502-33102453	OK	2.03545	5.17253	1.34553	2.35552	0.00105	0.0135227	yes	expressed protein
LOC_Os04g03870	Chr4:1767006-1768449	OK	2.7513	6.98998	1.34517	3.62793	5e-05	0.00106026	yes	cytochrome P450, putative, expressed
LOC_Os07g42324	Chr7:25326761-25327994	OK	0.518147	1.31581	1.34452	2.25726	0.0028	0.029114	yes	expressed protein
LOC_Os01g40550	Chr1:22900966-22902320	OK	0.527004	1.33824	1.34445	2.21587	0.0014	0.0169908	yes	hsp20/alpha crystallin family protein, putative, expressed
LOC_Os07g41650	Chr7:24961168-24964384	OK	1.68922	4.28647	1.34344	2.59939	0.0002	0.00351915	yes	pectinesterase, putative, expressed
LOC_Os11g24800	Chr11:14134256-14136888	OK	0.359803	0.912198	1.34214	1.74482	0.0042	0.0393268	yes	expressed protein
LOC_Os05g08620	Chr5:4722805-4723462	OK	15.2421	38.6259	1.34151	3.6266	5e-05	0.00106026	yes	expressed protein
LOC_Os01g11730	Chr1:6340835-6344345	OK	86.6528	219.343	1.33987	4.00612	5e-05	0.00106026	yes	GDSL-like lipase/acylhydrolase, putative, expressed
LOC_Os03g36530	Chr3:20240366-20243971	OK	0.812788	2.05676	1.33942	2.43847	0.00015	0.0027523	yes	FAD-binding and arabino-lactone oxidase domains containing protein, putative, expressed
LOC_Os01g74410	Chr1:43096391-43097974	OK	476.451	1203.61	1.33696	2.3553	0.00015	0.0027523	yes	MYB family transcription factor, putative, expressed
LOC_Os03g61360	Chr3:34825480-34828944	OK	20.22	50.8049	1.32918	4.73638	5e-05	0.00106026	yes	hydrolase, alpha/beta fold family domain containing protein, expressed
LOC_Os06g16170	Chr6:9207749-9209513	OK	0.43076	1.07897	1.3247	2.26268	0.0037	0.035684	yes	expressed protein
LOC_Os01g35330	Chr1:19549141-19550352	OK	1.06358	2.663	1.32412	1.7252	0.00475	0.0431845	yes	circumsporozoite protein precursor, putative, expressed
LOC_Os02g37190	Chr2:22477781-22478946	OK	49.5502	123.816	1.32124	2.82659	5e-05	0.00106026	yes	expressed protein
LOC_Os11g47150	Chr11:28365582-28369884	OK	1.75107	4.3724	1.32019	2.42138	5e-05	0.00106026	yes	OsWAK122 - OsWAK receptor-like protein kinase, expressed
LOC_Os12g38300	Chr12:23515146-23515798	OK	111.455	278.012	1.31869	2.66184	5e-05	0.00106026	yes	metallothionein, putative, expressed
LOC_Os01g36220	Chr1:20033502-20035006	OK	8.6894	21.6622	1.31785	4.08585	5e-05	0.00106026	yes	bZIP transcription factor domain containing protein, expressed
LOC_Os05g38690	Chr5:22698544-22699654	OK	1.76356	4.3873	1.31484	2.6539	0.00015	0.0027523	yes	expressed protein
LOC_Os04g44460	Chr4:26320448-26321489	OK	4.6238	11.495	1.31385	3.33988	5e-05	0.00106026	yes	sulfotransferase domain containing protein, expressed
LOC_Os02g53380	Chr2:32670667-32673918	OK	1.89895	4.71831	1.31307	3.0391	5e-05	0.00106026	yes	expressed protein
LOC_Os01g71350	Chr1:41349730-41351148	OK	43.9072	108.489	1.30502	4.37897	5e-05	0.00106026	yes	glycosyl hydrolases family 17, putative, expressed
LOC_Os12g37970	Chr12:23325525-23327055	OK	50.2093	124.001	1.30432	3.61047	5e-05	0.00106026	yes	MYB family transcription factor, putative, expressed
LOC_Os02g08510	Chr2:4594374-4595386	OK	0.767831	1.89568	1.30386	1.70115	0.0049	0.0441324	yes	ZOS2-04 - C2H2 zinc finger protein, expressed
LOC_Os11g44250	Chr11:26741917-26743907	OK	0.712688	1.75936	1.30371	1.93683	0.00085	0.0114036	yes	protein kinase, putative, expressed
LOC_Os01g12070	Chr1:6564672-6568151	OK	10.2085	25.1914	1.30316	4.04241	5e-05	0.00106026	yes	endoglucanase precursor, putative, expressed
LOC_Os07g43604	Chr7:26102430-26104691	OK	1.09396	2.69699	1.30179	2.15057	0.00235	0.025369	yes	expressed protein
LOC_Os02g32140	Chr2:18986677-18988855	OK	2.03103	5.00386	1.30083	4.47884	0.00015	0.0027523	yes	AP2 domain containing protein, expressed
LOC_Os07g47540	Chr7:28435815-28437589	OK	8.80181	21.6598	1.29915	3.33783	5e-05	0.00106026	yes	DUF567 domain containing protein, putative, expressed
LOC_Os01g50440	Chr1:28955682-28957041	OK	5.18671	12.7488	1.29747	2.70694	0.0001	0.00194916	yes	AWPM-19-like membrane family protein, putative, expressed
LOC_Os10g34220	Chr10:18258124-18262552	OK	0.636076	1.55829	1.29269	1.90029	0.00235	0.025369	yes	TKL_IRAK_DUF26-lf.1 - DUF26 kinases have homology to DUF26 containing loci, expressed
LOC_Os04g35540	Chr4:21637781-21642647	OK	10.8434	26.5395	1.29132	4.16719	5e-05	0.00106026	yes	amino acid permease family protein, putative, expressed
LOC_Os12g29950	Chr12:17900929-17903046	OK	40.1595	98.1661	1.28948	4.56083	5e-05	0.00106026	yes	nodulin, putative, expressed
LOC_Os05g30660	Chr5:17756958-17759091	OK	0.680329	1.66235	1.28892	2.52072	0.0003	0.00493731	yes	leucine zipper protein-like, putative, expressed
LOC_Os04g46990	Chr4:27853300-27854963	OK	1.70807	4.16577	1.28621	2.90862	0.0002	0.00351915	yes	cis-zeatin O-glucosyltransferase, putative, expressed
LOC_Os07g41400	Chr7:24805553-24806013	OK	19.3704	47.079	1.28123	2.67089	5e-05	0.00106026	yes	EGG APPARATUS-1, putative, expressed
LOC_Os02g49860	Chr2:30468749-30470088	OK	6.23323	15.1424	1.28054	2.82219	5e-05	0.00106026	yes	AWPM-19-like membrane family protein, putative, expressed
LOC_Os12g44300	Chr12:27461635-27464384	OK	2.14879	5.2199	1.2805	3.58172	5e-05	0.00106026	yes	CHX28, putative, expressed
LOC_Os06g12800	Chr6:6995342-6996671	OK	1.31773	3.19673	1.27855	2.56403	0.00055	0.00797982	yes	expressed protein
LOC_Os04g25060	Chr4:14453466-14454812	OK	2.52034	6.11311	1.27829	3.10845	5e-05	0.00106026	yes	cysteine-rich receptor-like protein kinase, putative, expressed
LOC_Os03g01300	Chr3:208329-211839	OK	370.92	899.413	1.27788	3.64955	5e-05	0.00106026	yes	LTPL114 - Protease inhibitor/seed storage/LTP family protein precursor, expressed
LOC_Os03g52370	Chr3:30074923-30075741	OK	400.517	970.64	1.27707	3.59038	5e-05	0.00106026	yes	PIII4 - Proteinase inhibitor II family protein precursor, expressed
LOC_Os07g41050	Chr7:24555105-24556725	OK	1.48211	3.58826	1.27563	2.91242	0.00015	0.0027523	yes	NAD dependent epimerase/dehydratase family protein, putative, expressed
LOC_Os04g38320	Chr4:22800574-22801441	OK	1.19817	2.89811	1.27428	2.19852	0.00335	0.0332359	yes	expressed protein
LOC_Os04g30110	Chr4:17961847-17962684	OK	2.03328	4.91693	1.27395	1.93028	0.00195	0.0218876	yes	wall-associated receptor kinase 3 precursor, putative, expressed
LOC_Os09g24590	Chr9:14649227-14650292	OK	7.50144	18.1303	1.27316	2.88332	5e-05	0.00106026	yes	expressed protein
LOC_Os12g40840	Chr12:25282274-25284351	OK	27.1806	65.656	1.27235	3.85901	5e-05	0.00106026	yes	expressed protein
LOC_Os09g39650	Chr9:22753303-22757508	OK	15.6872	37.8138	1.26932	3.57497	5e-05	0.00106026	yes	protein kinase family protein, putative, expressed
LOC_Os06g09220	Chr6:4633662-4635469	OK	1.50986	3.629	1.26515	2.77678	5e-05	0.00106026	yes	cytochrome P450 72A1, putative, expressed
LOC_Os12g02500	Chr12:854004-855382	OK	4.56386	10.9607	1.26402	2.61839	5e-05	0.00106026	yes	esterase, putative, expressed
LOC_Os02g39930	Chr2:24152111-24153073	OK	19.0454	45.6735	1.26191	3.47816	5e-05	0.00106026	yes	OsTIL-1 Temperature-induced lipocalin-1, expressed
LOC_Os08g42400	Chr8:26766815-26770345	OK	41.4837	99.4474	1.26139	3.71653	5e-05	0.00106026	yes	no apical meristem protein, putative, expressed
LOC_Os12g29605	Chr12:17660934-17661361	OK	13.1185	31.4325	1.26065	2.20615	0.00025	0.00425037	yes	expressed protein
LOC_Os02g52180	Chr2:31951844-31953098	OK	8.06829	19.327	1.26028	3.79256	5e-05	0.00106026	yes	plastocyanin-like domain containing protein, putative, expressed
LOC_Os01g03680	Chr1:1515836-1516832	OK	204.113	488.635	1.25939	3.34093	5e-05	0.00106026	yes	BBTI8 - Bowman-Birk type bran trypsin inhibitor precursor, expressed
LOC_Os02g51670	Chr2:31648467-31650538	OK	84.0727	200.736	1.25559	4.01375	5e-05	0.00106026	yes	ethylene-responsive transcription factor, putative, expressed
LOC_Os04g32830	Chr4:19822055-19822949	OK	0.950388	2.26614	1.25365	2.03098	0.00265	0.0277537	yes	expressed protein
LOC_Os06g07914	Chr6:3846105-3848325	OK	3.53989	8.44036	1.2536	2.81055	5e-05	0.00106026	yes	hydroxylase, putative, expressed
LOC_Os05g51440	Chr5:29494573-29495716	OK	1.52505	3.63031	1.25123	2.14545	0.00075	0.0103068	yes	hsp20/alpha crystallin family protein, putative, expressed
LOC_Os04g39320	Chr4:23408375-23410250	OK	107.011	254.092	1.2476	2.96873	5e-05	0.00106026	yes	expressed protein
LOC_Os12g08250	Chr12:4207352-4207769	OK	7.23674	17.1635	1.24593	1.91537	0.0024	0.0257766	yes	expressed protein
LOC_Os10g39980	Chr10:21417292-21419897	OK	81.826	193.972	1.24522	3.60636	5e-05	0.00106026	yes	expressed protein
LOC_Os06g45184	Chr6:27319470-27322662	OK	1.89714	4.48564	1.24149	2.09629	0.0005	0.00743132	yes	retrotransposon protein, putative, Ty3-gypsy subclass, expressed
LOC_Os02g56600	Chr2:34672991-34676421	OK	8.60183	20.3144	1.23979	3.76237	5e-05	0.00106026	yes	no apical meristem protein, putative, expressed
LOC_Os03g45340	Chr3:25599552-25600862	OK	5.90338	13.9414	1.23976	3.68438	5e-05	0.00106026	yes	hsp20/alpha crystallin family protein, putative, expressed
LOC_Os02g57790	Chr2:35389603-35390587	OK	2.16204	5.09707	1.23727	3.35575	5e-05	0.00106026	yes	ZOS2-19 - C2H2 zinc finger protein, expressed
LOC_Os01g03730	Chr1:1562611-1569472	OK	20.0273	47.209	1.23709	3.18168	5e-05	0.00106026	yes	nuclease PA3, putative, expressed
LOC_Os06g18960	Chr6:10780798-10784833	OK	2.95033	6.95198	1.23655	3.06275	5e-05	0.00106026	yes	embryogenesis transmembrane protein, putative, expressed
LOC_Os09g32100	Chr9:19166349-19167844	OK	12.9761	30.5687	1.23619	3.84588	5e-05	0.00106026	yes	expressed protein
LOC_Os02g53030	Chr2:32454550-32456008	OK	5.34311	12.5412	1.23092	2.52678	0.0001	0.00194916	yes	mitogen-activated protein kinase kinase kinase 1, putative, expressed
LOC_Os03g21060	Chr3:11973969-11976426	OK	18.837	44.0935	1.227	4.68265	5e-05	0.00106026	yes	No apical meristem protein, putative, expressed
LOC_Os12g36210	Chr12:22193316-22193882	OK	118.597	277.062	1.22415	3.44494	5e-05	0.00106026	yes	inhibitor I family protein, putative, expressed
LOC_Os09g38920	Chr9:22351647-22353654	OK	15.6013	36.4335	1.22359	3.75529	5e-05	0.00106026	yes	thiol protease SEN102 precursor, putative, expressed
LOC_Os05g49940	Chr5:28647464-28648244	OK	1.5979	3.72659	1.22168	2.14148	0.0055	0.0480053	yes	expressed protein
LOC_Os06g48680	Chr6:29446622-29447535	OK	3.85477	8.98892	1.2215	3.19565	5e-05	0.00106026	yes	expressed protein
LOC_Os02g30110	Chr2:17880885-17886427	OK	4.66941	10.8821	1.22065	3.29573	5e-05	0.00106026	yes	cytochrome P450, putative, expressed
LOC_Os11g02570	Chr11:812242-813509	OK	12.2677	28.576	1.21994	3.08312	5e-05	0.00106026	yes	esterase, putative, expressed
LOC_Os10g34700	Chr10:18504618-18506412	OK	1.51567	3.52944	1.21948	2.6398	0.0001	0.00194916	yes	expressed protein
LOC_Os01g03370	Chr1:1356600-1361257	OK	0.403352	0.936082	1.2146	1.76975	0.0039	0.037164	yes	senescence-induced receptor-like serine/threonine-protein kinase precursor, putative, expressed
LOC_Os04g31120	Chr4:18602663-18610312	OK	6.27027	14.5444	1.21386	2.88486	5e-05	0.00106026	yes	OsFBK14 - F-box domain and kelch repeat containing protein, expressed
LOC_Os03g59880	Chr3:34088935-34090111	OK	1.62372	3.76484	1.21328	1.96564	0.00195	0.0218876	yes	expressed protein
LOC_Os05g49370	Chr5:28310904-28311934	OK	1.76728	4.09564	1.21255	2.82302	0.0003	0.00493731	yes	DUF1645 domain containing protein, putative, expressed
LOC_Os10g01920	Chr10:583023-584677	OK	21.9245	50.7855	1.21187	3.84548	5e-05	0.00106026	yes	transferase family protein, putative, expressed
LOC_Os03g51580	Chr3:29516645-29519095	OK	16.7419	38.7541	1.21089	4.00918	5e-05	0.00106026	yes	helix-loop-helix DNA-binding domain containing protein, expressed
LOC_Os03g01012	Chr3:8501-9736	OK	0.756149	1.74804	1.20899	2.26158	0.00435	0.040356	yes	tetraspanin family protein, putative, expressed
LOC_Os12g29330	Chr12:17391341-17392732	OK	17.3743	40.1217	1.20743	4.07807	5e-05	0.00106026	yes	no apical meristem protein, putative, expressed
LOC_Os03g51980	Chr3:29827495-29828497	OK	3.98042	9.1719	1.2043	3.02255	5e-05	0.00106026	yes	expressed protein
LOC_Os09g20930	Chr9:12600632-12602389	OK	5.6448	12.9866	1.20203	2.92787	5e-05	0.00106026	yes	expressed protein
LOC_Os05g47650	Chr5:27302984-27304597	OK	2.86968	6.59635	1.20078	3.73152	5e-05	0.00106026	yes	B3 DNA binding domain containing protein, expressed
LOC_Os10g38090	Chr10:20394587-20399339	OK	55.9202	128.388	1.19907	3.37313	5e-05	0.00106026	yes	cytochrome P450, putative, expressed
LOC_Os03g04570	Chr3:2131971-2136725	OK	1.23989	2.84522	1.19833	2.4199	0.00025	0.00425037	yes	peptide transporter PTR3-A, putative, expressed
LOC_Os07g02610	Chr7:939611-941748	OK	0.74798	1.71621	1.19815	1.62371	0.0058	0.0498348	yes	expressed protein
LOC_Os07g48030	Chr7:28678384-28680073	OK	66.607	152.668	1.19666	3.34099	5e-05	0.00106026	yes	peroxidase precursor, putative, expressed
LOC_Os06g05424	Chr6:2450209-2451670	OK	1.40711	3.22396	1.1961	1.87152	0.00495	0.0444617	yes	expressed protein
LOC_Os05g38140	Chr5:22371204-22373569	OK	23.8417	54.5938	1.19525	3.80657	5e-05	0.00106026	yes	basic helix-loop-helix DND-binding domain containing protein, expressed
LOC_Os12g02060	Chr12:614315-615845	OK	16.2426	37.1865	1.195	2.73855	5e-05	0.00106026	yes	peroxidase precursor, putative, expressed
LOC_Os08g33670	Chr8:21025543-21028959	OK	18.5084	42.2942	1.19228	3.52597	5e-05	0.00106026	yes	no apical meristem protein, putative, expressed
LOC_Os08g27720	Chr8:16892346-16896430	OK	18.9661	43.2251	1.18845	3.4562	5e-05	0.00106026	yes	pirin, putative, expressed
LOC_Os04g25650	Chr4:14863452-14864827	OK	2.03257	4.62779	1.18702	3.03635	0.00055	0.00797982	yes	cysteine-rich receptor-like protein kinase, putative, expressed
LOC_Os01g24570	Chr1:13847991-13849036	OK	1.34356	3.05356	1.18443	1.9194	0.00305	0.0310443	yes	fruit bromelain precursor, putative, expressed
LOC_Os09g24620	Chr9:14659922-14664152	OK	6.03883	13.7088	1.18276	2.33607	0.0002	0.00351915	yes	expressed protein
LOC_Os01g31890	Chr1:17470273-17471520	OK	1.39823	3.17396	1.18268	2.58367	0.0009	0.0119224	yes	transposon protein, putative, unclassified, expressed
LOC_Os01g43590	Chr1:24967397-24969047	OK	2.34855	5.32691	1.18153	2.50189	0.0002	0.00351915	yes	HSF-type DNA-binding domain containing protein, expressed
LOC_Os04g33610	Chr4:20358376-20359628	OK	4.20008	9.52326	1.18104	2.76804	0.0001	0.00194916	yes	expressed protein
LOC_Os12g41560	Chr12:25727712-25729368	OK	2.19453	4.96982	1.17928	2.73532	0.00035	0.0056126	yes	expressed protein
LOC_Os08g38960	Chr8:24621379-24622832	OK	5.89178	13.3234	1.17719	3.28843	5e-05	0.00106026	yes	expressed protein
LOC_Os06g35480	Chr6:20676129-20677667	OK	2.12034	4.79428	1.17702	2.69568	0.00025	0.00425037	yes	peroxidase precursor, putative, expressed
LOC_Os05g43120	Chr5:25035918-25038954	OK	3.97534	8.98748	1.17684	2.43956	5e-05	0.00106026	yes	GDSL-like lipase/acylhydrolase, putative, expressed
LOC_Os07g47590	Chr7:28452721-28456569	OK	16.2276	36.6657	1.17598	3.07371	5e-05	0.00106026	yes	expressed protein
LOC_Os12g38290	Chr12:23512496-23513477	OK	256.907	580.29	1.17552	3.17972	5e-05	0.00106026	yes	metallothionein, putative, expressed
LOC_Os03g55220	Chr3:31422048-31426851	OK	6.20868	14.0184	1.17496	3.16341	5e-05	0.00106026	yes	bHelix-loop-helix transcription factor, putative, expressed
LOC_Os04g51580	Chr4:30552921-30558599	OK	7.33457	16.5509	1.17413	3.19256	5e-05	0.00106026	yes	leucine rich repeat containing protein, expressed
LOC_Os03g15340	Chr3:8396568-8397445	OK	115.692	260.372	1.17028	3.91202	5e-05	0.00106026	yes	plastocyanin-like domain containing protein, putative, expressed
LOC_Os01g66710	Chr1:38749034-38750768	OK	1.07141	2.41011	1.16959	2.18363	0.00195	0.0218876	yes	polygalacturonase, putative, expressed
LOC_Os10g20260	Chr10:10180421-10187639	OK	0.869228	1.95381	1.16849	2.38958	0.0004	0.00626261	yes	CSLF7 - cellulose synthase-like family F; beta1,3;1,4 glucan synthase, expressed
LOC_Os03g58930	Chr3:33553557-33556161	OK	2.96302	6.63269	1.16253	2.23483	0.0008	0.0108714	yes	expressed protein
LOC_Os10g14920	Chr10:7810630-7817138	OK	36.4362	81.4187	1.15999	3.12137	5e-05	0.00106026	yes	integral membrane protein DUF6 containing protein, expressed
LOC_Os11g12530	Chr11:7011434-7018706	OK	21.2901	47.4903	1.15745	3.80484	5e-05	0.00106026	yes	receptor-like protein kinase 5 precursor, putative, expressed
LOC_Os05g50080	Chr5:28702232-28704507	OK	2.67158	5.95189	1.15566	3.32825	5e-05	0.00106026	yes	zinc finger C-x8-C-x5-C-x3-H type family protein, expressed
LOC_Os07g34850	Chr7:20884616-20886189	OK	4.42018	9.84619	1.15546	2.7632	5e-05	0.00106026	yes	aspartic proteinase nepenthesin, putative, expressed
LOC_Os12g09220	Chr12:4814538-4818499	OK	2.01727	4.49149	1.15479	2.01556	0.00115	0.0145278	yes	expressed protein
LOC_Os08g31410	Chr8:19427422-19432708	OK	14.5091	32.221	1.15104	3.09146	5e-05	0.00106026	yes	sulfate transporter, putative, expressed
LOC_Os03g12660	Chr3:6737548-6744506	OK	8.26013	18.323	1.14942	3.17818	5e-05	0.00106026	yes	cytochrome P450, putative, expressed
LOC_Os06g22340	Chr6:12967301-12969111	OK	1.0744	2.38036	1.14766	2.55309	0.00095	0.0124565	yes	cytochrome P450, putative, expressed
LOC_Os01g05810	Chr1:2776972-2781775	OK	10.4438	23.1276	1.14697	3.79881	5e-05	0.00106026	yes	gamma-glutamyltranspeptidase 1 precursor, putative, expressed
LOC_Os02g57700	Chr2:35334955-35340821	OK	2.05061	4.53983	1.14658	2.69865	5e-05	0.00106026	yes	protein kinase, putative, expressed
LOC_Os09g24350	Chr9:14473047-14474028	OK	9.74898	21.5465	1.14413	3.10143	5e-05	0.00106026	yes	THION32 - Plant thionin family protein precursor, expressed
LOC_Os07g37210	Chr7:22293734-22295309	OK	5.1922	11.4576	1.14189	3.95858	5e-05	0.00106026	yes	MYB family transcription factor, putative, expressed
LOC_Os05g45450	Chr5:26368272-26369019	OK	10.0228	22.1163	1.14182	2.51341	5e-05	0.00106026	yes	DUF584 domain containing protein, putative, expressed
LOC_Os02g43970	Chr2:26550914-26552218	OK	1.44645	3.18986	1.14097	2.64796	0.0005	0.00743132	yes	AP2 domain containing protein, expressed
LOC_Os03g31750	Chr3:18153142-18160127	OK	1.49338	3.28754	1.13842	2.07982	0.00095	0.0124565	yes	pyruvate, phosphate dikinase, chloroplast precursor, putative, expressed
LOC_Os03g52390	Chr3:30078323-30078929	OK	462.824	1018.29	1.13761	2.62544	5e-05	0.00106026	yes	PIII1 - Proteinase inhibitor II family protein precursor, expressed
LOC_Os07g08390	Chr7:4305619-4307536	OK	17.195	37.7883	1.13595	4.5382	5e-05	0.00106026	yes	plant-specific domain TIGR01615 family protein, expressed
LOC_Os04g35390	Chr4:21525528-21526696	OK	2.35457	5.17433	1.13591	3.62514	0.0008	0.0108714	yes	expressed protein
LOC_Os01g36350	Chr1:20153479-20156427	OK	1.19531	2.62588	1.13542	1.863	0.00265	0.0277537	yes	cytochrome P450, putative, expressed
LOC_Os09g04490	Chr9:2385668-2386499	OK	15.9404	35.0094	1.13506	3.85437	5e-05	0.00106026	yes	inactive receptor kinase At1g27190 precursor, putative, expressed
LOC_Os09g31210	Chr9:18769772-18771506	OK	3.76365	8.26325	1.13458	3.67626	5e-05	0.00106026	yes	AGC_PVPK_like_CDK8.1 - ACG kinases include homologs to PKA, PKG and PKC, expressed
LOC_Os04g03796	Chr4:1702002-1710519	OK	30.0753	66.0038	1.13397	2.37704	5e-05	0.00106026	yes	OsSub37 - Putative Subtilisin homologue, expressed
LOC_Os03g39690	Chr3:22083214-22086166	OK	12.2299	26.8254	1.13319	3.2727	5e-05	0.00106026	yes	cytochrome P450, putative, expressed
LOC_Os08g15050	Chr8:9098572-9099880	OK	1.02124	2.2394	1.13279	2.24936	0.00245	0.026168	yes	CCT/B-box zinc finger protein, putative, expressed
LOC_Os01g43350	Chr1:24784441-24788249	OK	1.95868	4.28745	1.13024	2.75489	5e-05	0.00106026	yes	protein kinase family protein, putative, expressed
LOC_Os10g37680	Chr10:20163688-20165689	OK	1.87269	4.09854	1.13	2.92403	0.00055	0.00797982	yes	expressed protein
LOC_Os07g05420	Chr7:2488797-2490442	OK	5.94891	13.0182	1.12983	3.73395	5e-05	0.00106026	yes	anthocyanidin 3-O-glucosyltransferase, putative, expressed
LOC_Os01g61070	Chr1:35332704-35333504	OK	8.53178	18.6666	1.12954	1.83292	0.00295	0.0303197	yes	heavy metal-associated domain containing protein, expressed
LOC_Os03g13080	Chr3:7068632-7070507	OK	0.534567	1.16931	1.12921	1.98801	0.00405	0.0383096	yes	LYK, putative, expressed
LOC_Os11g07950	Chr11:4122399-4123528	OK	1.47913	3.22985	1.12672	2.25628	0.0033	0.0329801	yes	expressed protein
LOC_Os11g41600	Chr11:24950780-24952708	OK	37.0035	80.7822	1.12638	3.18341	5e-05	0.00106026	yes	expressed protein
LOC_Os06g08120	Chr6:3941686-3943447	OK	1.1061	2.4092	1.12307	2.26333	0.00075	0.0103068	yes	plant protein of unknown function domain containing protein, expressed
LOC_Os02g12690	Chr2:6637972-6639881	OK	18.6811	40.6762	1.1226	3.75069	5e-05	0.00106026	yes	cytochrome P450, putative, expressed
LOC_Os01g14670	Chr1:8203764-8206969	OK	115.061	250.509	1.12246	4.19851	5e-05	0.00106026	yes	Cupin domain containing protein, expressed
LOC_Os04g37970	Chr4:22594107-22595839	OK	2.59997	5.65419	1.12083	2.56078	0.0001	0.00194916	yes	transporter family protein, putative, expressed
LOC_Os01g58240	Chr1:33659781-33672538	OK	7.41043	16.0989	1.11933	2.92168	5e-05	0.00106026	yes	OsSub6 - Putative Subtilisin homologue, expressed
LOC_Os05g40384	Chr5:23728501-23738405	OK	3.65752	7.93411	1.1172	2.965	5e-05	0.00106026	yes	cytochrome P450, putative, expressed
LOC_Os10g03620	Chr10:1562589-1565335	OK	1.45814	3.16205	1.11673	1.92476	0.00155	0.0183778	yes	OsFBX344 - F-box domain containing protein, expressed
LOC_Os06g48010	Chr6:29027002-29028481	OK	2.07038	4.48737	1.11597	2.47544	0.00095	0.0124565	yes	peroxidase precursor, putative, expressed
LOC_Os07g44850	Chr7:26780048-26781507	OK	0.850581	1.84197	1.11473	2.3105	0.0043	0.0400043	yes	gibberellin receptor GID1L2, putative, expressed
LOC_Os02g37160	Chr2:22468179-22469788	OK	6.11922	13.2154	1.1108	2.99225	5e-05	0.00106026	yes	heavy metal transport/detoxification protein, putative, expressed
LOC_Os03g01900	Chr3:559226-559947	OK	22.9693	49.5437	1.109	3.4016	5e-05	0.00106026	yes	40S ribosomal protein S17, putative, expressed
LOC_Os03g10478	Chr3:5331109-5335911	OK	14.4321	31.0979	1.10754	3.58026	5e-05	0.00106026	yes	glycosyl hydrolase family 10 protein, putative, expressed
LOC_Os09g23300	Chr9:13831867-13833654	OK	15.3009	32.9465	1.10651	3.03249	5e-05	0.00106026	yes	integral membrane protein, putative, expressed
LOC_Os05g48840	Chr5:27989729-27990665	OK	10.3605	22.3071	1.1064	2.88335	5e-05	0.00106026	yes	expressed protein
LOC_Os04g35140	Chr4:21358863-21362109	OK	4.86186	10.4465	1.10344	3.23312	5e-05	0.00106026	yes	OsSub41 - Putative Subtilisin homologue, expressed
LOC_Os01g52740	Chr1:30340014-30341594	OK	1.83403	3.93752	1.10227	1.93033	0.0017	0.019722	yes	expressed protein
LOC_Os06g37280	Chr6:22009451-22010500	OK	1.38552	2.96904	1.09956	1.95041	0.00215	0.0236961	yes	expressed protein
LOC_Os08g31340	Chr8:19382951-19387137	OK	7.72966	16.5515	1.09849	3.7089	5e-05	0.00106026	yes	heavy metal-associated domain containing protein, expressed
LOC_Os01g53820	Chr1:30940084-30940402	OK	20.475	43.7937	1.09686	1.71806	0.00535	0.0470507	yes	expressed protein
LOC_Os02g14160	Chr2:7751283-7753744	OK	13.6362	29.1266	1.0949	3.2495	5e-05	0.00106026	yes	peroxidase precursor, putative, expressed
LOC_Os07g34720	Chr7:20806653-20807546	OK	4.3724	9.32776	1.09311	2.43484	0.0003	0.00493731	yes	harpin-induced protein 1 domain containing protein, expressed
LOC_Os05g50930	Chr5:29225037-29227623	OK	2.87638	6.13019	1.09168	2.44351	5e-05	0.00106026	yes	RNA polymerase sigma factor, putative, expressed
LOC_Os07g10190	Chr7:5480439-5482596	OK	5.52466	11.7641	1.09043	3.03674	5e-05	0.00106026	yes	glucosyltransferase, putative, expressed
LOC_Os03g10310	Chr3:5257133-5259509	OK	1.57119	3.34355	1.08953	2.24742	0.0042	0.0393268	yes	expressed protein
LOC_Os03g06170	Chr3:3095751-3096978	OK	4.35664	9.27021	1.08939	2.72154	0.00015	0.0027523	yes	hsp20/alpha crystallin family protein, putative, expressed
LOC_Os03g27190	Chr3:15567898-15572135	OK	6.62633	14.0868	1.08806	2.50776	0.0001	0.00194916	yes	ICE-like protease p20 domain containing protein, putative, expressed
LOC_Os05g48200	Chr5:27622653-27636451	OK	0.526255	1.11718	1.08603	1.93189	0.00145	0.0174512	yes	glutamate synthase, chloroplast precursor, putative, expressed
LOC_Os01g56070	Chr1:32276549-32278226	OK	5.5942	11.8715	1.0855	2.5997	5e-05	0.00106026	yes	RING finger protein, putative, expressed
LOC_Os02g40330	Chr2:24409308-24414084	OK	5.93472	12.5927	1.08534	2.74826	0.00025	0.00425037	yes	retrotransposon protein, putative, Ty3-gypsy subclass, expressed
LOC_Os01g67360	Chr1:39102275-39105764	OK	5.8797	12.4638	1.08393	4.12332	5e-05	0.00106026	yes	methyltransferase, putative, expressed
LOC_Os11g38050	Chr11:22569980-22576763	OK	3.35378	7.10625	1.0833	2.71928	5e-05	0.00106026	yes	phosphoesterase family protein, putative, expressed
LOC_Os06g08690	Chr6:4331515-4334806	OK	3.27736	6.93825	1.08204	3.34636	5e-05	0.00106026	yes	leucine-rich repeat receptor protein kinase EXS precursor, putative, expressed
LOC_Os11g15570	Chr11:8826306-8827815	OK	1.90851	4.03581	1.08041	2.77392	0.00045	0.00689167	yes	Ser/Thr protein phosphatase family protein, putative, expressed
LOC_Os09g29284	Chr9:17777146-17784627	OK	2.1601	4.56652	1.08	2.23756	0.0008	0.0108714	yes	MATE efflux family protein, putative, expressed
LOC_Os01g73500	Chr1:42587235-42590338	OK	66.8569	141.187	1.07845	3.21365	5e-05	0.00106026	yes	expressed protein
LOC_Os01g04010	Chr1:1738964-1739492	OK	18.9041	39.9165	1.07828	2.55159	0.0001	0.00194916	yes	expressed protein
LOC_Os07g22510	Chr7:12665273-12666368	OK	1.95651	4.1245	1.07594	2.16733	0.00165	0.0192967	yes	expressed protein
LOC_Os04g10750	Chr4:5846275-5849390	OK	15.1504	31.8874	1.07363	3.7046	5e-05	0.00106026	yes	inorganic phosphate transporter, putative, expressed
LOC_Os06g05940	Chr6:2717864-2721617	OK	1.98221	4.17146	1.07345	2.74454	0.00035	0.0056126	yes	DTA2, putative, expressed
LOC_Os12g08200	Chr12:4188946-4190011	OK	2.49417	5.24503	1.07239	1.84513	0.00235	0.025369	yes	expressed protein
LOC_Os10g07200	Chr10:3779638-3781621	OK	5.39989	11.3489	1.07155	2.44907	5e-05	0.00106026	yes	hsp20/alpha crystallin family protein, putative, expressed
LOC_Os02g10990	Chr2:5835516-5838974	OK	3.17024	6.66249	1.07147	2.37749	0.00025	0.00425037	yes	FAD binding domain of DNA photolyase domain containing protein, expressed
LOC_Os04g55640	Chr4:33118285-33119704	OK	20.6679	43.3523	1.06871	4.01397	5e-05	0.00106026	yes	plant-specific domain TIGR01627 family protein, expressed
LOC_Os04g45480	Chr4:26913319-26916766	OK	0.805284	1.68912	1.0687	1.95294	0.003	0.0306567	yes	heat shock protein STI, putative, expressed
LOC_Os06g11270	Chr6:5908094-5909468	OK	0.948313	1.98883	1.06848	1.94302	0.00415	0.0390323	yes	anthocyanidin 3-O-glucosyltransferase, putative, expressed
LOC_Os11g02100	Chr11:571318-573072	OK	22.9442	48.1138	1.06832	2.76058	5e-05	0.00106026	yes	peroxidase precursor, putative, expressed
LOC_Os02g38320	Chr2:23172607-23174693	OK	1.28323	2.69041	1.06805	2.18685	0.0058	0.0498348	yes	BTBZ3 - Bric-a-Brac, Tramtrack, Broad Complex BTB domain with TAZ zinc finger and Calmodulin-binding domains, expressed
LOC_Os03g24510	Chr3:13970110-13971893	OK	0.718443	1.50547	1.06727	2.26069	0.00365	0.0353934	yes	glycosyl transferase 8 domain containing protein, putative, expressed
LOC_Os04g43650	Chr4:25826664-25830703	OK	6.44531	13.5015	1.0668	2.43227	5e-05	0.00106026	yes	L-allo-threonine aldolase, putative, expressed
LOC_Os09g27360	Chr9:16631080-16631608	OK	8.03699	16.8178	1.06526	1.75952	0.00295	0.0303197	yes	expressed protein
LOC_Os12g11710	Chr12:6354155-6354747	OK	8.95905	18.7282	1.0638	2.08131	0.00035	0.0056126	yes	expressed protein
LOC_Os05g20304	Chr5:11891584-11892757	OK	7.07447	14.7776	1.06272	3.20977	5e-05	0.00106026	yes	expressed protein
LOC_Os05g02770	Chr5:997540-999371	OK	20.2111	42.2016	1.06215	3.11516	5e-05	0.00106026	yes	glycine-rich cell wall structural protein precursor, putative, expressed
LOC_Os11g42390	Chr11:25509586-25515718	OK	2.49583	5.21124	1.0621	2.21638	0.0007	0.00974696	yes	OsSCP64 - Putative Serine Carboxypeptidase homologue, expressed
LOC_Os02g49660	Chr2:30346462-30347793	OK	1.24226	2.59285	1.06157	1.97915	0.00305	0.0310443	yes	expressed protein
LOC_Os07g27850	Chr7:16259327-16262134	OK	8.0881	16.8681	1.06043	1.9345	0.00235	0.025369	yes	GTPase activating protein, putative, expressed
LOC_Os07g49360	Chr7:29561179-29562535	OK	12.2478	25.5241	1.05934	3.00737	5e-05	0.00106026	yes	peroxidase precursor, putative, expressed
LOC_Os03g58980	Chr3:33586464-33587364	OK	8.95619	18.6404	1.05748	3.1538	5e-05	0.00106026	yes	Cupin domain containing protein, expressed
LOC_Os11g01730	Chr11:392251-396910	OK	1.42497	2.96261	1.05593	2.66521	0.00065	0.0091665	yes	laccase-23 precursor, putative, expressed
LOC_Os08g25030	Chr8:15196858-15198349	OK	2.42391	5.03932	1.05589	2.01985	0.0015	0.0179041	yes	plant protein of unknown function domain containing protein, expressed
LOC_Os10g38610	Chr10:20597015-20598386	OK	5.09605	10.5848	1.05454	2.14988	5e-05	0.00106026	yes	glutathione S-transferase, putative, expressed
LOC_Os03g36534	Chr3:20244611-20245182	OK	5.63692	11.678	1.05082	2.27128	0.001	0.0130163	yes	expressed protein
LOC_Os07g34520	Chr7:20691053-20693694	OK	5.68628	11.7703	1.0496	3.2368	0.0004	0.00626261	yes	isocitrate lyase, putative, expressed
LOC_Os07g42970	Chr7:25741013-25744880	OK	1.62065	3.35425	1.04941	2.15662	0.0009	0.0119224	yes	UDP-glucoronosyl and UDP-glucosyl transferase domain containing protein, expressed
LOC_Os08g19694	Chr8:11785528-11798467	OK	1.96277	4.06123	1.04903	2.26507	0.00015	0.0027523	yes	NB-ARC domain containing protein, expressed
LOC_Os04g57090	Chr4:34022631-34024079	OK	3.0866	6.37863	1.04723	2.57676	0.00085	0.0114036	yes	jasmonate O-methyltransferase, putative, expressed
LOC_Os04g56040	Chr4:33377337-33378405	OK	3.86883	7.99114	1.0465	1.84409	0.0033	0.0329801	yes	glycine rich protein family protein, putative, expressed
LOC_Os11g07580	Chr11:3834052-3834829	OK	3.35461	6.92812	1.04632	1.69663	0.00455	0.0417101	yes	expressed protein
LOC_Os05g50750	Chr5:29093547-29098856	OK	34.9265	72.1129	1.04594	2.91198	5e-05	0.00106026	yes	AAA family ATPase, putative, expressed
LOC_Os11g03300	Chr11:1233927-1236052	OK	38.9902	80.5035	1.04594	3.0353	5e-05	0.00106026	yes	NAC domain transcription factor, putative, expressed
LOC_Os04g35580	Chr4:21692757-21693895	OK	1.42353	2.93893	1.04582	2.08758	0.0038	0.0363907	yes	expressed protein
LOC_Os02g30100	Chr2:17873661-17876075	OK	19.6778	40.6093	1.04524	3.49319	5e-05	0.00106026	yes	cytochrome P450, putative, expressed
LOC_Os01g14510	Chr1:8125666-8128193	OK	1.95872	4.03774	1.04364	2.09049	0.00165	0.0192967	yes	BRASSINOSTEROID INSENSITIVE 1 precursor, putative, expressed
LOC_Os01g03530	Chr1:1433032-1436811	OK	2.71614	5.59692	1.04307	3.04111	0.0001	0.00194916	yes	multicopper oxidase domain containing protein, expressed
LOC_Os05g33220	Chr5:19480813-19482180	OK	5.92305	12.2039	1.04293	2.89138	0.0002	0.00351915	yes	AWPM-19-like membrane family protein, putative, expressed
LOC_Os08g07970	Chr8:4505737-4514839	OK	34.2055	70.4533	1.04244	3.54659	5e-05	0.00106026	yes	transcription factor, putative, expressed
LOC_Os06g38764	Chr6:23013153-23014890	OK	11.6007	23.8933	1.0424	2.42851	5e-05	0.00106026	yes	expressed protein
LOC_Os12g10260	Chr12:5421057-5423546	OK	1.77038	3.63653	1.03851	1.8127	0.00215	0.0236961	yes	transposon protein, putative, unclassified, expressed
LOC_Os06g34560	Chr6:20098733-20100496	OK	2.54427	5.22548	1.03831	1.81589	0.00425	0.0396987	yes	zinc finger, C3HC4 type domain containing protein, expressed
LOC_Os01g02139	Chr1:624086-624613	OK	29.9228	61.4487	1.03814	3.30865	5e-05	0.00106026	yes	expressed protein
LOC_Os01g56420	Chr1:32523327-32524183	OK	7.8735	16.1506	1.03651	2.44525	0.00065	0.0091665	yes	ctr copper transporter family protein, putative, expressed
LOC_Os02g02310	Chr2:763295-765023	OK	5.5016	11.28	1.03585	3.08895	5e-05	0.00106026	yes	auxin-induced protein 5NG4, putative, expressed
LOC_Os08g02020	Chr8:652656-654279	OK	2.62602	5.38114	1.03504	2.90363	0.00045	0.00689167	yes	transferase family protein, putative, expressed
LOC_Os01g52480	Chr1:30155664-30157765	OK	2.06318	4.22592	1.0344	2.49846	0.00085	0.0114036	yes	senescence-associated protein, putative, expressed
LOC_Os02g18410	Chr2:10714982-10716780	OK	13.3851	27.3578	1.03132	3.08947	5e-05	0.00106026	yes	salt stress root protein RS1, putative, expressed
LOC_Os03g61780	Chr3:35025918-35028771	OK	6.00095	12.2597	1.03066	2.9024	5e-05	0.00106026	yes	glucan endo-1,3-beta-glucosidase-related, putative, expressed
LOC_Os03g22490	Chr3:12905892-12907767	OK	41.7293	85.244	1.03054	3.88008	5e-05	0.00106026	yes	heavy metal-associated domain containing protein, expressed
LOC_Os04g01520	Chr4:357590-360450	OK	12.6013	25.7194	1.02928	3.6725	5e-05	0.00106026	yes	expressed protein
LOC_Os09g33830	Chr9:19970502-19975257	OK	18.7359	38.2284	1.02884	2.56124	5e-05	0.00106026	yes	solute carrier family 35 member F1, putative, expressed
LOC_Os05g29710	Chr5:17175701-17177087	OK	5.9302	12.0847	1.02703	2.6924	0.0001	0.00194916	yes	RING-H2 finger protein, putative, expressed
LOC_Os01g53390	Chr1:30675472-30677421	OK	1.89386	3.84546	1.02182	2.24886	0.00125	0.0155368	yes	glucosyltransferase, putative, expressed
LOC_Os07g38370	Chr7:23058568-23059595	OK	7.12764	14.4724	1.02181	2.16897	0.00055	0.00797982	yes	expressed protein
LOC_Os11g06234	Chr11:2983173-2984969	OK	1.48172	3.00771	1.0214	1.63964	0.0056	0.0487128	yes	expressed protein
LOC_Os09g12790	Chr9:7336373-7340496	OK	1.47357	2.9911	1.02136	3.06242	0.00115	0.0145278	yes	potassium channel protein, putative, expressed
LOC_Os10g37110	Chr10:19858611-19860691	OK	5.44775	11.0471	1.01993	3.10233	0.0001	0.00194916	yes	transposon protein, putative, unclassified, expressed
LOC_Os10g17650	Chr10:8920260-8926172	OK	25.1261	50.9433	1.0197	2.83833	5e-05	0.00106026	yes	Os10bglu34 - beta-glucosidase homologue, similar to Os3bglu6, expressed
LOC_Os12g05690	Chr12:2622154-2623105	OK	3.54779	7.19267	1.01961	2.07763	0.00175	0.0201507	yes	expressed protein
LOC_Os07g43670	Chr7:26141468-26142922	OK	24.1249	48.8714	1.01846	3.21649	5e-05	0.00106026	yes	ribonuclease T2 family domain containing protein, expressed
LOC_Os08g37130	Chr8:23463932-23468392	OK	1.2698	2.57032	1.01734	2.06896	0.0046	0.0421018	yes	oxidoreductase, short chain dehydrogenase/reductase family domain containing protein, expressed
LOC_Os05g45350	Chr5:26310859-26314173	OK	4.26063	8.62041	1.01669	2.33542	0.0003	0.00493731	yes	dnaJ domain containing protein, expressed
LOC_Os05g51110	Chr5:29317523-29324891	OK	1.06587	2.15648	1.01665	1.75587	0.0039	0.037164	yes	expressed protein
LOC_Os11g31880	Chr11:18728969-18733435	OK	1.55508	3.14508	1.01611	2.3692	0.0023	0.0249807	yes	phosphoglycerate mutase, putative, expressed
LOC_Os06g41100	Chr6:24561304-24568614	OK	4.11101	8.3046	1.01442	2.55917	0.00015	0.0027523	yes	transcription factor, putative, expressed
LOC_Os04g26920	Chr4:15924281-15928162	OK	43.253	87.3523	1.01405	2.7376	5e-05	0.00106026	yes	oxidoreductase, aldo/keto reductase family protein, putative, expressed
LOC_Os10g09110	Chr10:4929205-4931187	OK	18.0972	36.5099	1.01252	3.42847	5e-05	0.00106026	yes	cytochrome P450, putative, expressed
LOC_Os10g25400	Chr10:13131432-13133328	OK	1.6468	3.32145	1.01214	3.2293	0.00445	0.0410535	yes	GDSL-like lipase/acylhydrolase, putative, expressed
LOC_Os08g20130	Chr8:12066868-12068457	OK	43.1749	87.0666	1.01193	3.01885	5e-05	0.00106026	yes	flavonol sulfotransferase, putative, expressed
LOC_Os02g37480	Chr2:22622378-22623188	OK	9.24719	18.6363	1.01103	2.0111	0.00045	0.00689167	yes	glycine-rich cell wall structural protein precursor, putative, expressed
LOC_Os09g28750	Chr9:17471020-17472213	OK	7.14524	14.3943	1.01044	2.92823	5e-05	0.00106026	yes	gibberellin receptor GID1L2, putative, expressed
LOC_Os01g40190	Chr1:22675934-22678621	OK	3.35878	6.76581	1.01033	3.36734	5e-05	0.00106026	yes	retrotransposon protein, putative, unclassified, expressed
LOC_Os04g51920	Chr4:30805661-30808467	OK	3.26095	6.56517	1.00954	1.71183	0.0042	0.0393268	yes	protein disulfide isomerase, putative, expressed
LOC_Os05g30350	Chr5:17594908-17600513	OK	12.5913	25.3405	1.00901	2.76042	5e-05	0.00106026	yes	Os5bglu22 - beta-glucosidase homologue, similar to G. max isohydroxyurate hydrolase, expressed
LOC_Os05g06940	Chr5:3638116-3640497	OK	9.13846	18.3784	1.00799	3.25728	5e-05	0.00106026	yes	relA-SpoT like protein RSH4, putative, expressed
LOC_Os03g08250	Chr3:4199808-4200735	OK	26.8275	53.9414	1.00768	2.73043	5e-05	0.00106026	yes	expressed protein
LOC_Os01g47635	Chr1:27248159-27249831	OK	11.352	22.8229	1.00754	2.20009	0.0001	0.00194916	yes	expressed protein
LOC_Os12g37690	Chr12:23135055-23137352	OK	4.41857	8.87976	1.00694	2.1831	0.00035	0.0056126	yes	MYB family transcription factor, putative, expressed
LOC_Os02g32840	Chr2:19488187-19488950	OK	31.119	62.5176	1.00647	3.58517	5e-05	0.00106026	yes	zinc finger A20 and AN1 domain-containing stress-associated protein, putative, expressed
LOC_Os09g35800	Chr9:20600603-20603003	OK	8.49373	17.0605	1.00619	2.77327	5e-05	0.00106026	yes	UDP-glucose 4-epimerase, putative, expressed
LOC_Os03g27280	Chr3:15628099-15632465	OK	37.8121	75.8077	1.0035	2.9083	5e-05	0.00106026	yes	CAMK_CAMK_like.19 - CAMK includes calcium/calmodulin depedent protein kinases, expressed
LOC_Os04g43800	Chr4:25926987-25929732	OK	4.97205	2.48259	-1.00199	-2.58209	0.0004	0.00626261	yes	phenylalanine ammonia-lyase, putative, expressed
LOC_Os02g06930	Chr2:3504420-3508756	OK	20.3486	10.1593	-1.00213	-2.47679	5e-05	0.00106026	yes	protein kinase, putative, expressed
LOC_Os10g38740	Chr10:20633311-20634954	OK	89.9983	44.9297	-1.00223	-3.07512	5e-05	0.00106026	yes	glutathione S-transferase, putative, expressed
LOC_Os01g71599	Chr1:41480530-41482391	OK	26.4829	13.2093	-1.0035	-1.76466	0.0032	0.0321891	yes	expressed protein
LOC_Os08g22852	Chr8:13738800-13740419	OK	12.892	6.4302	-1.00354	-2.25783	0.0004	0.00626261	yes	expressed protein
LOC_Os01g40070	Chr1:22604518-22606808	OK	30.2329	15.0659	-1.00483	-3.69931	5e-05	0.00106026	yes	expressed protein
LOC_Os04g38410	Chr4:22835895-22837594	OK	10.0903	5.01451	-1.00878	-2.51674	0.0007	0.00974696	yes	chlorophyll A-B binding protein, putative, expressed
LOC_Os05g36310	Chr5:21509381-21510614	OK	4.51674	2.23133	-1.01738	-2.04503	0.00255	0.0270118	yes	zinc finger, C3HC4 type domain containing protein, expressed
LOC_Os04g38950	Chr4:23139157-23142821	OK	35.2334	17.3972	-1.01809	-3.21855	5e-05	0.00106026	yes	class I glutamine amidotransferase, putative, expressed
LOC_Os04g56850	Chr4:33888003-33894393	OK	1.47534	0.727723	-1.01959	-1.68687	0.00265	0.0277537	yes	auxin response factor, putative, expressed
LOC_Os03g57640	Chr3:32851424-32852782	OK	9.39765	4.63494	-1.01975	-3.64227	0.0002	0.00351915	yes	gibberellin receptor GID1L2, putative, expressed
LOC_Os02g43280	Chr2:26079796-26085572	OK	2.6495	1.30569	-1.0209	-1.69477	0.00405	0.0383096	yes	aldehyde dehydrogenase, putative, expressed
LOC_Os03g46150	Chr3:26096041-26097011	OK	9.07063	4.46841	-1.02144	-2.22317	0.00075	0.0103068	yes	LTPL72 - Protease inhibitor/seed storage/LTP family protein precursor, expressed
LOC_Os01g65100	Chr1:37790110-37792998	OK	24.255	11.9445	-1.02194	-3.44012	5e-05	0.00106026	yes	peptide transporter, putative, expressed
LOC_Os03g44290	Chr3:24894951-24898217	OK	8.76267	4.30367	-1.0258	-2.15961	0.0004	0.00626261	yes	expansin precursor, putative, expressed
LOC_Os10g11140	Chr10:6167110-6174631	OK	7.91994	3.88142	-1.02891	-2.33063	0.0002	0.00351915	yes	phosphoglucomutase, putative, expressed
LOC_Os03g40930	Chr3:22744327-22746916	OK	5.64164	2.76406	-1.02932	-2.13573	0.0008	0.0108714	yes	expressed protein
LOC_Os08g09020	Chr8:5248665-5249832	OK	11.7659	5.76244	-1.02986	-2.11314	0.00075	0.0103068	yes	Cupin domain containing protein, expressed
LOC_Os03g12390	Chr3:6544946-6546478	OK	10.3189	5.05055	-1.03077	-2.90293	5e-05	0.00106026	yes	STE_MEK_ste7_MAP2K.6 - STE kinases include homologs to sterile 7, sterile 11 and sterile 20 from yeast, expressed
LOC_Os11g26880	Chr11:15444890-15445948	OK	8.43756	4.12837	-1.03125	-1.83055	0.00255	0.0270118	yes	RALFL14 - Rapid ALkalinization Factor RALF family protein precursor, expressed
LOC_Os12g39130	Chr12:24071870-24072482	OK	10.7361	5.25165	-1.03162	-1.82566	0.0034	0.0336024	yes	fibroin heavy chain precursor, putative, expressed
LOC_Os01g45110	Chr1:25598445-25600373	OK	71.7759	35.105	-1.03182	-3.00747	5e-05	0.00106026	yes	anthocyanin 3-O-beta-glucosyltransferase, putative, expressed
LOC_Os02g03570	Chr2:1450162-1450996	OK	27.6598	13.5226	-1.03242	-2.19354	0.00035	0.0056126	yes	hsp20/alpha crystallin family protein, putative, expressed
LOC_Os11g20360	Chr11:11775136-11780557	OK	3.01545	1.47273	-1.03388	-1.91604	0.0013	0.0160292	yes	expressed protein
LOC_Os02g56700	Chr2:34764168-34766643	OK	14.2535	6.95563	-1.03506	-2.64731	0.00055	0.00797982	yes	dehydrogenase, putative, expressed
LOC_Os01g63480	Chr1:36794889-36797406	OK	12.6929	6.19157	-1.03564	-3.32666	5e-05	0.00106026	yes	transferase family protein, putative, expressed
LOC_Os01g24764	Chr1:13934494-13935854	OK	5.09436	2.48351	-1.03652	-1.97754	0.00255	0.0270118	yes	expressed protein
LOC_Os01g50370	Chr1:28921497-28923085	OK	7.26508	3.54026	-1.03713	-2.25041	0.00045	0.00689167	yes	STE_MEKK_ste11_MAP3K.4 - STE kinases include homologs to sterile 7, sterile 11 and sterile 20 from yeast, expressed
LOC_Os09g31120	Chr9:18707882-18710315	OK	38.4537	18.7303	-1.03775	-3.06771	5e-05	0.00106026	yes	pirin, putative, expressed
LOC_Os02g30530	Chr2:18162968-18166866	OK	4.85831	2.36553	-1.03829	-2.24425	0.00025	0.00425037	yes	transposon protein, putative, unclassified, expressed
LOC_Os03g13390	Chr3:7228963-7231749	OK	10.6444	5.17689	-1.03994	-2.71028	0.0003	0.00493731	yes	oxidoreductase, aldo/keto reductase family protein, putative, expressed
LOC_Os02g32980	Chr2:19597488-19598615	OK	12.4777	6.06748	-1.04018	-2.97136	0.0002	0.00351915	yes	Cupin domain containing protein, expressed
LOC_Os04g41280	Chr4:24497615-24505401	OK	1.8759	0.911959	-1.04054	-2.21684	0.00255	0.0270118	yes	ankyrin repeat domain containing protein, expressed
LOC_Os03g41390	Chr3:23036227-23037437	OK	2.90055	1.40975	-1.04088	-1.94194	0.00545	0.0477127	yes	ZOS3-15 - C2H2 zinc finger protein, expressed
LOC_Os01g39330	Chr1:22138042-22142486	OK	33.414	16.2347	-1.04137	-3.21607	5e-05	0.00106026	yes	helix-loop-helix DNA-binding domain containing protein, expressed
LOC_Os02g28220	Chr2:16702130-16703949	OK	4.88618	2.37274	-1.04216	-2.90603	0.00045	0.00689167	yes	transferase family protein, putative, expressed
LOC_Os03g16390	Chr3:9039562-9041499	OK	3.22783	1.56718	-1.0424	-1.98709	0.003	0.0306567	yes	avr9/Cf-9 rapidly elicited protein, putative, expressed
LOC_Os06g38750	Chr6:22999842-23001437	OK	22.6375	10.985	-1.04318	-2.2163	0.0001	0.00194916	yes	proline-rich family protein, putative, expressed
LOC_Os04g11400	Chr4:6231632-6232479	OK	109.173	52.9677	-1.04344	-2.59158	5e-05	0.00106026	yes	expressed protein
LOC_Os12g30824	Chr12:18509842-18528700	OK	3.45587	1.67621	-1.04384	-1.76768	0.0014	0.0169908	yes	terpene synthase, putative, expressed
LOC_Os10g42780	Chr10:23075395-23079075	OK	41.9359	20.3281	-1.04471	-3.15551	5e-05	0.00106026	yes	lrgB-like family protein, expressed
LOC_Os01g37590	Chr1:21038805-21041083	OK	1.3679	0.662679	-1.04558	-2.57628	0.0045	0.0413993	yes	peptide transporter PTR2, putative, expressed
LOC_Os02g41840	Chr2:25153198-25154265	OK	8.08391	3.91244	-1.04698	-2.22272	0.00105	0.0135227	yes	DUF584 domain containing protein, putative, expressed
LOC_Os01g09100	Chr1:4572447-4573409	OK	9.67146	4.67881	-1.04759	-2.81257	0.00105	0.0135227	yes	WRKY10, expressed
LOC_Os07g37240	Chr7:22316267-22317936	OK	12.039	5.82029	-1.04855	-2.55486	0.00045	0.00689167	yes	chlorophyll A-B binding protein, putative, expressed
LOC_Os02g39330	Chr2:23742940-23744109	OK	20.2713	9.79763	-1.04894	-3.06059	0.00015	0.0027523	yes	CHIT1 - Chitinase family protein precursor, expressed
LOC_Os07g46846	Chr7:28002586-28004412	OK	19.585	9.45791	-1.05016	-2.89444	5e-05	0.00106026	yes	sex determination protein tasselseed-2, putative, expressed
LOC_Os08g03070	Chr8:1371047-1373780	OK	8.15199	3.93367	-1.05128	-2.72847	0.0001	0.00194916	yes	lectin-like receptor kinase 1, putative, expressed
LOC_Os03g57310	Chr3:32694533-32696110	OK	12.3518	5.95964	-1.05142	-3.08605	5e-05	0.00106026	yes	syntaxin, putative, expressed
LOC_Os10g03390	Chr10:1444001-1445321	OK	13.6312	6.57244	-1.05241	-2.56234	0.0002	0.00351915	yes	transferase family protein, putative, expressed
LOC_Os05g37250	Chr5:21790819-21793270	OK	2.16447	1.04273	-1.05365	-2.16444	0.0019	0.0215036	yes	cytochrome P450, putative, expressed
LOC_Os01g58530	Chr1:33821305-33828897	OK	4.85766	2.3399	-1.05381	-2.17727	0.0003	0.00493731	yes	NB-ARC/LRR disease resistance protein, putative, expressed
LOC_Os12g27350	Chr12:16078544-16082055	OK	3.31607	1.59648	-1.05458	-1.71278	0.00565	0.0489455	yes	10-deacetylbaccatin III 10-O-acetyltransferase, putative, expressed
LOC_Os02g38392	Chr2:23211631-23220032	OK	6.06367	2.91835	-1.05504	-2.09914	0.0005	0.00743132	yes	NBS-LRR disease resistance protein, putative, expressed
LOC_Os01g73840	Chr1:42774833-42778625	OK	4.14225	1.99048	-1.0573	-1.62981	0.0056	0.0487128	yes	expressed protein
LOC_Os04g47720	Chr4:28315066-28316878	OK	3.32425	1.597	-1.05766	-2.12191	0.00165	0.0192967	yes	cis-zeatin O-glucosyltransferase, putative, expressed
LOC_Os11g27400	Chr11:15764677-15766345	OK	3.88664	1.86483	-1.05948	-2.05504	0.0012	0.0150935	yes	glycosyl hydrolase, putative, expressed
LOC_Os03g14300	Chr3:7788738-7789627	OK	24.82	11.8943	-1.06123	-2.53772	5e-05	0.00106026	yes	THION29 - Plant thionin family protein precursor, expressed
LOC_Os01g41160	Chr1:23300865-23302958	OK	3.67315	1.76012	-1.06134	-2.10615	0.00425	0.0396987	yes	FAD dependent oxidoreductase domain containing protein, expressed
LOC_Os03g28940	Chr3:16407669-16410080	OK	153.166	73.3653	-1.06192	-2.88798	5e-05	0.00106026	yes	ZIM domain containing protein, putative, expressed
LOC_Os07g04840	Chr7:2137118-2138229	OK	13.7243	6.55896	-1.0652	-2.33322	0.0007	0.00974696	yes	PsbP, putative, expressed
LOC_Os02g28170	Chr2:16678143-16680057	OK	2.58424	1.2341	-1.06628	-2.7466	0.0011	0.0140727	yes	transferase family protein, putative, expressed
LOC_Os03g20840	Chr3:11798064-11802045	OK	6.16514	2.94242	-1.06713	-2.53785	5e-05	0.00106026	yes	disease resistance RPP13-like protein 1, putative, expressed
LOC_Os02g43770	Chr2:26409639-26412101	OK	6.77485	3.23289	-1.06737	-2.93507	5e-05	0.00106026	yes	DUF630/DUF632 domains containing protein, putative, expressed
LOC_Os01g56680	Chr1:32699023-32709294	OK	30.4234	14.497	-1.06943	-1.86787	0.0034	0.0336024	yes	photosystem II reaction center W protein, chloroplast precursor, putative, expressed
LOC_Os03g18070	Chr3:10080247-10083451	OK	38.9364	18.5471	-1.06993	-3.3591	5e-05	0.00106026	yes	omega-3 fatty acid desaturase, chloroplast precursor, putative, expressed
LOC_Os03g13840	Chr3:7500133-7503970	OK	16.725	7.94845	-1.07327	-3.40516	5e-05	0.00106026	yes	senescence-associated protein, putative, expressed
LOC_Os06g51460	Chr6:31169636-31174867	OK	1.5569	0.737947	-1.07708	-1.88243	0.00215	0.0236961	yes	white-brown complex homolog protein, putative, expressed
LOC_Os02g48200	Chr2:29515567-29518756	OK	8.60617	4.07843	-1.07736	-3.11031	5e-05	0.00106026	yes	lectin-like protein kinase, putative, expressed
LOC_Os04g12080	Chr4:6634001-6638846	OK	2.91292	1.37892	-1.07893	-1.77996	0.00335	0.0332359	yes	TKL_IRAK_DUF26-lc.7 - DUF26 kinases have homology to DUF26 containing loci, expressed
LOC_Os07g15440	Chr7:8930408-8943858	OK	4.77704	2.25979	-1.07993	-2.23038	0.00015	0.0027523	yes	alanyl-tRNA synthetase family protein, expressed
LOC_Os01g40260	Chr1:22731942-22733240	OK	3.57142	1.68863	-1.08065	-2.09638	0.00315	0.0318243	yes	WRKY77, expressed
LOC_Os10g27280	Chr10:14399007-14400695	OK	4.45413	2.10573	-1.08082	-2.49947	0.0023	0.0249807	yes	thaumatin, putative, expressed
LOC_Os03g11910	Chr3:6243989-6247317	OK	7.29586	3.44839	-1.08116	-2.23356	0.0003	0.00493731	yes	DnaK family protein, putative, expressed
LOC_Os05g51190	Chr5:29359910-29364695	OK	1.97593	0.933289	-1.08214	-1.83385	0.00175	0.0201507	yes	protein kinase family protein, putative, expressed
LOC_Os10g35180	Chr10:18784684-18791044	OK	2.82486	1.33137	-1.08527	-2.15983	0.0005	0.00743132	yes	white-brown complex homolog protein 11, putative, expressed
LOC_Os04g45720	Chr4:27043961-27048900	OK	3.47932	1.63914	-1.08587	-2.27504	0.00105	0.0135227	yes	aldehyde dehydrogenase, putative, expressed
LOC_Os09g28300	Chr9:17182866-17188378	OK	6.76055	3.18015	-1.08805	-2.32279	0.00015	0.0027523	yes	remorin C-terminal domain containing protein, putative, expressed
LOC_Os11g10770	Chr11:5907949-5919029	OK	10.9913	5.16456	-1.08965	-1.66635	0.00555	0.0483688	yes	disease resistance protein RGA3, putative, expressed
LOC_Os05g11260	Chr5:6358098-6362407	OK	3.89681	1.82915	-1.09112	-1.78015	0.00325	0.032607	yes	expressed protein
LOC_Os07g06080	Chr7:2945226-2949178	OK	7.55668	3.54308	-1.09275	-2.20604	0.0051	0.045369	yes	FAD dependent oxidoreductase domain containing protein, expressed
LOC_Os07g43800	Chr7:26208528-26209471	OK	45.6938	21.3608	-1.09703	-3.67068	5e-05	0.00106026	yes	EF hand family protein, putative, expressed
LOC_Os07g35330	Chr7:21140940-21144309	OK	2.68348	1.25348	-1.09816	-2.16887	0.00095	0.0124565	yes	TKL_IRAK_DUF26-lc.13 - DUF26 kinases have homology to DUF26 containing loci, expressed
LOC_Os05g10650	Chr5:5813264-5815545	OK	10.619	4.95776	-1.09888	-3.26526	5e-05	0.00106026	yes	6-phosphofructokinase, putative, expressed
LOC_Os06g01210	Chr6:149383-150246	OK	13.3381	6.22642	-1.09908	-2.41297	0.0007	0.00974696	yes	plastocyanin, chloroplast precursor, putative, expressed
LOC_Os01g55000	Chr1:31629245-31630738	OK	6.21206	2.8961	-1.10096	-2.43867	0.0005	0.00743132	yes	expressed protein
LOC_Os08g44020	Chr8:27714040-27718701	OK	1.16468	0.542918	-1.10113	-1.66653	0.00485	0.0438013	yes	rhamnogalacturonate lyase, putative, expressed
LOC_Os04g29960	Chr4:17874312-17877280	OK	5.52749	2.57579	-1.10161	-2.30241	0.00025	0.00425037	yes	OsWAK43 - OsWAK receptor-like protein kinase, expressed
LOC_Os06g15620	Chr6:8847701-8848847	OK	53.1593	24.7632	-1.10212	-2.8612	5e-05	0.00106026	yes	GASR7 - Gibberellin-regulated GASA/GAST/Snakin family protein precursor, expressed
LOC_Os11g43590	Chr11:26299759-26305709	OK	7.75966	3.61247	-1.10301	-2.4262	5e-05	0.00106026	yes	kelch repeat protein, putative, expressed
LOC_Os01g32730	Chr1:17947746-17951664	OK	3.7819	1.76038	-1.10322	-1.77823	0.00335	0.0332359	yes	tetratricopeptide repeat containing protein, putative, expressed
LOC_Os03g19470	Chr3:10949437-10951832	OK	1.30847	0.608988	-1.1034	-1.76628	0.0057	0.0493049	yes	proteins of unknown function domain containing protein, expressed
LOC_Os04g26320	Chr4:15342547-15345795	OK	10.258	4.77238	-1.10397	-2.12262	0.0004	0.00626261	yes	mannose-binding lectin, putative, expressed
LOC_Os01g72020	Chr1:41741159-41744666	OK	3.05162	1.41935	-1.10434	-2.4474	0.00045	0.00689167	yes	BTBA3 - Bric-a-Brac,Tramtrack, Broad Complex BTB domain with Ankyrin repeat region, expressed
LOC_Os12g02540	Chr12:864791-869553	OK	5.77414	2.68281	-1.10586	-2.27428	0.0001	0.00194916	yes	BTBN23 - Bric-a-Brac, Tramtrack, Broad Complex BTB domain with non-phototropic hypocotyl 3 NPH3 and coiled-coil domains, expressed
LOC_Os03g55090	Chr3:31332395-31339163	OK	11.6827	5.4239	-1.10698	-2.57187	5e-05	0.00106026	yes	alpha-glucan phosphorylast isozyme, putative, expressed
LOC_Os09g36490	Chr9:21054583-21056437	OK	7.01422	3.25459	-1.1078	-3.43805	0.0001	0.00194916	yes	expressed protein
LOC_Os01g71310	Chr1:41300202-41303044	OK	5.7131	2.64873	-1.10897	-2.44472	5e-05	0.00106026	yes	cytokinin dehydrogenase precursor, putative, expressed
LOC_Os07g13800	Chr7:7907483-7909408	OK	2.08755	0.967175	-1.10996	-1.94851	0.0039	0.037164	yes	cytokinin-N-glucosyltransferase, putative, expressed
LOC_Os01g07300	Chr1:3445158-3446607	OK	2.53958	1.17487	-1.11209	-2.42251	0.0041	0.0386562	yes	uncharacterized 50.6 kDa protein in the 5region of gyrA and gyrB, putative, expressed
LOC_Os01g72000	Chr1:41722423-41726252	OK	6.37348	2.94747	-1.1126	-2.44756	0.0001	0.00194916	yes	armadillo repeat-containing protein, putative, expressed
LOC_Os11g31980	Chr11:18831749-18835602	OK	7.04635	3.25804	-1.11287	-2.2329	0.0001	0.00194916	yes	OsSCP63 - Putative Serine Carboxypeptidase homologue, expressed
LOC_Os08g05780	Chr8:3093747-3094879	OK	4.44108	2.05041	-1.115	-2.50602	0.00105	0.0135227	yes	expressed protein
LOC_Os04g34490	Chr4:20882276-20885620	OK	5.92632	2.73212	-1.11712	-2.27654	0.0006	0.00858159	yes	nodulin, putative, expressed
LOC_Os11g05380	Chr11:2390445-2392366	OK	4.06009	1.86967	-1.11872	-2.88957	0.0002	0.00351915	yes	cytochrome P450, putative, expressed
LOC_Os03g11650	Chr3:6079157-6084525	OK	51.5009	23.7029	-1.11953	-3.18844	5e-05	0.00106026	yes	ATMAP70 protein, putative, expressed
LOC_Os11g44990	Chr11:27242069-27245161	OK	2.05952	0.94731	-1.1204	-1.71854	0.0042	0.0393268	yes	NB-ARC domain containing protein, expressed
LOC_Os08g30370	Chr8:18685901-18686547	OK	6.28364	2.88708	-1.12199	-1.67083	0.00575	0.0495523	yes	expressed protein
LOC_Os02g52840	Chr2:32310798-32312184	OK	2.89469	1.32975	-1.12226	-1.98565	0.003	0.0306567	yes	flavonol synthase/flavanone 3-hydroxylase, putative, expressed
LOC_Os04g46740	Chr4:27706653-27708850	OK	7.40811	3.40295	-1.12232	-2.59028	0.00035	0.0056126	yes	pectinesterase, putative, expressed
LOC_Os02g13600	Chr2:7300531-7301673	OK	3.28515	1.50782	-1.1235	-2.80726	0.00165	0.0192967	yes	expressed protein
LOC_Os06g21590	Chr6:12452654-12454197	OK	27.0214	12.3591	-1.12853	-2.98771	5e-05	0.00106026	yes	chlorophyll A-B binding protein, putative, expressed
LOC_Os04g45900	Chr4:27183871-27187869	OK	13.5989	6.21169	-1.13043	-3.20042	5e-05	0.00106026	yes	transposon protein, putative, unclassified, expressed
LOC_Os01g53730	Chr1:30878999-30886340	OK	50.6076	23.059	-1.13403	-2.45105	0.0002	0.00351915	yes	expressed protein
LOC_Os06g10160	Chr6:5196600-5199451	OK	25.797	11.7279	-1.13726	-3.32541	5e-05	0.00106026	yes	tyrosine protein kinase domain containing protein, putative, expressed
LOC_Os06g31280	Chr6:18202172-18202883	OK	64.7195	29.4224	-1.13728	-2.04103	0.0007	0.00974696	yes	THION1 - Plant thionin family protein precursor, putative, expressed
LOC_Os04g10010	Chr4:5385721-5387215	OK	29.4655	13.3712	-1.1399	-3.14226	5e-05	0.00106026	yes	sex determination protein tasselseed-2, putative, expressed
LOC_Os05g46760	Chr5:27075946-27077365	OK	5.55662	2.51254	-1.14506	-2.36701	0.0005	0.00743132	yes	STE_MEKK_ste11_MAP3K.19 - STE kinases include homologs to sterile 7, sterile 11 and sterile 20 from yeast, expressed
LOC_Os08g04180	Chr8:2029731-2033180	OK	264.153	119.337	-1.14633	-2.36821	0.00085	0.0114036	yes	tryptophan synthase beta chain 1, putative, expressed
LOC_Os02g19770	Chr2:11568247-11569114	OK	48.5299	21.9066	-1.14751	-2.98371	5e-05	0.00106026	yes	eukaryotic translation initiation factor 1A, putative, expressed
LOC_Os07g38960	Chr7:23357682-23359694	OK	12.7167	5.73173	-1.14968	-2.86397	5e-05	0.00106026	yes	chlorophyll A-B binding protein, putative, expressed
LOC_Os07g36170	Chr7:21614952-21620327	OK	40.1398	18.0808	-1.15058	-3.25932	5e-05	0.00106026	yes	chitin-inducible gibberellin-responsive protein, putative, expressed
LOC_Os03g07350	Chr3:3729192-3733484	OK	3.6909	1.65944	-1.15328	-1.91964	0.0019	0.0215036	yes	CSLA4 - cellulose synthase-like family A; mannan synthase, expressed
LOC_Os03g29770	Chr3:16974773-16975735	OK	23.7426	10.6709	-1.1538	-3.34961	5e-05	0.00106026	yes	EF hand family protein, expressed
LOC_Os07g04820	Chr7:2131759-2133500	OK	1.91172	0.858873	-1.15435	-2.02224	0.00385	0.0367783	yes	protein kinase, putative, expressed
LOC_Os05g30820	Chr5:17885533-17888972	OK	1.96585	0.882949	-1.15475	-1.84193	0.0042	0.0393268	yes	protein kinase, putative, expressed
LOC_Os01g04460	Chr1:1984266-1986394	OK	1.65537	0.743192	-1.15535	-1.722	0.00525	0.0464536	yes	Ser/Thr protein kinase, putative, expressed
LOC_Os01g01870	Chr1:478324-481166	OK	36.9142	16.561	-1.15639	-3.30958	5e-05	0.00106026	yes	helix-loop-helix DNA-binding domain containing protein, expressed
LOC_Os05g35290	Chr5:20953409-20955923	OK	95.0404	42.4584	-1.16249	-3.58381	5e-05	0.00106026	yes	phenylalanine ammonia-lyase, putative, expressed
LOC_Os08g13270	Chr8:7892280-7894462	OK	1.61978	0.721905	-1.16591	-1.9107	0.00225	0.0245644	yes	expressed protein
LOC_Os06g44540	Chr6:26904390-26908175	OK	1.14326	0.509442	-1.16616	-1.82304	0.0052	0.0461169	yes	HOTHEAD precursor, putative, expressed
LOC_Os01g15270	Chr1:8545996-8546894	OK	430.313	191.528	-1.16783	-3.87682	0.0001	0.00194916	yes	expressed protein
LOC_Os03g55540	Chr3:31604951-31606236	OK	143.851	63.9338	-1.16993	-3.7258	5e-05	0.00106026	yes	ZOS3-18 - C2H2 zinc finger protein, expressed
LOC_Os03g13180	Chr3:7107128-7108672	OK	1.39385	0.618984	-1.17111	-1.84355	0.0055	0.0480053	yes	peroxidase precursor, putative, expressed
LOC_Os03g21640	Chr3:12354834-12358539	OK	20.6641	9.1765	-1.17111	-3.2976	5e-05	0.00106026	yes	expressed protein
LOC_Os05g04680	Chr5:2212890-2213767	OK	9.17925	4.07617	-1.17116	-3.09702	0.0004	0.00626261	yes	expressed protein
LOC_Os06g04920	Chr6:2162621-2169683	OK	7.45171	3.3022	-1.17414	-2.35763	5e-05	0.00106026	yes	zinc finger family protein, putative, expressed
LOC_Os10g02814	Chr10:1126727-1131485	OK	2.1219	0.939565	-1.17529	-1.71655	0.00365	0.0353934	yes	G-protein alpha subunit, putative, expressed
LOC_Os01g41780	Chr1:23648264-23651499	OK	1.39294	0.61653	-1.17589	-1.77483	0.0038	0.0363907	yes	expressed protein
LOC_Os12g41110	Chr12:25462588-25463518	OK	6.66763	2.94837	-1.17726	-2.20082	0.00125	0.0155368	yes	OsCML5 - Calmodulin-related calcium sensor protein, expressed
LOC_Os05g41370	Chr5:24230694-24234793	OK	1.09364	0.483298	-1.17816	-2.27933	0.0042	0.0393268	yes	TKL_IRAK_DUF26-la.1 - DUF26 kinases have homology to DUF26 containing loci, expressed
LOC_Os04g46220	Chr4:27370861-27373629	OK	34.2636	15.1399	-1.17833	-3.68127	5e-05	0.00106026	yes	ethylene-responsive transcription factor, putative, expressed
LOC_Os03g50780	Chr3:28988379-28991862	OK	2.02921	0.895156	-1.18071	-2.2238	0.0006	0.00858159	yes	PHD-finger domain containing protein, putative, expressed
LOC_Os01g45470	Chr1:25800667-25801243	OK	326.189	143.857	-1.18107	-3.08077	5e-05	0.00106026	yes	expressed protein
LOC_Os04g54300	Chr4:32333334-32333993	OK	15.6935	6.91687	-1.18198	-2.07423	0.0006	0.00858159	yes	wound induced protein, putative, expressed
LOC_Os03g15270	Chr3:8352020-8353723	OK	31.4697	13.8606	-1.18297	-3.76546	5e-05	0.00106026	yes	gibberellin receptor GID1L2, putative, expressed
LOC_Os01g42410	Chr1:24107079-24115143	OK	112.181	49.3862	-1.18365	-3.11361	5e-05	0.00106026	yes	pleiotropic drug resistance protein, putative, expressed
LOC_Os09g08130	Chr9:4201068-4204423	OK	6.62907	2.91009	-1.18774	-2.87211	0.00015	0.0027523	yes	indole-3-glycerol phosphate synthase, chloroplast precursor, putative, expressed
LOC_Os05g08900	Chr5:4925211-4928175	OK	5.91786	2.59541	-1.18912	-2.23177	0.0002	0.00351915	yes	expressed protein
LOC_Os01g55350	Chr1:31859330-31865031	OK	1.0889	0.47734	-1.18978	-1.70753	0.0043	0.0400043	yes	phosphoenolpyruvate carboxylase, putative, expressed
LOC_Os10g38820	Chr10:20660760-20663311	OK	1.87451	0.821652	-1.18992	-2.02534	0.0031	0.0314289	yes	bZIP family transcription factor, putative, expressed
LOC_Os03g09930	Chr3:4946322-4953950	OK	5.18334	2.27186	-1.19001	-2.32484	0.0001	0.00194916	yes	sulfate transporter, putative, expressed
LOC_Os11g31540	Chr11:18430459-18432558	OK	56.6181	24.8133	-1.19015	-2.76192	5e-05	0.00106026	yes	BRASSINOSTEROID INSENSITIVE 1-associated receptor kinase 1 precursor, putative, expressed
LOC_Os05g09020	Chr5:4998209-4999629	OK	35.7998	15.6824	-1.1908	-3.30958	5e-05	0.00106026	yes	WRKY67, expressed
LOC_Os09g25960	Chr9:15588269-15594378	OK	1.92593	0.84319	-1.19162	-1.82432	0.0019	0.0215036	yes	glutamate receptor, putative, expressed
LOC_Os08g44850	Chr8:28170357-28172330	OK	55.5846	24.3114	-1.19305	-3.74779	5e-05	0.00106026	yes	C2 domain containing protein, putative, expressed
LOC_Os06g04510	Chr6:1931295-1936380	OK	54.3094	23.7344	-1.19422	-3.30123	5e-05	0.00106026	yes	enolase, putative, expressed
LOC_Os02g44990	Chr2:27248696-27251470	OK	5.11984	2.23662	-1.19478	-2.9813	0.00015	0.0027523	yes	OsFBDUF13 - F-box and DUF domain containing protein, expressed
LOC_Os10g33900	Chr10:18000852-18005796	OK	9.11493	3.97239	-1.19822	-2.38112	0.00015	0.0027523	yes	possible lysine decarboxylase domain containing protein, expressed
LOC_Os03g58350	Chr3:33246010-33247318	OK	2.97528	1.29565	-1.19935	-1.83712	0.0041	0.0386562	yes	OsIAA14 - Auxin-responsive Aux/IAA gene family member, expressed
LOC_Os09g38350	Chr9:22082636-22084897	OK	3.19401	1.38829	-1.20206	-2.89319	0.00055	0.00797982	yes	AMP-binding domain containing protein, expressed
LOC_Os02g36070	Chr2:21690377-21692186	OK	9.13696	3.96598	-1.20404	-3.19273	5e-05	0.00106026	yes	cytochrome P450, putative, expressed
LOC_Os03g11140	Chr3:5735000-5746233	OK	2.31379	1.00376	-1.20484	-2.06295	0.0003	0.00493731	yes	pleckstrin homology domain-containing protein-related taxo, putative, expressed
LOC_Os01g51140	Chr1:29382533-29385653	OK	3.64306	1.57991	-1.20531	-2.69492	0.0001	0.00194916	yes	helix-loop-helix DNA-binding domain containing protein, expressed
LOC_Os02g58150	Chr2:35584960-35589249	OK	2.94202	1.27523	-1.20605	-2.70245	0.0008	0.0108714	yes	expressed protein
LOC_Os02g20360	Chr2:11997093-12002633	OK	29.5689	12.8161	-1.20612	-3.18048	5e-05	0.00106026	yes	tyrosine aminotransferase, putative, expressed
LOC_Os04g33830	Chr4:20495974-20497051	OK	17.1326	7.42168	-1.20693	-2.87191	0.0001	0.00194916	yes	membrane protein, putative, expressed
LOC_Os08g01670	Chr8:389661-391196	OK	13.7945	5.96344	-1.20988	-3.07703	5e-05	0.00106026	yes	invertase/pectin methylesterase inhibitor family protein, putative, expressed
LOC_Os03g14050	Chr3:7626454-7629682	OK	86.1458	37.2314	-1.21026	-4.03842	5e-05	0.00106026	yes	thaumatin-like protein 1 precursor, putative, expressed
LOC_Os05g45410	Chr5:26344413-26346889	OK	5.64978	2.44077	-1.21086	-2.61807	5e-05	0.00106026	yes	HSF-type DNA-binding domain containing protein, expressed
LOC_Os03g10050	Chr3:5063812-5065197	OK	6.31792	2.72511	-1.21313	-2.77154	0.0001	0.00194916	yes	serine acetyltransferase protein, putative, expressed
LOC_Os08g31850	Chr8:19745525-19747077	OK	15.7319	6.7838	-1.21353	-3.48758	5e-05	0.00106026	yes	expressed protein
LOC_Os02g04810	Chr2:2205766-2214632	OK	14.3647	6.19282	-1.21386	-2.55418	5e-05	0.00106026	yes	auxin response factor 5, putative, expressed
LOC_Os05g50100	Chr5:28710319-28711241	OK	75.117	32.3635	-1.21477	-3.52466	5e-05	0.00106026	yes	expressed protein
LOC_Os06g46970	Chr6:28489959-28490687	OK	26.3947	11.3687	-1.21518	-3.00894	5e-05	0.00106026	yes	wound induced protein, putative, expressed
LOC_Os11g04830	Chr11:2056278-2059255	OK	4.5325	1.95105	-1.21606	-3.04006	5e-05	0.00106026	yes	embryogenesis transmembrane protein, putative, expressed
LOC_Os01g39960	Chr1:22534998-22538743	OK	1.66951	0.718319	-1.21673	-1.74147	0.0055	0.0480053	yes	lycopene epsilon cyclase, chloroplast precursor, putative, expressed
LOC_Os04g36720	Chr4:22182598-22186943	OK	1.01808	0.437437	-1.2187	-2.0268	0.00455	0.0417101	yes	ferric-chelate reductase, putative, expressed
LOC_Os11g12040	Chr11:6692024-6697566	OK	1.94146	0.83407	-1.2189	-2.19612	0.0005	0.00743132	yes	disease resistance protein RPM1, putative, expressed
LOC_Os01g24470	Chr1:13794685-13799906	OK	0.905385	0.388906	-1.21911	-1.68356	0.00535	0.0470507	yes	PHS1, putative, expressed
LOC_Os04g57200	Chr4:34080602-34081927	OK	74.1793	31.863	-1.21913	-3.69124	5e-05	0.00106026	yes	heavy metal transport/detoxification protein, putative, expressed
LOC_Os03g18960	Chr3:10617882-10620525	OK	2.867	1.23141	-1.21923	-2.01053	0.0012	0.0150935	yes	calmodulin binding protein, putative, expressed
LOC_Os02g29210	Chr2:17327564-17335614	OK	3.05298	1.31015	-1.22048	-1.93941	0.00125	0.0155368	yes	ankyrin, putative, expressed
LOC_Os02g36140	Chr2:21765008-21773418	OK	21.0375	9.02179	-1.22148	-2.78108	5e-05	0.00106026	yes	terpene synthase, putative, expressed
LOC_Os03g45280	Chr3:25563652-25564577	OK	600.445	257.451	-1.22173	-3.23273	5e-05	0.00106026	yes	dehydrin, putative, expressed
LOC_Os07g35310	Chr7:21133027-21140733	OK	10.5081	4.50435	-1.22211	-3.17344	5e-05	0.00106026	yes	TKL_IRAK_DUF26-lc.12 - DUF26 kinases have homology to DUF26 containing loci, expressed
LOC_Os11g07020	Chr11:3488552-3491659	OK	35.436	15.1765	-1.22337	-3.09364	5e-05	0.00106026	yes	fructose-bisphospate aldolase isozyme, putative, expressed
LOC_Os03g24690	Chr3:14067750-14071112	OK	4.24306	1.81628	-1.22412	-2.27418	0.00025	0.00425037	yes	terpene synthase, putative, expressed
LOC_Os07g26460	Chr7:15221077-15223063	OK	10.3451	4.42628	-1.22479	-2.02091	0.00085	0.0114036	yes	GLTP domain containing protein, putative, expressed
LOC_Os06g49360	Chr6:29905059-29907314	OK	1.48692	0.636003	-1.22522	-1.69816	0.0048	0.0434684	yes	NBS-LRR disease resistance protein, putative, expressed
LOC_Os08g43430	Chr8:27473381-27475042	OK	5.26236	2.24798	-1.22708	-3.34994	0.0001	0.00194916	yes	CXE carboxylesterase, putative, expressed
LOC_Os01g04590	Chr1:2059308-2062277	OK	4.56815	1.95043	-1.22781	-2.31393	0.00115	0.0145278	yes	expressed protein
LOC_Os05g39150	Chr5:22961260-22964465	OK	0.949124	0.40524	-1.22782	-2.1275	0.0054	0.0474184	yes	expressed protein
LOC_Os09g31031	Chr9:18669316-18671727	OK	14.3552	6.12894	-1.22786	-2.68868	0.0001	0.00194916	yes	ubiquitin family protein, putative, expressed
LOC_Os06g12150	Chr6:6494999-6497910	OK	26.984	11.52	-1.22796	-3.0634	5e-05	0.00106026	yes	shikimate kinase, putative, expressed
LOC_Os06g40640	Chr6:24227135-24229290	OK	2.41393	1.03026	-1.22838	-2.23331	0.001	0.0130163	yes	fructose-bisphospate aldolase isozyme, putative, expressed
LOC_Os07g40000	Chr7:23996514-23997565	OK	4.46737	1.90275	-1.23134	-2.80951	0.0011	0.0140727	yes	DUF260 domain containing protein, putative, expressed
LOC_Os07g34070	Chr7:20365629-20367835	OK	11.1822	4.75973	-1.23226	-3.24048	5e-05	0.00106026	yes	auxin-induced protein 5NG4, putative, expressed
LOC_Os06g31800	Chr6:18466973-18468117	OK	28.0036	11.9137	-1.23299	-2.18012	0.00025	0.00425037	yes	THION2 - Plant thionin family protein precursor, expressed
LOC_Os04g35160	Chr4:21368525-21371720	OK	5.15307	2.19169	-1.23339	-2.87926	0.00015	0.0027523	yes	CorA-like magnesium transporter protein, putative, expressed
LOC_Os10g35460	Chr10:18976008-18979110	OK	8.85267	3.76131	-1.23488	-2.58589	5e-05	0.00106026	yes	COBRA, putative, expressed
LOC_Os08g24310	Chr8:14673018-14679422	OK	9.83727	4.17911	-1.23506	-3.00116	5e-05	0.00106026	yes	receptor-like protein kinase precursor, putative, expressed
LOC_Os10g34920	Chr10:18637488-18638521	OK	10.4815	4.45202	-1.23531	-2.60555	0.0002	0.00351915	yes	secretory protein, putative, expressed
LOC_Os04g48260	Chr4:28744396-28747883	OK	9.77471	4.14491	-1.23771	-2.35838	5e-05	0.00106026	yes	zinc RING finger protein, putative, expressed
LOC_Os05g16824	Chr5:9585979-9595470	OK	28.8081	12.2139	-1.23796	-3.38064	5e-05	0.00106026	yes	SHR5-receptor-like kinase, putative, expressed
LOC_Os02g05830	Chr2:2874933-2876452	OK	12.258	5.19396	-1.23882	-2.84426	5e-05	0.00106026	yes	ribulose bisphosphate carboxylase small chain, chloroplast precursor, putative, expressed
LOC_Os02g46180	Chr2:28136328-28137459	OK	14.6819	6.21174	-1.24097	-2.79905	5e-05	0.00106026	yes	DUF581 domain containing protein, expressed
LOC_Os06g20310	Chr6:11669577-11673430	OK	1.10584	0.467504	-1.24209	-2.09913	0.00265	0.0277537	yes	expressed protein
LOC_Os07g04430	Chr7:1960512-1964480	OK	2.66059	1.12322	-1.24411	-1.74605	0.00405	0.0383096	yes	expressed protein
LOC_Os07g33480	Chr7:20012733-20015644	OK	5.75212	2.42772	-1.24449	-2.36874	0.0001	0.00194916	yes	cytochrome P450 domain containing protein, expressed
LOC_Os01g49614	Chr1:28524005-28534608	OK	8.02945	3.38126	-1.24774	-2.37853	0.00025	0.00425037	yes	Protein kinase domain containing protein, expressed
LOC_Os08g39210	Chr8:24767342-24770890	OK	4.99514	2.09855	-1.25113	-2.36672	0.0002	0.00351915	yes	OsWAK74 - OsWAK receptor-like protein kinase, expressed
LOC_Os03g22120	Chr3:12674461-12680657	OK	60.1839	25.2417	-1.25357	-2.52088	0.0001	0.00194916	yes	sucrose synthase, putative, expressed
LOC_Os10g40650	Chr10:21798919-21804353	OK	10.7802	4.51677	-1.25502	-2.02729	0.0012	0.0150935	yes	holliday junction resolvase, putative, expressed
LOC_Os01g52410	Chr1:30117113-30118654	OK	5.07309	2.12503	-1.25538	-2.3988	0.00015	0.0027523	yes	myb-like DNA-binding domain containing protein, putative, expressed
LOC_Os02g02830	Chr2:1078474-1079652	OK	17.1833	7.19619	-1.2557	-2.55825	0.0001	0.00194916	yes	ubiquitin-conjugating enzyme, putative, expressed
LOC_Os06g10750	Chr6:5613998-5617153	OK	12.2069	5.10663	-1.25726	-4.02962	5e-05	0.00106026	yes	integral membrane protein DUF6 containing protein, expressed
LOC_Os10g41420	Chr10:22261873-22262512	OK	5.75918	2.40613	-1.25915	-2.19171	0.0013	0.0160292	yes	expressed protein
LOC_Os01g02870	Chr1:1010258-1012410	OK	4.10102	1.71286	-1.25957	-2.2421	0.0004	0.00626261	yes	auxin-induced protein 5NG4, putative, expressed
LOC_Os12g40180	Chr12:24871708-24872333	OK	7.03319	2.93345	-1.26158	-2.11451	0.00205	0.022877	yes	expressed protein
LOC_Os01g12640	Chr1:6957016-6958745	OK	1.92992	0.804466	-1.26244	-2.4546	0.00105	0.0135227	yes	expressed protein
LOC_Os05g02900	Chr5:1060911-1061998	OK	5.52137	2.29714	-1.26519	-2.81354	0.00035	0.0056126	yes	expressed protein
LOC_Os09g19800	Chr9:11853027-11857937	OK	30.1571	12.5444	-1.26546	-3.26692	5e-05	0.00106026	yes	aminopeptidase, putative, expressed
LOC_Os11g22350	Chr11:12811958-12818301	OK	1.30124	0.540694	-1.267	-2.17341	0.00065	0.0091665	yes	white-brown complex homolog protein, putative, expressed
LOC_Os03g60080	Chr3:34166098-34167546	OK	87.7008	36.4333	-1.26733	-4.41945	5e-05	0.00106026	yes	NAC domain-containing protein 67, putative, expressed
LOC_Os07g01300	Chr7:182510-183243	OK	6.33698	2.62179	-1.27324	-1.74152	0.0036	0.0350848	yes	expressed protein
LOC_Os07g37400	Chr7:22411207-22413071	OK	5.72186	2.36436	-1.27504	-2.32923	0.001	0.0130163	yes	OsFBX257 - F-box domain containing protein, expressed
LOC_Os06g01840	Chr6:477097-481669	OK	6.47489	2.67498	-1.27533	-2.27757	0.00025	0.00425037	yes	nodulin, putative, expressed
LOC_Os01g64470	Chr1:37411999-37413011	OK	33.4502	13.8041	-1.27691	-4.0649	5e-05	0.00106026	yes	harpin-induced protein 1 domain containing protein, expressed
LOC_Os03g09910	Chr3:4936471-4941037	OK	6.59126	2.71652	-1.27879	-2.46619	0.0002	0.00351915	yes	aminotransferase, classes I and II, domain containing protein, expressed
LOC_Os04g52920	Chr4:31524613-31527861	OK	5.40439	2.22675	-1.27919	-2.51832	5e-05	0.00106026	yes	remorin family protein, putative, expressed
LOC_Os04g33640	Chr4:20372912-20377959	OK	6.87728	2.82037	-1.28596	-3.32372	5e-05	0.00106026	yes	glycosyl hydrolases family 17, putative, expressed
LOC_Os12g36880	Chr12:22599951-22601258	OK	286.575	117.359	-1.28799	-2.78338	5e-05	0.00106026	yes	pathogenesis-related Bet v I family protein, putative, expressed
LOC_Os02g36340	Chr2:21930616-21935565	OK	135.023	55.293	-1.28803	-3.32838	5e-05	0.00106026	yes	riboflavin biosynthesis protein ribAB, chloroplast precursor, putative, expressed
LOC_Os06g06900	Chr6:3273372-3276890	OK	19.3624	7.92535	-1.28871	-3.13612	5e-05	0.00106026	yes	helix-loop-helix DNA-binding domain containing protein, expressed
LOC_Os09g19136	Chr9:11417019-11423570	OK	2.87132	1.17334	-1.29109	-1.91105	0.00275	0.0286713	yes	expressed protein
LOC_Os03g45970	Chr3:25978467-25990239	OK	1.31521	0.536505	-1.29363	-2.09824	0.00255	0.0270118	yes	expressed protein
LOC_Os04g45340	Chr4:26804261-26806613	OK	2.12248	0.865757	-1.29372	-2.04678	0.0018	0.0206035	yes	expressed protein
LOC_Os04g46810	Chr4:27740049-27740811	OK	101.07	41.2003	-1.29463	-3.64489	5e-05	0.00106026	yes	LTPL120 - Protease inhibitor/seed storage/LTP family protein precursor, expressed
LOC_Os02g50710	Chr2:30974226-30974784	OK	31.3983	12.7967	-1.29491	-2.48839	0.0001	0.00194916	yes	expressed protein
LOC_Os12g36110	Chr12:22126679-22136895	OK	38.7684	15.7769	-1.29707	-3.16867	5e-05	0.00106026	yes	calmodulin binding protein, putative, expressed
LOC_Os10g38340	Chr10:20488626-20489894	OK	78.4104	31.8964	-1.29765	-3.39986	5e-05	0.00106026	yes	glutathione S-transferase GSTU6, putative, expressed
LOC_Os03g60580	Chr3:34430583-34431200	OK	56.9528	23.1537	-1.29852	-2.37638	0.0001	0.00194916	yes	actin-depolymerizing factor, putative, expressed
LOC_Os12g27830	Chr12:16398237-16400772	OK	3.32314	1.34409	-1.30591	-1.8885	0.00155	0.0183778	yes	dehydrogenase/reductase, putative, expressed
LOC_Os04g58310	Chr4:34706680-34707954	OK	2.00461	0.8101	-1.30715	-2.96035	0.0049	0.0441324	yes	CBS domain-containing protein, putative, expressed
LOC_Os01g51870	Chr1:29820728-29822139	OK	28.6861	11.5849	-1.30811	-3.71702	5e-05	0.00106026	yes	methyltransferase, putative, expressed
LOC_Os05g48680	Chr5:27896045-27896719	OK	10.9025	4.39885	-1.30946	-1.95336	0.0017	0.019722	yes	expressed protein
LOC_Os07g36570	Chr7:21863106-21868527	OK	5.61418	2.26308	-1.31079	-3.3506	5e-05	0.00106026	yes	KI domain interacting kinase 1, putative, expressed
LOC_Os09g24210	Chr9:14368031-14373669	OK	1.02181	0.411729	-1.31137	-1.81661	0.00265	0.0277537	yes	expressed protein
LOC_Os12g28710	Chr12:16964045-16965648	OK	3.51443	1.41549	-1.31199	-2.10798	0.00035	0.0056126	yes	ATPase 3, putative, expressed
LOC_Os11g11960	Chr11:6638261-6640922	OK	33.5655	13.5013	-1.31388	-3.5505	5e-05	0.00106026	yes	disease resistance protein RPM1, putative, expressed
LOC_Os01g46760	Chr1:26652943-26658313	OK	12.1328	4.87127	-1.31655	-3.1598	5e-05	0.00106026	yes	protein phosphatase 2C, putative, expressed
LOC_Os03g42600	Chr3:23715171-23715759	OK	8.11921	3.25613	-1.31818	-2.67057	0.002	0.0223838	yes	expressed protein
LOC_Os04g49690	Chr4:29636069-29638259	OK	3.065	1.22874	-1.31871	-2.90285	5e-05	0.00106026	yes	FERONIA receptor-like kinase, putative, expressed
LOC_Os06g06560	Chr6:3079058-3086808	OK	8.70693	3.47956	-1.32326	-2.99611	5e-05	0.00106026	yes	starch synthase, putative, expressed
LOC_Os02g07650	Chr2:3971430-3975149	OK	1.47556	0.589575	-1.32352	-1.96607	0.00395	0.0375169	yes	zinc-binding protein, putative, expressed
LOC_Os04g56390	Chr4:33623127-33623931	OK	27.6544	11.0471	-1.32384	-2.64045	5e-05	0.00106026	yes	expressed protein
LOC_Os06g04230	Chr6:1784310-1784827	OK	63.494	25.3337	-1.32556	-3.13532	5e-05	0.00106026	yes	expressed protein
LOC_Os09g09560	Chr9:5159459-5161957	OK	3.84768	1.53492	-1.32582	-2.27901	0.0006	0.00858159	yes	expressed protein
LOC_Os04g53710	Chr4:32008448-32009265	OK	13.2461	5.28215	-1.32637	-3.41874	5e-05	0.00106026	yes	plastocyanin-like domain containing protein, putative, expressed
LOC_Os03g46070	Chr3:26034425-26035357	OK	56.8386	22.6326	-1.32847	-3.74006	5e-05	0.00106026	yes	thaumatin, putative, expressed
LOC_Os12g02750	Chr12:971330-977096	OK	14.7826	5.88587	-1.32857	-1.918	0.0015	0.0179041	yes	expressed protein
LOC_Os11g47890	Chr11:28887632-28889549	OK	3.43561	1.36697	-1.32959	-2.71785	5e-05	0.00106026	yes	GRAS family transcription factor domain containing protein, expressed
LOC_Os04g28420	Chr4:16813847-16817974	OK	1.19961	0.477221	-1.32984	-1.8501	0.0021	0.0233002	yes	peptidyl-prolyl isomerase, putative, expressed
LOC_Os07g49140	Chr7:29431041-29435262	OK	1.44872	0.575697	-1.3314	-2.11254	0.0004	0.00626261	yes	expressed protein
LOC_Os09g29690	Chr9:18058252-18059176	OK	8.17247	3.23999	-1.33478	-2.21163	0.00135	0.0165225	yes	beta-expansin precursor, putative, expressed
LOC_Os12g08770	Chr12:4506722-4507879	OK	5.36101	2.12317	-1.33629	-2.52523	0.0018	0.0206035	yes	photosystem I reaction center subunit N, chloroplast precursor, putative, expressed
LOC_Os01g16120	Chr1:9088087-9089111	OK	3.02734	1.1986	-1.3367	-3.38176	0.00085	0.0114036	yes	zinc finger, C3HC4 type domain containing protein, expressed
LOC_Os03g05920	Chr3:2964715-2967357	OK	12.9627	5.1298	-1.33739	-3.45272	5e-05	0.00106026	yes	expressed protein
LOC_Os05g33400	Chr5:19631961-19633443	OK	20.1738	7.97523	-1.33889	-4.76645	5e-05	0.00106026	yes	basic 7S globulin precursor, putative, expressed
LOC_Os04g20749	Chr4:11638374-11642936	OK	3.77803	1.49276	-1.33965	-2.70006	0.0006	0.00858159	yes	expressed protein
LOC_Os09g26840	Chr9:16307779-16310837	OK	3.5523	1.40297	-1.34027	-1.9985	0.00115	0.0145278	yes	expressed protein
LOC_Os09g39770	Chr9:22804667-22807049	OK	192.284	75.8388	-1.34223	-3.91452	5e-05	0.00106026	yes	C2 domain containing protein, putative, expressed
LOC_Os03g19070	Chr3:10677695-10678947	OK	3.03831	1.19813	-1.34248	-2.27432	0.0014	0.0169908	yes	long cell-linked locus protein, putative, expressed
LOC_Os07g48900	Chr7:29261209-29261983	OK	2.7554	1.08502	-1.34453	-2.6872	0.0035	0.0343707	yes	expressed protein
LOC_Os01g62770	Chr1:36346112-36349549	OK	1.07827	0.42458	-1.34462	-2.44398	0.00195	0.0218876	yes	expressed protein
LOC_Os03g47140	Chr3:26679038-26682188	OK	3.04685	1.19795	-1.34675	-2.24373	0.0002	0.00351915	yes	growth regulating factor protein, putative, expressed
LOC_Os01g64310	Chr1:37334219-37336229	OK	1.63015	0.640739	-1.3472	-2.2928	0.0021	0.0233002	yes	no apical meristem protein, putative, expressed
LOC_Os08g13980	Chr8:8384569-8385799	OK	5.86876	2.30196	-1.35019	-2.71045	0.00035	0.0056126	yes	glycosyl hydrolases family 16, putative, expressed
LOC_Os02g33680	Chr2:20082158-20083676	OK	7.75319	3.03186	-1.35459	-3.67242	5e-05	0.00106026	yes	U-box domain containing protein, expressed
LOC_Os03g13740	Chr3:7440352-7442017	OK	1.12568	0.439761	-1.35601	-2.07445	0.0034	0.0336024	yes	immediate-early fungal elicitor protein CMPG1, putative, expressed
LOC_Os04g24140	Chr4:13802275-13803543	OK	58.6376	22.8575	-1.35916	-4.42448	5e-05	0.00106026	yes	ribose-5-phosphate isomerase A, putative, expressed
LOC_Os03g18910	Chr3:10598951-10601530	OK	22.7021	8.83967	-1.36076	-4.11316	5e-05	0.00106026	yes	COBRA-like protein 7 precursor, putative, expressed
LOC_Os01g58290	Chr1:33691772-33698002	OK	8.37154	3.25852	-1.36128	-2.88546	5e-05	0.00106026	yes	OsSub9 - Putative Subtilisin homologue, expressed
LOC_Os01g67120	Chr1:38961302-38966131	OK	1.36789	0.532418	-1.36132	-2.43735	0.00125	0.0155368	yes	rhodanese-like domain containing protein, putative, expressed
LOC_Os10g39640	Chr10:21179528-21181718	OK	3.8192	1.48461	-1.36319	-3.15603	0.0004	0.00626261	yes	expansin precursor, putative, expressed
LOC_Os02g48770	Chr2:29850371-29852551	OK	1.43016	0.555705	-1.36379	-2.1237	0.0024	0.0257766	yes	SAM dependent carboxyl methyltransferase, putative, expressed
LOC_Os02g31867	Chr2:18824558-18826150	OK	2.52891	0.982032	-1.36467	-3.29094	0.0002	0.00351915	yes	expressed protein
LOC_Os04g56100	Chr4:33415313-33416123	OK	54.8276	21.2886	-1.36482	-3.44867	5e-05	0.00106026	yes	one cut domain family member 3, putative, expressed
LOC_Os02g47020	Chr2:28701803-28704409	OK	8.29455	3.21396	-1.36781	-2.67376	5e-05	0.00106026	yes	phosphoribulokinase/Uridine kinase family protein, expressed
LOC_Os04g51040	Chr4:30215062-30217692	OK	1.45493	0.563434	-1.36863	-1.97239	0.00085	0.0114036	yes	OsWAK50 - OsWAK receptor-like protein kinase, expressed
LOC_Os09g29600	Chr9:18002497-18008036	OK	3.57516	1.38436	-1.36879	-2.45813	0.0001	0.00194916	yes	OsWAK85 - OsWAK receptor-like cytoplasmic kinase OsWAK-RLCK, expressed
LOC_Os02g51760	Chr2:31704167-31707395	OK	1.89631	0.73252	-1.37226	-1.92483	0.00125	0.0155368	yes	expressed protein
LOC_Os03g57220	Chr3:32628527-32632535	OK	5.51918	2.13181	-1.37237	-3.07148	5e-05	0.00106026	yes	hydroxyacid oxidase 1, putative, expressed
LOC_Os07g48730	Chr7:29179660-29181610	OK	19.2485	7.4277	-1.37376	-3.78623	5e-05	0.00106026	yes	tyrosine protein kinase domain containing protein, putative, expressed
LOC_Os12g38920	Chr12:23931314-23935728	OK	29.054	11.2052	-1.37457	-3.5242	5e-05	0.00106026	yes	heparanase-like protein precursor, putative, expressed
LOC_Os11g04320	Chr11:1798779-1800336	OK	5.15547	1.98823	-1.37462	-2.14368	0.00075	0.0103068	yes	phosphoglycerate mutase, putative, expressed
LOC_Os02g40530	Chr2:24580381-24582527	OK	19.4662	7.49874	-1.37625	-3.06033	5e-05	0.00106026	yes	MYB family transcription factor, putative, expressed
LOC_Os03g06850	Chr3:3469652-3471023	OK	13.2296	5.09354	-1.37703	-2.65174	5e-05	0.00106026	yes	B3 DNA binding domain containing protein, expressed
LOC_Os03g19260	Chr3:10831258-10832340	OK	7.83039	3.00985	-1.37939	-2.82395	5e-05	0.00106026	yes	expressed protein
LOC_Os02g17710	Chr2:10213061-10216364	OK	0.966322	0.370901	-1.38147	-1.81791	0.0018	0.0206035	yes	receptor-like protein kinase 5 precursor, putative, expressed
LOC_Os02g55610	Chr2:34058138-34059033	OK	1.76362	0.67681	-1.38172	-2.80119	0.0032	0.0321891	yes	serine-rich protein, putative, expressed
LOC_Os09g17740	Chr9:10845677-10847156	OK	15.7439	6.02775	-1.3851	-3.5611	5e-05	0.00106026	yes	chlorophyll A-B binding protein, putative, expressed
LOC_Os10g02220	Chr10:771678-776347	OK	2.03628	0.778999	-1.38624	-2.21601	0.0007	0.00974696	yes	peptide transporter PTR2, putative, expressed
LOC_Os11g10480	Chr11:5712640-5716288	OK	45.2263	17.294	-1.38689	-3.8043	5e-05	0.00106026	yes	dehydrogenase, putative, expressed
LOC_Os11g12050	Chr11:6703119-6709237	OK	16.6965	6.38298	-1.38724	-3.63035	5e-05	0.00106026	yes	NBS-LRR type disease resistance protein, putative, expressed
LOC_Os07g28610	Chr7:16743566-16745510	OK	2.48614	0.950235	-1.38755	-2.13086	0.00255	0.0270118	yes	expressed protein
LOC_Os01g43750	Chr1:25066170-25068299	OK	5.09084	1.94539	-1.38784	-2.81744	5e-05	0.00106026	yes	cytochrome P450 72A1, putative, expressed
LOC_Os03g04190	Chr3:1920042-1921896	OK	8.65227	3.30148	-1.38997	-3.31238	5e-05	0.00106026	yes	cytochrome P450, putative, expressed
LOC_Os06g11150	Chr6:5847980-5849957	OK	7.49878	2.85763	-1.39184	-3.85031	5e-05	0.00106026	yes	DUF1645 domain containing protein, putative, expressed
LOC_Os07g36110	Chr7:21582856-21583997	OK	1.76698	0.67239	-1.39391	-2.32371	0.00415	0.0390323	yes	expressed protein
LOC_Os10g03440	Chr10:1468731-1470114	OK	2.16769	0.823805	-1.39578	-2.88377	0.0011	0.0140727	yes	avr9/Cf-9 rapidly elicited protein 74, putative, expressed
LOC_Os01g58760	Chr1:33962624-33963552	OK	2.9632	1.12488	-1.39739	-1.7436	0.0041	0.0386562	yes	bZIP transcription factor domain containing protein, expressed
LOC_Os12g08920	Chr12:4653053-4654613	OK	3.36186	1.27581	-1.39784	-3.04919	0.0003	0.00493731	yes	peroxidase precursor, putative, expressed
LOC_Os09g18594	Chr9:11387144-11396236	OK	3.12165	1.18248	-1.40049	-2.4827	0.00015	0.0027523	yes	protein kinase domain containing protein, expressed
LOC_Os02g35490	Chr2:21330469-21335625	OK	23.2126	8.78226	-1.40225	-3.6885	5e-05	0.00106026	yes	MLO domain containing protein, putative, expressed
LOC_Os02g37970	Chr2:22941280-22943822	OK	7.35868	2.78017	-1.40428	-2.20274	0.0013	0.0160292	yes	DUF581 domain containing protein, expressed
LOC_Os09g28500	Chr9:17332717-17333539	OK	12.6263	4.75762	-1.40812	-2.71039	5e-05	0.00106026	yes	EF hand family protein, putative, expressed
LOC_Os09g27930	Chr9:16973689-16975737	OK	2.24828	0.846427	-1.40936	-1.72709	0.00505	0.0450975	yes	ubiquitin fusion protein, putative, expressed
LOC_Os01g03690	Chr1:1518244-1521644	OK	5.01034	1.88615	-1.40946	-2.95094	5e-05	0.00106026	yes	TKL_IRAK_DUF26-lg.1 - DUF26 kinases have homology to DUF26 containing loci, expressed
LOC_Os04g59120	Chr4:35167698-35171000	OK	1.6875	0.634647	-1.41086	-2.84796	0.00085	0.0114036	yes	auxin-induced protein 5NG4, putative, expressed
LOC_Os01g08190	Chr1:3975901-3984922	OK	2.47597	0.930083	-1.41256	-2.49483	0.00015	0.0027523	yes	transcriptional corepressor LEUNIG, putative, expressed
LOC_Os07g47640	Chr7:28474472-28475227	OK	3.32979	1.24925	-1.41437	-2.43779	0.00425	0.0396987	yes	ultraviolet-B-repressible protein, putative, expressed
LOC_Os02g06754	Chr2:3408023-3409076	OK	2.12248	0.795461	-1.41589	-1.79936	0.0044	0.0407057	yes	expressed protein
LOC_Os03g15080	Chr3:8241530-8242520	OK	10.4367	3.91093	-1.41608	-2.84629	5e-05	0.00106026	yes	expressed protein
LOC_Os06g19370	Chr6:11022310-11027884	OK	24.6574	9.22092	-1.41904	-3.86949	5e-05	0.00106026	yes	cadmium tolerance factor, putative, expressed
LOC_Os11g26750	Chr11:15320187-15321526	OK	196.44	73.4559	-1.41914	-2.78174	0.00025	0.00425037	yes	dehydrin, putative, expressed
LOC_Os03g01320	Chr3:219976-221070	OK	64.3921	24.0647	-1.41997	-4.16185	5e-05	0.00106026	yes	LTPL116 - Protease inhibitor/seed storage/LTP family protein precursor, expressed
LOC_Os01g43950	Chr1:25190733-25191844	OK	10.199	3.80839	-1.42118	-2.96882	5e-05	0.00106026	yes	expressed protein
LOC_Os07g07440	Chr7:3711909-3712695	OK	4.64917	1.73539	-1.42172	-3.034	0.0006	0.00858159	yes	versicolorin reductase, putative, expressed
LOC_Os04g55800	Chr4:33215032-33220654	OK	2.29054	0.854931	-1.42181	-2.41237	0.0002	0.00351915	yes	sulfate transporter, putative, expressed
LOC_Os02g11760	Chr2:6069030-6075807	OK	14.3292	5.34628	-1.42235	-3.78874	5e-05	0.00106026	yes	pleiotropic drug resistance protein, putative, expressed
LOC_Os03g58010	Chr3:33034667-33035629	OK	23.0526	8.59774	-1.4229	-3.54441	5e-05	0.00106026	yes	acetyltransferase, GNAT family, putative, expressed
LOC_Os02g21040	Chr2:12464401-12466571	OK	13.2001	4.92234	-1.42314	-4.65188	5e-05	0.00106026	yes	aspartic proteinase nepenthesin precursor, putative, expressed
LOC_Os08g08980	Chr8:5228821-5230034	OK	197.969	73.7539	-1.42449	-3.92772	5e-05	0.00106026	yes	cupin domain containing protein, expressed
LOC_Os07g07860	Chr7:3947967-3949371	OK	20.1956	7.52143	-1.42497	-3.21282	5e-05	0.00106026	yes	LTPL76 - Protease inhibitor/seed storage/LTP family protein precursor, expressed
LOC_Os01g12580	Chr1:6922081-6923336	OK	12.1726	4.52948	-1.42622	-3.02598	5e-05	0.00106026	yes	late embryogenesis abundant protein, putative, expressed
LOC_Os02g43330	Chr2:26143308-26144731	OK	5.04491	1.87583	-1.4273	-2.43497	0.0007	0.00974696	yes	homeobox associated leucine zipper, putative, expressed
LOC_Os06g04990	Chr6:2199241-2200544	OK	4.15902	1.54391	-1.42965	-2.41318	0.00065	0.0091665	yes	early nodulin 93 ENOD93 protein, putative, expressed
LOC_Os07g09625	Chr7:5113933-5115785	OK	2.98693	1.10697	-1.43205	-1.88496	0.0021	0.0233002	yes	expressed protein
LOC_Os03g39850	Chr3:22160245-22161494	OK	3.38924	1.25367	-1.43481	-1.83422	0.0016	0.0188644	yes	glutathione S-transferase, putative, expressed
LOC_Os02g20210	Chr2:11902746-11904935	OK	1.58063	0.583934	-1.43662	-1.88847	0.0018	0.0206035	yes	disease resistance protein RGA1, putative, expressed
LOC_Os04g45270	Chr4:26746338-26748524	OK	3.81585	1.40857	-1.43777	-3.6597	5e-05	0.00106026	yes	aspartyl protease family protein, putative, expressed
LOC_Os11g39530	Chr11:23537271-23545497	OK	5.23175	1.92946	-1.4391	-2.39674	0.00025	0.00425037	yes	jacalin-like lectin domain containing protein, expressed
LOC_Os02g53130	Chr2:32513738-32517155	OK	1.11102	0.408869	-1.44217	-2.45564	0.0004	0.00626261	yes	nitrate reductase, putative, expressed
LOC_Os07g33270	Chr7:19887176-19888285	OK	35.8068	13.1564	-1.44447	-3.91103	5e-05	0.00106026	yes	DUF584 domain containing protein, putative, expressed
LOC_Os05g37640	Chr5:22029222-22031044	OK	1.57699	0.578642	-1.44643	-2.33409	0.00125	0.0155368	yes	expressed protein
LOC_Os04g57340	Chr4:34133865-34134438	OK	4.96548	1.81779	-1.44975	-2.03787	0.00215	0.0236961	yes	AP2 domain containing protein, expressed
LOC_Os06g06440	Chr6:2999106-3009250	OK	2.22833	0.815158	-1.45081	-2.27921	0.0005	0.00743132	yes	ABC transporter, ATP-binding protein, putative, expressed
LOC_Os04g37430	Chr4:22305063-22309320	OK	26.8288	9.80889	-1.45162	-4.76747	5e-05	0.00106026	yes	lipoxygenase protein, putative, expressed
LOC_Os06g11510	Chr6:6101060-6102117	OK	2.2473	0.821064	-1.45262	-2.54993	0.00135	0.0165225	yes	expressed protein
LOC_Os02g46340	Chr2:28246408-28247685	OK	1.0375	0.378949	-1.45303	-2.54619	0.0019	0.0215036	yes	RING-H2 finger protein ATL3J, putative, expressed
LOC_Os11g04290	Chr11:1775406-1777730	OK	4.01477	1.46423	-1.45517	-3.0427	5e-05	0.00106026	yes	cytochrome P450, putative, expressed
LOC_Os02g13290	Chr2:7078702-7080035	OK	5.76389	2.10026	-1.45647	-3.00286	0.00015	0.0027523	yes	phosphoethanolamine/phosphocholine phosphatase, putative, expressed
LOC_Os08g34790	Chr8:21869306-21875498	OK	53.6658	19.5016	-1.46041	-4.79437	5e-05	0.00106026	yes	AMP-binding domain containing protein, expressed
LOC_Os12g23180	Chr12:13103625-13106311	OK	2.15908	0.784084	-1.46134	-2.23368	0.0015	0.0179041	yes	3-beta hydroxysteroid dehydrogenase/isomerase family protein, putative, expressed
LOC_Os04g02980	Chr4:1209883-1221429	OK	2.05573	0.745336	-1.46369	-2.17194	0.00045	0.00689167	yes	OsSub33 - Putative Subtilisin homologue, expressed
LOC_Os06g10210	Chr6:5227415-5231645	OK	14.0353	5.08367	-1.46512	-3.24984	5e-05	0.00106026	yes	expressed protein
LOC_Os02g47450	Chr2:28978433-28980558	OK	26.0191	9.4037	-1.46827	-4.05306	5e-05	0.00106026	yes	expressed protein
LOC_Os01g56810	Chr1:32788486-32792751	OK	4.3326	1.56422	-1.46979	-3.16551	5e-05	0.00106026	yes	cytokinin dehydrogenase precursor, putative, expressed
LOC_Os02g52000	Chr2:31834807-31836353	OK	17.54	6.31031	-1.47487	-3.91044	5e-05	0.00106026	yes	phosphate-induced protein 1 conserved region domain containing protein, expressed
LOC_Os02g43640	Chr2:26335477-26337575	OK	9.34957	3.35626	-1.47805	-2.1708	5e-05	0.00106026	yes	retrotransposon protein, putative, unclassified, expressed
LOC_Os12g04120	Chr12:1727836-1730565	OK	6.77865	2.43225	-1.47871	-2.25548	0.00025	0.00425037	yes	phosphoglycerate mutase, putative, expressed
LOC_Os11g42200	Chr11:25423700-25426214	OK	62.9707	22.5806	-1.4796	-3.71059	5e-05	0.00106026	yes	laccase precursor protein, putative, expressed
LOC_Os08g31860	Chr8:19747415-19748835	OK	3.28175	1.17669	-1.47973	-2.70112	5e-05	0.00106026	yes	expressed protein
LOC_Os04g55570	Chr4:33080888-33086419	OK	5.09203	1.82535	-1.48007	-2.94219	5e-05	0.00106026	yes	plant protein of unknown function DUF869 domain containing protein, expressed
LOC_Os05g10670	Chr5:5846044-5848291	OK	16.449	5.89592	-1.48021	-5.42956	5e-05	0.00106026	yes	zinc finger CCCH type family protein, putative, expressed
LOC_Os11g44800	Chr11:27111942-27113472	OK	4.94546	1.77074	-1.48175	-2.37302	5e-05	0.00106026	yes	expressed protein
LOC_Os03g42710	Chr3:23781110-23782726	OK	0.985959	0.352056	-1.48572	-2.52449	0.00355	0.0347438	yes	WD-40 repeat family protein, putative, expressed
LOC_Os04g34530	Chr4:20897564-20902883	OK	0.854716	0.304661	-1.48824	-1.7366	0.0051	0.045369	yes	integral membrane protein DUF6 containing protein, expressed
LOC_Os01g62670	Chr1:36296113-36298431	OK	8.51328	3.03433	-1.48834	-3.85446	5e-05	0.00106026	yes	avr9/Cf-9 rapidly elicited protein, putative, expressed
LOC_Os08g05970	Chr8:3244620-3244851	OK	173.726	61.9155	-1.48845	-2.20437	0.0005	0.00743132	yes	expressed protein
LOC_Os01g45550	Chr1:25863701-25868361	OK	1.28509	0.457839	-1.48896	-2.70388	0.0005	0.00743132	yes	auxin efflux carrier component, putative, expressed
LOC_Os01g27449	Chr1:15328867-15332947	OK	2.2933	0.816975	-1.48906	-2.46804	0.0014	0.0169908	yes	expressed protein
LOC_Os07g40240	Chr7:24125332-24127487	OK	2.30779	0.819388	-1.49389	-2.32672	0.0005	0.00743132	yes	GASR9 - Gibberellin-regulated GASA/GAST/Snakin family protein precursor, expressed
LOC_Os01g74040	Chr1:42884890-42886416	OK	5.02269	1.77838	-1.4979	-3.52339	5e-05	0.00106026	yes	zinc finger, RING-type, putative, expressed
LOC_Os05g37660	Chr5:22040053-22041963	OK	1.08502	0.38378	-1.49936	-2.4995	0.0009	0.0119224	yes	transferase family protein, putative, expressed
LOC_Os10g41230	Chr10:22152630-22154163	OK	16.548	5.84623	-1.50108	-4.66445	5e-05	0.00106026	yes	homeobox associated leucine zipper, putative, expressed
LOC_Os07g22770	Chr7:12846932-12848586	OK	2.15622	0.761145	-1.50226	-2.4956	0.00025	0.00425037	yes	AP2 domain containing protein, expressed
LOC_Os11g09010	Chr11:4785127-4789394	OK	81.7418	28.8351	-1.50325	-4.17215	5e-05	0.00106026	yes	lipase, putative, expressed
LOC_Os01g66530	Chr1:38637330-38638234	OK	5.88304	2.07362	-1.50441	-2.81526	0.00035	0.0056126	yes	ARGOS, putative, expressed
LOC_Os04g09720	Chr4:5207941-5216582	OK	1.78698	0.628998	-1.5064	-2.06344	0.00075	0.0103068	yes	OsSCP22 - Putative Serine Carboxypeptidase homologue, expressed
LOC_Os05g10310	Chr5:5625712-5632906	OK	1.14145	0.401653	-1.50685	-2.05772	0.00335	0.0332359	yes	acid phosphatase, putative, expressed
LOC_Os05g27730	Chr5:16150265-16152747	OK	122.374	43.0097	-1.50856	-4.70909	5e-05	0.00106026	yes	WRKY53, expressed
LOC_Os08g16030	Chr8:9780200-9781984	OK	4.24128	1.48894	-1.51021	-2.28639	0.00015	0.0027523	yes	expressed protein
LOC_Os07g35680	Chr7:21367968-21374694	OK	7.57365	2.65555	-1.51198	-3.76895	5e-05	0.00106026	yes	TKL_IRAK_DUF26-lc22 - DUF26 kinases have homology to DUF26 containing loci, expressed
LOC_Os06g14450	Chr6:8116248-8119850	OK	6.82373	2.3881	-1.5147	-3.11825	5e-05	0.00106026	yes	exo70 exocyst complex subunit family protein, putative, expressed
LOC_Os01g51670	Chr1:29708353-29709375	OK	75.8241	26.526	-1.51525	-4.21995	5e-05	0.00106026	yes	expressed protein
LOC_Os01g03130	Chr1:1217005-1218122	OK	6.87615	2.40422	-1.51603	-2.81898	0.0001	0.00194916	yes	expressed protein
LOC_Os05g39720	Chr5:23310473-23313449	OK	17.2957	6.0456	-1.51646	-4.12148	5e-05	0.00106026	yes	WRKY70, expressed
LOC_Os03g61500	Chr3:34883810-34884470	OK	8.36166	2.92016	-1.51774	-2.10003	0.00245	0.026168	yes	uncharacterized Cys-rich domain containing protein, putative, expressed
LOC_Os02g08440	Chr2:4542761-4544983	OK	41.9613	14.5973	-1.52336	-4.57667	5e-05	0.00106026	yes	WRKY71, expressed
LOC_Os11g37970	Chr11:22511505-22512404	OK	754.891	262.111	-1.52609	-2.25762	0.0005	0.00743132	yes	WIP5 - Wound-induced protein precursor, expressed
LOC_Os04g58200	Chr4:34663054-34664723	OK	4.44049	1.53895	-1.52877	-2.93381	0.00015	0.0027523	yes	protochlorophyllide reductase A, chloroplast precursor, putative, expressed
LOC_Os10g37570	Chr10:20108961-20110296	OK	6.13743	2.12632	-1.52928	-3.51333	5e-05	0.00106026	yes	OsFBDUF49 - F-box and DUF domain containing protein, expressed
LOC_Os01g50080	Chr1:28774280-28780365	OK	7.35326	2.54587	-1.53023	-3.41055	5e-05	0.00106026	yes	MDR-like ABC transporter, putative, expressed
LOC_Os04g58090	Chr4:34597644-34598781	OK	15.9216	5.50633	-1.53182	-3.93097	5e-05	0.00106026	yes	harpin-induced protein 1 domain containing protein, expressed
LOC_Os06g33100	Chr6:19271202-19272891	OK	13.326	4.60548	-1.53282	-3.9883	5e-05	0.00106026	yes	peroxidase precursor, putative, expressed
LOC_Os07g22930	Chr7:12916276-12924325	OK	11.6556	4.02774	-1.53298	-3.50612	5e-05	0.00106026	yes	starch synthase, putative, expressed
LOC_Os10g22890	Chr10:11893674-11899916	OK	0.978802	0.338013	-1.53394	-2.20103	0.00055	0.00797982	yes	receptor-like kinase, putative, expressed
LOC_Os02g50940	Chr2:31145201-31146139	OK	5.96404	2.0548	-1.53729	-3.24493	5e-05	0.00106026	yes	NHL repeat-containing protein, putative, expressed
LOC_Os06g48300	Chr6:29208085-29210947	OK	23.5576	8.10844	-1.5387	-2.98856	5e-05	0.00106026	yes	protein phosphatase 2C, putative, expressed
LOC_Os09g18620	Chr9:11411905-11412549	OK	3.5917	1.23513	-1.54	-1.86353	0.00335	0.0332359	yes	serine/threonine-protein kinase, putative, expressed
LOC_Os03g07980	Chr3:4079336-4080084	OK	5.33935	1.8341	-1.54159	-2.12191	0.00105	0.0135227	yes	expressed protein
LOC_Os07g37320	Chr7:22353093-22355806	OK	58.7757	20.1874	-1.54177	-5.36823	5e-05	0.00106026	yes	transporter family protein, putative, expressed
LOC_Os02g44880	Chr2:27182921-27186705	OK	19.9333	6.84201	-1.54269	-5.29791	5e-05	0.00106026	yes	expressed protein
LOC_Os01g12110	Chr1:6590898-6592136	OK	8.76227	3.00432	-1.54427	-2.59951	5e-05	0.00106026	yes	expressed protein
LOC_Os10g31640	Chr10:16581495-16582365	OK	159.935	54.7714	-1.54599	-4.19485	5e-05	0.00106026	yes	glycine-rich cell wall structural protein 2 precursor, putative, expressed
LOC_Os03g29930	Chr3:17053184-17054296	OK	4.2545	1.45465	-1.54832	-3.4127	5e-05	0.00106026	yes	expressed protein
LOC_Os06g27590	Chr6:15611974-15612817	OK	3.99346	1.3628	-1.55106	-2.07037	0.00185	0.021082	yes	expressed protein
LOC_Os10g19200	Chr10:9784006-9784914	OK	1.83788	0.6256	-1.55473	-2.43053	0.00165	0.0192967	yes	vegetative cell wall protein gp1 precursor, putative, expressed
LOC_Os02g49680	Chr2:30361875-30363745	OK	2.43871	0.82979	-1.5553	-2.77999	0.00085	0.0114036	yes	arsenate reductase, putative, expressed
LOC_Os12g13100	Chr12:7285911-7287583	OK	1.94725	0.661518	-1.55758	-1.93877	0.00145	0.0174512	yes	WW domain containing protein, expressed
LOC_Os03g09070	Chr3:4701963-4705495	OK	1.92399	0.65291	-1.55914	-2.8902	5e-05	0.00106026	yes	leucine rich repeat domain containing protein, putative, expressed
LOC_Os05g50180	Chr5:28757903-28758694	OK	17.451	5.90767	-1.56265	-3.5006	5e-05	0.00106026	yes	OsCML14 - Calmodulin-related calcium sensor protein, expressed
LOC_Os03g41510	Chr3:23086226-23090306	OK	2.97763	1.00538	-1.56643	-2.39616	5e-05	0.00106026	yes	oxidoreductase, aldo/keto reductase family protein, putative, expressed
LOC_Os02g51970	Chr2:31823824-31825264	OK	10.5158	3.5467	-1.56802	-3.90587	5e-05	0.00106026	yes	phosphate-induced protein 1 conserved region domain containing protein, expressed
LOC_Os10g20830	Chr10:10563122-10563841	OK	2.29734	0.771654	-1.57394	-1.96642	0.00485	0.0438013	yes	LTPL133 - Protease inhibitor/seed storage/LTP family protein precursor, expressed
LOC_Os10g31290	Chr10:16408957-16415736	OK	0.663868	0.222986	-1.57394	-2.03051	0.00145	0.0174512	yes	expressed protein
LOC_Os02g54640	Chr2:33469137-33476027	OK	1.81436	0.607088	-1.57948	-3.50979	0.0001	0.00194916	yes	glutamate receptor, putative, expressed
LOC_Os10g40430	Chr10:21658069-21658866	OK	56.8708	19.0247	-1.57982	-4.68678	5e-05	0.00106026	yes	LTPL139 - Protease inhibitor/seed storage/LTP family protein precursor, expressed
LOC_Os03g17700	Chr3:9847699-9850473	OK	128.037	42.7912	-1.58117	-4.6752	5e-05	0.00106026	yes	CGMC_MAPKCGMC_2_ERK.2 - CGMC includes CDA, MAPK, GSK3, and CLKC kinases, expressed
LOC_Os07g25060	Chr7:14303366-14303874	OK	19.8868	6.62506	-1.58581	-1.87701	0.0055	0.0480053	yes	thionin-like peptide, putative, expressed
LOC_Os11g09020	Chr11:4799113-4801313	OK	8.02997	2.67481	-1.58596	-4.19941	5e-05	0.00106026	yes	amino acid transporter, putative, expressed
LOC_Os05g51220	Chr5:29379778-29381499	OK	0.692181	0.230562	-1.58599	-2.51765	0.0023	0.0249807	yes	aspartic proteinase, putative, expressed
LOC_Os06g37300	Chr6:22020839-22028146	OK	23.0261	7.66871	-1.58621	-3.6023	5e-05	0.00106026	yes	cytochrome P450, putative, expressed
LOC_Os07g12340	Chr7:6967998-6969311	OK	28.7464	9.55578	-1.58893	-4.13637	5e-05	0.00106026	yes	NAC domain-containing protein 67, putative, expressed
LOC_Os04g52164	Chr4:30995337-30999600	OK	2.22328	0.737876	-1.59124	-2.87527	5e-05	0.00106026	yes	transferase family protein, putative, expressed
LOC_Os07g45620	Chr7:27233091-27243299	OK	1.34456	0.445961	-1.59214	-2.37522	0.00025	0.00425037	yes	retrotransposon protein, putative, Ty3-gypsy subclass, expressed
LOC_Os04g40450	Chr4:24036669-24041085	OK	1.13077	0.374979	-1.59242	-2.14435	0.00085	0.0114036	yes	retrotransposon protein, putative, unclassified, expressed
LOC_Os05g44900	Chr5:26094626-26095922	OK	17.6425	5.84047	-1.5949	-3.84264	5e-05	0.00106026	yes	expressed protein
LOC_Os02g36210	Chr2:21841058-21847837	OK	18.1017	5.98565	-1.59654	-3.91282	5e-05	0.00106026	yes	ent-kaurene synthase, chloroplast precursor, putative, expressed
LOC_Os05g34030	Chr5:20099149-20101168	OK	11.1669	3.69073	-1.59726	-4.49527	5e-05	0.00106026	yes	peptide transporter PTR2, putative, expressed
LOC_Os09g20390	Chr9:12251874-12254087	OK	4.08498	1.34959	-1.5978	-3.21227	5e-05	0.00106026	yes	uncharacterized glycosyl hydrolase Rv2006/MT2062, putative, expressed
LOC_Os07g38820	Chr7:23289277-23291789	OK	0.800783	0.263938	-1.60121	-2.19117	0.00105	0.0135227	yes	lectin-like receptor kinase, putative, expressed
LOC_Os07g35750	Chr7:21412624-21419296	OK	2.35118	0.773865	-1.60323	-2.93393	5e-05	0.00106026	yes	TKL_IRAK_DUF26-ld.3 - DUF26 kinases have homology to DUF26 containing loci, expressed
LOC_Os12g02240	Chr12:696944-697244	OK	37.0146	12.1823	-1.6033	-2.65658	0.0002	0.00351915	yes	expressed protein
LOC_Os05g37520	Chr5:21963773-21966012	OK	12.8516	4.22848	-1.60374	-4.37856	5e-05	0.00106026	yes	expressed protein
LOC_Os10g02770	Chr10:1092788-1096966	OK	4.92497	1.61655	-1.6072	-2.81352	5e-05	0.00106026	yes	glycosyl hydrolases family 16, putative, expressed
LOC_Os08g02630	Chr8:1089734-1091023	OK	3.39668	1.11362	-1.60887	-2.69636	0.00045	0.00689167	yes	photosystem II core complex proteins psbY, chloroplast precursor, putative, expressed
LOC_Os07g06830	Chr7:3332885-3334275	OK	15.6092	5.11616	-1.60926	-4.3265	5e-05	0.00106026	yes	gibberellin receptor GID1L2, putative, expressed
LOC_Os05g48650	Chr5:27883502-27884410	OK	17.2336	5.64815	-1.60937	-3.81665	5e-05	0.00106026	yes	transcription factor HBP-1b, putative, expressed
LOC_Os10g23310	Chr10:12181084-12183127	OK	2.86961	0.940293	-1.60967	-3.79962	5e-05	0.00106026	yes	transferase family protein, putative, expressed
LOC_Os04g39110	Chr4:23242282-23243202	OK	25.8723	8.45867	-1.6129	-3.48768	5e-05	0.00106026	yes	GASR4 - Gibberellin-regulated GASA/GAST/Snakin family protein precursor, expressed
LOC_Os03g47010	Chr3:26576495-26579282	OK	1.54512	0.504522	-1.61473	-3.15107	5e-05	0.00106026	yes	glycosyl hydrolase family 10 protein, putative, expressed
LOC_Os08g30080	Chr8:18491722-18493264	OK	1.26219	0.411979	-1.61529	-2.70362	0.001	0.0130163	yes	1-aminocyclopropane-1-carboxylate oxidase homolog 4, putative, expressed
LOC_Os09g35870	Chr9:20641464-20643139	OK	7.63432	2.49095	-1.6158	-2.85708	5e-05	0.00106026	yes	OsIAA26 - Auxin-responsive Aux/IAA gene family member, expressed
LOC_Os12g04100	Chr12:1716157-1718032	OK	2.27644	0.742616	-1.61609	-3.104	5e-05	0.00106026	yes	cytochrome P450, putative, expressed
LOC_Os06g01966	Chr6:543056-545780	OK	3.70462	1.20777	-1.61698	-2.43305	5e-05	0.00106026	yes	auxin-induced protein 5NG4, putative, expressed
LOC_Os04g47620	Chr4:28262747-28265746	OK	1.61143	0.523347	-1.62251	-2.56418	0.00035	0.0056126	yes	protein kinase APK1B, chloroplast precursor, putative, expressed
LOC_Os07g01214	Chr7:122254-128031	OK	1.43901	0.466066	-1.62647	-3.32323	5e-05	0.00106026	yes	transposon protein, putative, unclassified, expressed
LOC_Os07g15460	Chr7:8966022-8970882	OK	7.6254	2.46957	-1.62655	-3.21372	5e-05	0.00106026	yes	metal transporter Nramp6, putative, expressed
LOC_Os02g32860	Chr2:19509811-19514935	OK	3.49516	1.13135	-1.62732	-2.79556	5e-05	0.00106026	yes	poly synthetase 3, putative, expressed
LOC_Os01g53779	Chr1:30909429-30916476	OK	0.70233	0.227275	-1.62771	-1.8332	0.00375	0.0360162	yes	expressed protein
LOC_Os04g02530	Chr4:937892-943051	OK	4.95314	1.60064	-1.6297	-2.58569	5e-05	0.00106026	yes	expressed protein
LOC_Os02g57350	Chr2:35130673-35131878	OK	7.66835	2.47532	-1.6313	-3.16765	5e-05	0.00106026	yes	expressed protein
LOC_Os01g19820	Chr1:11245196-11246756	OK	6.39806	2.06354	-1.63251	-3.14828	5e-05	0.00106026	yes	universal stress protein domain containing protein, putative, expressed
LOC_Os08g43730	Chr8:27634970-27639647	OK	0.899269	0.289858	-1.63341	-2.42104	0.00065	0.0091665	yes	DUF630/DUF632 domains containing protein, putative, expressed
LOC_Os01g61990	Chr1:35884768-35889014	OK	32.2149	10.3585	-1.63691	-4.32219	5e-05	0.00106026	yes	ankyrin repeat-containing protein, putative, expressed
LOC_Os01g38580	Chr1:21665617-21669309	OK	4.80592	1.54265	-1.6394	-3.32786	5e-05	0.00106026	yes	beta,beta-carotene 9,10-dioxygenase, putative, expressed
LOC_Os12g08930	Chr12:4656471-4657023	OK	10.8197	3.47259	-1.63957	-2.24422	0.00115	0.0145278	yes	expressed protein
LOC_Os02g39155	Chr2:23652725-23653253	OK	3.87631	1.24396	-1.63975	-1.83559	0.0045	0.0413993	yes	expressed protein
LOC_Os09g36040	Chr9:20751728-20754649	OK	3.63495	1.16619	-1.64014	-2.31762	0.0002	0.00351915	yes	rhodanese-like domain containing protein, putative, expressed
LOC_Os12g29430	Chr12:17478004-17479712	OK	20.9926	6.73357	-1.64044	-4.25209	5e-05	0.00106026	yes	OsWAK125 - OsWAK receptor-like protein OsWAK-RLP, expressed
LOC_Os08g45190	Chr8:28377769-28378921	OK	2.03978	0.652974	-1.64332	-2.30837	0.00295	0.0303197	yes	PGR5, putative, expressed
LOC_Os10g41330	Chr10:22213114-22214678	OK	10.0031	3.20099	-1.64386	-3.85969	5e-05	0.00106026	yes	AP2 domain containing protein, expressed
LOC_Os03g09170	Chr3:4780240-4781570	OK	5.68857	1.81977	-1.64431	-3.46377	5e-05	0.00106026	yes	ethylene-responsive transcription factor, putative, expressed
LOC_Os07g09420	Chr7:4969372-4971156	OK	70.5091	22.5111	-1.64717	-5.76123	5e-05	0.00106026	yes	ATPase, putative, expressed
LOC_Os06g11840	Chr6:6277592-6281865	OK	1.07041	0.341645	-1.64759	-2.29398	0.0007	0.00974696	yes	trehalose phosphatase, putative, expressed
LOC_Os04g05560	Chr4:2809043-2811585	OK	0.930294	0.296889	-1.64776	-2.0611	0.0018	0.0206035	yes	kinase, putative, expressed
LOC_Os08g07690	Chr8:4300552-4301470	OK	39.1786	12.4936	-1.64888	-3.78484	5e-05	0.00106026	yes	expressed protein
LOC_Os01g45720	Chr1:25957706-25958698	OK	124.249	39.5684	-1.65081	-4.47543	5e-05	0.00106026	yes	expressed protein
LOC_Os02g16940	Chr2:9650580-9656895	OK	9.58589	3.04674	-1.65365	-3.17861	5e-05	0.00106026	yes	OsSub13 - Putative Subtilisin homologue, expressed
LOC_Os02g26470	Chr2:15543702-15544246	OK	15.5006	4.9133	-1.65756	-2.93974	5e-05	0.00106026	yes	expressed protein
LOC_Os05g29810	Chr5:17246962-17248264	OK	1.94566	0.616222	-1.65874	-3.04346	0.00045	0.00689167	yes	AP2 domain containing protein, expressed
LOC_Os05g45430	Chr5:26356707-26358549	OK	0.979696	0.310113	-1.65954	-2.5258	0.0013	0.0160292	yes	TOO MANY MOUTHS precursor, putative, expressed
LOC_Os12g01040	Chr12:25537-27007	OK	0.826386	0.26104	-1.66255	-2.24857	0.0021	0.0233002	yes	exo70 exocyst complex subunit domain containing protein, expressed
LOC_Os02g51950	Chr2:31814338-31815609	OK	7.5543	2.38272	-1.66469	-3.03581	5e-05	0.00106026	yes	expressed protein
LOC_Os10g09850	Chr10:5325562-5329971	OK	17.7427	5.5838	-1.66791	-3.16661	5e-05	0.00106026	yes	EF hand family protein, putative, expressed
LOC_Os07g33320	Chr7:19916968-19917633	OK	5.52286	1.73636	-1.66935	-2.55275	0.0003	0.00493731	yes	expressed protein
LOC_Os12g10750	Chr12:5775599-5776808	OK	5.88469	1.84809	-1.67093	-2.65197	5e-05	0.00106026	yes	ARGOS, putative, expressed
LOC_Os07g35300	Chr7:21128611-21132530	OK	4.27107	1.33953	-1.67287	-3.88897	5e-05	0.00106026	yes	TKL_IRAK_DUF26-lc.11 - DUF26 kinases have homology to DUF26 containing loci, expressed
LOC_Os01g38980	Chr1:21900044-21903309	OK	27.5141	8.62449	-1.67366	-4.91249	5e-05	0.00106026	yes	calmodulin-binding protein, putative, expressed
LOC_Os02g41510	Chr2:24878774-24879934	OK	29.3125	9.16763	-1.6769	-4.31868	5e-05	0.00106026	yes	MYB family transcription factor, putative, expressed
LOC_Os07g05480	Chr7:2546426-2547414	OK	23.5631	7.3642	-1.67793	-3.70116	5e-05	0.00106026	yes	photosystem I reaction center subunit, chloroplast precursor, putative, expressed
LOC_Os12g42810	Chr12:26599730-26604782	OK	4.30889	1.34458	-1.68016	-2.76134	5e-05	0.00106026	yes	mov34/MPN/PAD-1 family protein, expressed
LOC_Os03g56160	Chr3:32008399-32010658	OK	9.44282	2.94528	-1.68081	-3.93899	5e-05	0.00106026	yes	lectin-like receptor kinase 7, putative, expressed
LOC_Os04g52090	Chr4:30939176-30940275	OK	34.1619	10.6114	-1.68678	-6.11903	5e-05	0.00106026	yes	AP2 domain containing protein, expressed
LOC_Os02g38386	Chr2:23209693-23210456	OK	2.54366	0.789224	-1.6884	-2.01444	0.0029	0.029952	yes	NBS-LRR disease resistance protein, putative, expressed
LOC_Os06g21920	Chr6:12680637-12681851	OK	1.48852	0.461083	-1.69078	-2.81113	0.0005	0.00743132	yes	inorganic phosphate transporter 1-9, putative, expressed
LOC_Os04g56950	Chr4:33950220-33952563	OK	4.33168	1.34154	-1.69103	-4.07398	5e-05	0.00106026	yes	jasmonate O-methyltransferase, putative, expressed
LOC_Os02g56140	Chr2:34353729-34356787	OK	0.639474	0.197601	-1.6943	-1.76993	0.00575	0.0495523	yes	helix-loop-helix DNA-binding domain containing protein, expressed
LOC_Os04g51160	Chr4:30291460-30293040	OK	25.9814	8.02199	-1.69545	-4.53326	5e-05	0.00106026	yes	transposon protein, putative, unclassified, expressed
LOC_Os03g50490	Chr3:28822404-28826521	OK	14.5849	4.4991	-1.69676	-4.02428	5e-05	0.00106026	yes	glutamine synthetase, catalytic domain containing protein, expressed
LOC_Os01g08260	Chr1:4033750-4037473	OK	8.65882	2.6702	-1.69722	-3.41109	5e-05	0.00106026	yes	pleiotropic drug resistance protein 4, putative, expressed
LOC_Os01g42090	Chr1:23864680-23867313	OK	4.95546	1.5274	-1.69794	-2.66625	0.00015	0.0027523	yes	nodulin MtN3 family protein, putative, expressed
LOC_Os03g27120	Chr3:15530612-15532459	OK	54.4865	16.7872	-1.69854	-4.45577	5e-05	0.00106026	yes	ICE-like protease p20 domain containing protein, putative, expressed
LOC_Os06g48180	Chr6:29144887-29146562	OK	52.2424	16.0532	-1.70236	-5.10516	5e-05	0.00106026	yes	glycosyl hydrolases family 16, putative, expressed
LOC_Os04g43440	Chr4:25708298-25712547	OK	17.4793	5.36802	-1.70319	-3.57693	5e-05	0.00106026	yes	NB-ARC/LRR disease resistance protein, putative, expressed
LOC_Os03g31134	Chr3:17727097-17734851	OK	27.1178	8.30508	-1.70718	-4.46628	5e-05	0.00106026	yes	retrotransposon protein, putative, Ty1-copia subclass, expressed
LOC_Os07g09814	Chr7:5219437-5226721	OK	5.12804	1.56618	-1.71116	-3.47723	5e-05	0.00106026	yes	OsFBX221 - F-box domain containing protein, expressed
LOC_Os01g61080	Chr1:35347977-35350645	OK	27.3532	8.33863	-1.71383	-4.89972	5e-05	0.00106026	yes	WRKY24, expressed
LOC_Os03g19380	Chr3:10910539-10911544	OK	7.7686	2.36826	-1.71383	-2.87401	0.0001	0.00194916	yes	calvin cycle protein CP12, putative, expressed
LOC_Os12g43940	Chr12:27266476-27271441	OK	1.2836	0.389884	-1.71907	-2.10646	0.0016	0.0188644	yes	ankyrin repeat domain-containing protein, putative, expressed
LOC_Os02g45710	Chr2:27807051-27808334	OK	45.1304	13.7025	-1.71966	-5.0129	5e-05	0.00106026	yes	zinc finger, C3HC4 type domain containing protein, expressed
LOC_Os01g50940	Chr1:29271157-29273270	OK	1.57074	0.476507	-1.72088	-3.16402	0.00025	0.00425037	yes	helix-loop-helix DNA-binding domain containing protein, expressed
LOC_Os12g05440	Chr12:2468053-2469583	OK	11.6458	3.52456	-1.72429	-5.00407	5e-05	0.00106026	yes	cytochrome P450, putative, expressed
LOC_Os06g34960	Chr6:20326281-20334174	OK	1.51212	0.456788	-1.72697	-1.92304	0.0032	0.0321891	yes	TKL_IRAK_DUF26.1 - DUF26 kinases have homology to DUF26 containing loci, expressed
LOC_Os05g04210	Chr5:1907914-1909282	OK	5.13769	1.54814	-1.73058	-3.1053	5e-05	0.00106026	yes	MYB family transcription factor, putative, expressed
LOC_Os02g43790	Chr2:26422181-26423485	OK	27.3547	8.24121	-1.73086	-5.58464	5e-05	0.00106026	yes	ethylene-responsive transcription factor, putative, expressed
LOC_Os06g41060	Chr6:24522164-24527832	OK	5.48915	1.65211	-1.73227	-2.70989	0.0001	0.00194916	yes	helix-loop-helix DNA-binding, putative, expressed
LOC_Os03g55800	Chr3:31764986-31766985	OK	37.3314	11.2358	-1.73228	-6.03489	5e-05	0.00106026	yes	cytochrome P450, putative, expressed
LOC_Os01g53220	Chr1:30582484-30583743	OK	10.2482	3.08246	-1.73321	-3.98605	5e-05	0.00106026	yes	HSF-type DNA-binding domain containing protein, expressed
LOC_Os05g09728	Chr5:5511878-5512895	OK	1.83866	0.552368	-1.73495	-2.52922	0.00085	0.0114036	yes	expressed protein
LOC_Os01g32670	Chr1:17911522-17912150	OK	17.7929	5.3431	-1.73555	-3.13583	5e-05	0.00106026	yes	expressed protein
LOC_Os04g27980	Chr4:16519830-16521452	OK	59.7654	17.9034	-1.73907	-5.84309	5e-05	0.00106026	yes	glycosyl hydrolase, putative, expressed
LOC_Os02g09990	Chr2:5193973-5195290	OK	1.275	0.380298	-1.7453	-2.17066	0.003	0.0306567	yes	expressed protein
LOC_Os12g24330	Chr12:13885479-13888224	OK	4.34025	1.29453	-1.74535	-4.03676	5e-05	0.00106026	yes	expressed protein
LOC_Os01g28450	Chr1:15934490-15935319	OK	3.55734	1.06019	-1.74648	-2.32172	0.00105	0.0135227	yes	SCP-like extracellular protein, expressed
LOC_Os09g23595	Chr9:14019918-14021822	OK	3.83275	1.14047	-1.74876	-2.93775	5e-05	0.00106026	yes	expressed protein
LOC_Os06g46950	Chr6:28483806-28484624	OK	57.0873	16.9587	-1.75114	-4.72907	5e-05	0.00106026	yes	EF hand family protein, putative, expressed
LOC_Os03g05750	Chr3:2866314-2868242	OK	13.1453	3.9003	-1.75289	-4.64287	5e-05	0.00106026	yes	heavy-metal-associated domain-containing protein, putative, expressed
LOC_Os01g50700	Chr1:29119760-29124636	OK	1.22587	0.363686	-1.75304	-2.53581	0.00015	0.0027523	yes	dehydrin family protein, expressed
LOC_Os07g40220	Chr7:24115633-24116649	OK	2.52326	0.748304	-1.75359	-3.00837	0.0041	0.0386562	yes	expressed protein
LOC_Os02g46100	Chr2:28096978-28098033	OK	14.7178	4.36133	-1.75472	-3.61541	5e-05	0.00106026	yes	RING-H2 finger protein, putative, expressed
LOC_Os12g05870	Chr12:2696406-2697214	OK	10.7204	3.17338	-1.75626	-2.91238	0.0001	0.00194916	yes	Cupin domain containing protein, expressed
LOC_Os01g49160	Chr1:28249919-28251516	OK	17.6432	5.21467	-1.75846	-4.88676	5e-05	0.00106026	yes	MYB family transcription factor, putative, expressed
LOC_Os03g15370	Chr3:8409933-8412377	OK	3.83586	1.1301	-1.7631	-1.89249	0.00525	0.0464536	yes	ubiquitin fusion protein, putative, expressed
LOC_Os09g10750	Chr9:5866441-5870676	OK	1.58951	0.467866	-1.76441	-2.10556	0.00125	0.0155368	yes	rhodanese-like, putative, expressed
LOC_Os07g04450	Chr7:1969748-1972039	OK	5.35376	1.57488	-1.76531	-2.36062	0.00025	0.00425037	yes	expressed protein
LOC_Os11g19730	Chr11:11373317-11376655	OK	3.07403	0.903478	-1.76657	-2.84794	5e-05	0.00106026	yes	expressed protein
LOC_Os02g47470	Chr2:28995716-28998581	OK	34.6308	10.1608	-1.76904	-5.24903	5e-05	0.00106026	yes	cytochrome P450, putative, expressed
LOC_Os09g21710	Chr9:13154942-13155832	OK	7.22064	2.11801	-1.76942	-3.27012	5e-05	0.00106026	yes	AN1-like zinc finger domain containing protein, expressed
LOC_Os09g39730	Chr9:22790610-22792870	OK	1.36103	0.39897	-1.77035	-1.82817	0.00395	0.0375169	yes	Core histone H2A/H2B/H3/H4 domain containing protein, putative, expressed
LOC_Os10g19160	Chr10:9757082-9760617	OK	0.95754	0.28061	-1.77077	-2.15712	0.0003	0.00493731	yes	receptor kinase, putative, expressed
LOC_Os07g44430	Chr7:26548651-26549804	OK	6.6109	1.9359	-1.77184	-2.64629	5e-05	0.00106026	yes	peroxiredoxin, putative, expressed
LOC_Os01g70860	Chr1:41007320-41009242	OK	2.27803	0.66601	-1.77417	-2.49966	0.00015	0.0027523	yes	esterase, putative, expressed
LOC_Os05g03130	Chr5:1246285-1247010	OK	8.34525	2.43914	-1.77458	-2.4306	0.00055	0.00797982	yes	OsRCI2-7 - Putative low temperature and salt responsive protein, expressed
LOC_Os08g17820	Chr8:10925216-10936209	OK	0.912916	0.266449	-1.77662	-2.72671	5e-05	0.00106026	yes	retrotransposon protein, putative, unclassified, expressed
LOC_Os07g34940	Chr7:20931640-20933430	OK	9.8431	2.87048	-1.77782	-4.74465	5e-05	0.00106026	yes	aspartic proteinase nepenthesin-1 precursor, putative, expressed
LOC_Os02g40700	Chr2:24676362-24677364	OK	17.1948	5.01325	-1.77815	-4.04407	5e-05	0.00106026	yes	enzyme of the cupin superfamily protein, putative, expressed
LOC_Os03g55240	Chr3:31440747-31446119	OK	31.7953	9.26528	-1.77891	-5.65735	5e-05	0.00106026	yes	cytochrome P450, putative, expressed
LOC_Os01g07370	Chr1:3479337-3484579	OK	65.453	19.0718	-1.77902	-4.99277	5e-05	0.00106026	yes	KIP1, putative, expressed
LOC_Os02g26810	Chr2:15734822-15736934	OK	2.60114	0.757857	-1.77915	-3.50252	5e-05	0.00106026	yes	cytochrome P450, putative, expressed
LOC_Os06g23360	Chr6:13631702-13632940	OK	0.918256	0.26733	-1.78027	-1.93599	0.00415	0.0390323	yes	LTPL70 - Protease inhibitor/seed storage/LTP family protein precursor, expressed
LOC_Os05g35230	Chr5:20931113-20934024	OK	1.20495	0.350664	-1.78082	-2.19317	0.00165	0.0192967	yes	expressed protein
LOC_Os12g40780	Chr12:25242397-25246789	OK	0.773159	0.224701	-1.78276	-1.84432	0.00575	0.0495523	yes	ankyrin repeat domain-containing protein 44, putative, expressed
LOC_Os06g13720	Chr6:7602363-7605812	OK	28.403	8.24167	-1.78503	-4.83088	5e-05	0.00106026	yes	dehydrogenase E1 component domain containing protein, expressed
LOC_Os05g41760	Chr5:24427884-24428869	OK	6.12535	1.77562	-1.78647	-4.2461	5e-05	0.00106026	yes	AP2 domain containing protein, expressed
LOC_Os05g47960	Chr5:27498768-27499586	OK	7.89261	2.2859	-1.78774	-3.50753	5e-05	0.00106026	yes	expressed protein
LOC_Os09g21120	Chr9:12746533-12749125	OK	4.91786	1.41857	-1.7936	-5.49701	5e-05	0.00106026	yes	armadillo/beta-catenin repeat family protein, putative, expressed
LOC_Os05g02110	Chr5:629655-632454	OK	0.940046	0.270611	-1.79651	-2.16834	0.0013	0.0160292	yes	protein phosphatase 2C, putative, expressed
LOC_Os12g28590	Chr12:16909015-16910870	OK	60.6273	17.4421	-1.7974	-4.79884	5e-05	0.00106026	yes	ATPase 2, putative, expressed
LOC_Os02g03410	Chr2:1387872-1394417	OK	58.4835	16.8126	-1.79848	-5.03184	5e-05	0.00106026	yes	CAMK_CAMK_like.12 - CAMK includes calcium/calmodulin depedent protein kinases, expressed
LOC_Os04g33920	Chr4:20543120-20544485	OK	60.7597	17.4641	-1.79872	-4.15772	5e-05	0.00106026	yes	LTPL102 - Protease inhibitor/seed storage/LTP family protein precursor, expressed
LOC_Os09g25850	Chr9:15492997-15497524	OK	0.775383	0.222747	-1.7995	-2.66585	0.00015	0.0027523	yes	WAX2, putative, expressed
LOC_Os08g07660	Chr8:4290417-4291283	OK	2.67778	0.768972	-1.80003	-2.78255	0.00065	0.0091665	yes	expressed protein
LOC_Os03g55290	Chr3:31464839-31465625	OK	19.5357	5.6079	-1.80058	-3.29477	5e-05	0.00106026	yes	GASR3 - Gibberellin-regulated GASA/GAST/Snakin family protein precursor, expressed
LOC_Os01g29104	Chr1:16296105-16300182	OK	1.49266	0.428391	-1.80089	-2.62396	0.00345	0.0339661	yes	expressed protein
LOC_Os04g20400	Chr4:11408522-11410376	OK	0.923014	0.264394	-1.80366	-2.55981	0.00235	0.025369	yes	cytokinin-O-glucosyltransferase 1, putative, expressed
LOC_Os03g04770	Chr3:2272964-2276401	OK	36.0693	10.3309	-1.8038	-5.27329	5e-05	0.00106026	yes	beta-amylase, putative, expressed
LOC_Os11g44340	Chr11:26794436-26802410	OK	0.617249	0.176739	-1.80423	-2.09467	0.0027	0.0282135	yes	calmodulin binding protein, putative, expressed
LOC_Os02g52010	Chr2:31840426-31841847	OK	25.7074	7.35881	-1.80464	-5.37296	5e-05	0.00106026	yes	phosphate-induced protein 1 conserved region domain containing protein, expressed
LOC_Os04g16680	Chr4:9075138-9077888	OK	4.52339	1.29319	-1.80647	-3.16131	5e-05	0.00106026	yes	fructose-1,6-bisphosphatase, putative, expressed
LOC_Os03g10640	Chr3:5433905-5440327	OK	24.9815	7.13633	-1.80761	-5.41567	5e-05	0.00106026	yes	calcium-transporting ATPase, plasma membrane-type, putative, expressed
LOC_Os05g50960	Chr5:29240181-29242468	OK	0.856255	0.243849	-1.81205	-2.07825	0.0029	0.029952	yes	polygalacturonase, putative, expressed
LOC_Os09g07154	Chr9:3493992-3496469	OK	2.40492	0.684048	-1.81382	-2.23527	0.0005	0.00743132	yes	expressed protein
LOC_Os03g05700	Chr3:2841789-2842391	OK	9.05625	2.57465	-1.81454	-2.79837	0.0001	0.00194916	yes	expressed protein
LOC_Os03g49050	Chr3:27943410-27948948	OK	1.76132	0.500107	-1.81635	-2.16925	0.00145	0.0174512	yes	possible lysine decarboxylase domain containing protein, expressed
LOC_Os09g17630	Chr9:10785209-10793869	OK	0.639841	0.181548	-1.81736	-1.98646	0.00185	0.021082	yes	receptor-like protein kinase 2, putative, expressed
LOC_Os02g22160	Chr2:13200793-13203753	OK	23.6189	6.68027	-1.82196	-5.46752	5e-05	0.00106026	yes	DNA binding protein, putative, expressed
LOC_Os10g33990	Chr10:18129551-18130135	OK	6.35799	1.79752	-1.82256	-2.5028	0.00025	0.00425037	yes	DUF584 domain containing protein, putative, expressed
LOC_Os02g14840	Chr2:8244346-8248444	OK	1.07878	0.30491	-1.82294	-2.28401	0.00045	0.00689167	yes	potassium channel KAT1, putative, expressed
LOC_Os04g33630	Chr4:20365610-20369229	OK	1.98215	0.559867	-1.82391	-2.81922	0.00065	0.0091665	yes	2Fe-2S iron-sulfur cluster binding domain containing protein, expressed
LOC_Os05g05670	Chr5:2819526-2821454	OK	33.5768	9.47188	-1.82574	-5.07476	5e-05	0.00106026	yes	1-aminocyclopropane-1-carboxylate oxidase, putative, expressed
LOC_Os07g32170	Chr7:19099674-19103294	OK	0.843432	0.237868	-1.82611	-2.19091	0.0044	0.0407057	yes	OsSPL13 - SBP-box gene family member, expressed
LOC_Os12g31710	Chr12:19089134-19092961	OK	0.988004	0.278497	-1.82685	-1.7743	0.00575	0.0495523	yes	universal stress protein domain containing protein, putative, expressed
LOC_Os09g37180	Chr9:21450579-21452648	OK	16.9611	4.76651	-1.83123	-6.1266	5e-05	0.00106026	yes	transferase family protein, putative, expressed
LOC_Os12g02300	Chr12:727799-728701	OK	23.8766	6.69745	-1.83391	-4.23233	5e-05	0.00106026	yes	LTPL26 - Protease inhibitor/seed storage/LTP family protein precursor, expressed
LOC_Os06g09310	Chr6:4678837-4680332	OK	26.1082	7.30241	-1.83806	-5.91191	5e-05	0.00106026	yes	zinc finger, C3HC4 type domain containing protein, expressed
LOC_Os01g70310	Chr1:40714144-40717179	OK	1.00454	0.280491	-1.84051	-2.14375	0.0005	0.00743132	yes	inducer of CBF expression 2, putative, expressed
LOC_Os02g02730	Chr2:1029924-1034242	OK	4.77856	1.33292	-1.84198	-4.99033	5e-05	0.00106026	yes	expressed protein
LOC_Os02g57280	Chr2:35091193-35099291	OK	16.0582	4.47909	-1.84204	-2.31414	0.00065	0.0091665	yes	CBS domain containing membrane protein, putative, expressed
LOC_Os03g55776	Chr3:31757958-31758807	OK	16.1272	4.49798	-1.84214	-3.45808	5e-05	0.00106026	yes	expressed protein
LOC_Os05g11320	Chr5:6393879-6396096	OK	98.9907	27.6016	-1.84254	-4.12197	5e-05	0.00106026	yes	metallothionein-like protein 3B, putative, expressed
LOC_Os08g29570	Chr8:18128533-18133057	OK	40.5603	11.3058	-1.843	-5.22147	5e-05	0.00106026	yes	pleiotropic drug resistance protein 3, putative, expressed
LOC_Os02g52540	Chr2:32149822-32150416	OK	6.51123	1.81419	-1.84361	-2.59663	0.0001	0.00194916	yes	EF hand family protein, putative, expressed
LOC_Os08g09810	Chr8:5672470-5676449	OK	0.831537	0.231595	-1.84418	-2.12476	0.0023	0.0249807	yes	WRKY106, expressed
LOC_Os09g15510	Chr9:9490520-9492544	OK	1.40325	0.387434	-1.85675	-2.65777	0.0009	0.0119224	yes	peroxidase precursor, putative, expressed
LOC_Os09g20260	Chr9:12146398-12148536	OK	1.56362	0.430193	-1.86183	-2.43786	0.0006	0.00858159	yes	polyamine oxidase precursor, putative, expressed
LOC_Os04g37880	Chr4:22530921-22531513	OK	25.9393	7.11308	-1.86659	-3.4679	5e-05	0.00106026	yes	expressed protein
LOC_Os07g05000	Chr7:2197572-2201446	OK	0.698502	0.191408	-1.86761	-1.88051	0.0042	0.0393268	yes	oxidoreductase, aldo/keto reductase family protein, putative, expressed
LOC_Os10g40640	Chr10:21798919-21804353	OK	29.2295	8.00313	-1.86879	-4.14038	5e-05	0.00106026	yes	glycosyl transferase 8 domain containing protein, putative, expressed
LOC_Os01g01340	Chr1:168469-170389	OK	17.3583	4.74847	-1.87009	-3.90159	5e-05	0.00106026	yes	light-induced protein 1-like, putative, expressed
LOC_Os01g73250	Chr1:42460554-42462334	OK	1258.84	343.571	-1.87342	-3.2176	5e-05	0.00106026	yes	abscisic stress-ripening, putative, expressed
LOC_Os01g71860	Chr1:41629298-41631914	OK	10.5497	2.86947	-1.87834	-5.061	5e-05	0.00106026	yes	glycosyl hydrolases family 17, putative, expressed
LOC_Os01g27860	Chr1:15562757-15563289	OK	3.8348	1.04192	-1.87991	-2.03829	0.00315	0.0318243	yes	expressed protein
LOC_Os11g47970	Chr11:28934293-28936340	OK	24.4849	6.63301	-1.88415	-4.47549	5e-05	0.00106026	yes	AAA-type ATPase family protein, putative, expressed
LOC_Os06g44610	Chr6:26937146-26941028	OK	7.89524	2.13591	-1.88613	-3.38874	5e-05	0.00106026	yes	membrane associated DUF588 domain containing protein, putative, expressed
LOC_Os04g01810	Chr4:520181-524507	OK	2.72955	0.736098	-1.89069	-2.16206	0.0006	0.00858159	yes	terpene synthase, putative, expressed
LOC_Os03g19290	Chr3:10848473-10850026	OK	19.7488	5.32366	-1.89127	-3.82325	5e-05	0.00106026	yes	mitochondrial import inner membrane translocase subunit Tim17, putative, expressed
LOC_Os11g09680	Chr11:5168779-5171223	OK	1.63675	0.438291	-1.90088	-1.78347	0.0024	0.0257766	yes	expressed protein
LOC_Os02g01340	Chr2:183600-185327	OK	4.55681	1.21671	-1.90503	-3.36389	5e-05	0.00106026	yes	ferredoxin--NADP reductase, chloroplast precursor, putative, expressed
LOC_Os10g33190	Chr10:17389720-17393970	OK	14.542	3.87871	-1.90657	-4.67001	5e-05	0.00106026	yes	expressed protein
LOC_Os01g59100	Chr1:34141402-34145203	OK	4.10165	1.09269	-1.90832	-3.90838	5e-05	0.00106026	yes	cytokinin-N-glucosyltransferase 1, putative, expressed
LOC_Os03g08330	Chr3:4248883-4249985	OK	45.7587	12.1644	-1.91138	-5.48689	5e-05	0.00106026	yes	ZIM domain containing protein, putative, expressed
LOC_Os03g64170	Chr3:36256014-36259499	OK	2.25377	0.598195	-1.91365	-2.92174	5e-05	0.00106026	yes	GDSL-like lipase/acylhydrolase, putative, expressed
LOC_Os02g56370	Chr2:34509522-34512674	OK	25.1738	6.67483	-1.91512	-5.03743	5e-05	0.00106026	yes	OsWAK20 - OsWAK receptor-like protein kinase, expressed
LOC_Os02g50040	Chr2:30573402-30577269	OK	1.24051	0.328512	-1.91692	-2.97058	0.0003	0.00493731	yes	endoglucanase, putative, expressed
LOC_Os11g02290	Chr11:651184-652057	OK	14.9645	3.96281	-1.91695	-3.73495	5e-05	0.00106026	yes	expressed protein
LOC_Os07g48500	Chr7:29008870-29009943	OK	109.589	28.9726	-1.91935	-4.64079	5e-05	0.00106026	yes	stress responsive protein, putative, expressed
LOC_Os05g01530	Chr5:312653-313735	OK	2.41152	0.636238	-1.9223	-1.95069	0.00305	0.0310443	yes	expressed protein
LOC_Os10g30340	Chr10:15754874-15755891	OK	2.594	0.684168	-1.92276	-2.52181	0.0002	0.00351915	yes	expansin precursor, putative, expressed
LOC_Os10g34795	Chr10:18579904-18580742	OK	4.34825	1.14405	-1.92628	-2.03555	0.001	0.0130163	yes	expressed protein
LOC_Os01g43851	Chr1:25119733-25121927	OK	0.969553	0.254505	-1.92962	-2.18886	0.0016	0.0188644	yes	cytochrome P450 72A1, putative, expressed
LOC_Os02g52170	Chr2:31932282-31933316	OK	3.93488	1.03251	-1.93016	-2.74259	0.00025	0.00425037	yes	expressed protein
LOC_Os08g13430	Chr8:7991096-7993729	OK	3.22059	0.844043	-1.93194	-3.06782	5e-05	0.00106026	yes	expressed protein
LOC_Os02g45420	Chr2:27621210-27622930	OK	0.818365	0.213645	-1.93753	-2.81278	0.00475	0.0431845	yes	AP2 domain containing protein, expressed
LOC_Os07g23570	Chr7:13323930-13326401	OK	54.7002	14.2717	-1.93839	-5.15116	5e-05	0.00106026	yes	cytochrome P450 72A1, putative, expressed
LOC_Os10g35630	Chr10:19053651-19056108	OK	12.231	3.18745	-1.94007	-4.77738	5e-05	0.00106026	yes	cystathionin beta synthase protein, putative, expressed
LOC_Os01g29330	Chr1:16435855-16436845	OK	6.92982	1.80551	-1.94041	-3.22371	5e-05	0.00106026	yes	expressed protein
LOC_Os03g59300	Chr3:33765459-33767802	OK	4.23198	1.10174	-1.94155	-3.99603	5e-05	0.00106026	yes	expressed protein
LOC_Os11g02270	Chr11:646979-649082	OK	0.939616	0.243857	-1.94604	-2.18403	0.00205	0.022877	yes	expressed protein
LOC_Os01g02300	Chr1:723692-726321	OK	5.83445	1.51377	-1.94645	-3.52357	5e-05	0.00106026	yes	receptor kinase ORK10, putative, expressed
LOC_Os01g19740	Chr1:11202594-11203335	OK	5.55919	1.44072	-1.94809	-2.82858	0.0003	0.00493731	yes	calvin cycle protein CP12, putative, expressed
LOC_Os12g04200	Chr12:1766098-1767966	OK	0.969635	0.250811	-1.95084	-2.69187	0.00075	0.0103068	yes	GRAS family transcription factor containing protein, expressed
LOC_Os05g45100	Chr5:26198394-26200034	OK	8.54399	2.20631	-1.95327	-4.59232	5e-05	0.00106026	yes	anthocyanidin 5,3-O-glucosyltransferase, putative, expressed
LOC_Os01g70730	Chr1:40942203-40943109	OK	9.29662	2.39237	-1.95827	-3.6348	5e-05	0.00106026	yes	flowering promoting factor-like 1, putative, expressed
LOC_Os05g50570	Chr5:28995972-28997546	OK	2.39672	0.6165	-1.95889	-3.85824	5e-05	0.00106026	yes	OsSCP29 - Putative Serine Carboxypeptidase homologue, expressed
LOC_Os10g01044	Chr10:45940-58338	OK	2.82472	0.726404	-1.95926	-3.43841	5e-05	0.00106026	yes	isoflavone reductase, putative, expressed
LOC_Os01g42380	Chr1:24075064-24082181	OK	64.8398	16.6598	-1.96051	-5.4243	5e-05	0.00106026	yes	pleiotropic drug resistance protein, putative, expressed
LOC_Os05g12170	Chr5:6957378-6964192	OK	2.08835	0.535866	-1.96242	-2.14121	0.00015	0.0027523	yes	plant-specific domain TIGR01589 family protein, putative, expressed
LOC_Os09g26999	Chr9:16411150-16415862	OK	2.22958	0.570916	-1.96542	-2.74659	5e-05	0.00106026	yes	keratin-associated protein 5-4, putative, expressed
LOC_Os11g12320	Chr11:6875945-6877418	OK	2.18944	0.560611	-1.96549	-2.57154	0.00015	0.0027523	yes	disease resistance protein RPM1, putative, expressed
LOC_Os08g04340	Chr8:2129612-2130615	OK	30.8741	7.89756	-1.96692	-4.83713	5e-05	0.00106026	yes	plastocyanin-like domain containing protein, putative, expressed
LOC_Os04g46970	Chr4:27843254-27848331	OK	5.48467	1.40072	-1.96924	-4.60696	5e-05	0.00106026	yes	glucosyltransferase, putative, expressed
LOC_Os01g18530	Chr1:10431472-10432723	OK	8.52059	2.1754	-1.96967	-2.09067	0.0017	0.019722	yes	expressed protein
LOC_Os05g31620	Chr5:18406479-18407458	OK	7.51939	1.91793	-1.97106	-5.0484	5e-05	0.00106026	yes	OsCML15 - Calmodulin-related calcium sensor protein, expressed
LOC_Os09g02180	Chr9:862777-863088	OK	154.266	39.3323	-1.97163	-2.54036	0.0001	0.00194916	yes	expressed protein
LOC_Os06g22150	Chr6:12860092-12860590	OK	11.8205	3.00898	-1.97395	-2.55867	5e-05	0.00106026	yes	expressed protein
LOC_Os05g46020	Chr5:26682471-26684208	OK	19.3004	4.91213	-1.97421	-5.17631	5e-05	0.00106026	yes	WRKY7, expressed
LOC_Os04g01740	Chr4:483240-486065	OK	0.734462	0.186718	-1.97583	-2.65179	0.00025	0.00425037	yes	heat shock protein, putative, expressed
LOC_Os01g12660	Chr1:6970860-6976710	OK	6.20543	1.57224	-1.98071	-3.773	5e-05	0.00106026	yes	AAA-type ATPase family protein, putative, expressed
LOC_Os06g15480	Chr6:8785863-8788413	OK	1.17464	0.297021	-1.98358	-2.81618	0.0009	0.0119224	yes	transcription factor, putative, expressed
LOC_Os08g33820	Chr8:21171213-21172680	OK	28.6341	7.23814	-1.98404	-4.59297	5e-05	0.00106026	yes	chlorophyll A-B binding protein, putative, expressed
LOC_Os06g34530	Chr6:20087861-20089203	OK	3.14067	0.793012	-1.98566	-2.85669	5e-05	0.00106026	yes	zinc finger, C3HC4 type domain containing protein, expressed
LOC_Os01g70850	Chr1:41004287-41006137	OK	75.383	19.0271	-1.98618	-5.44567	5e-05	0.00106026	yes	esterase, putative, expressed
LOC_Os03g16170	Chr3:8921369-8923437	OK	15.0751	3.80465	-1.98633	-4.68957	5e-05	0.00106026	yes	protein phosphatase 2C, putative, expressed
LOC_Os12g42040	Chr12:26073356-26076201	OK	6.34824	1.59603	-1.99187	-3.74412	5e-05	0.00106026	yes	OsWAK126 - OsWAK receptor-like protein kinase, expressed
LOC_Os01g41430	Chr1:23456073-23458037	OK	39.3636	9.89084	-1.9927	-6.20534	5e-05	0.00106026	yes	UDP-glucoronosyl and UDP-glucosyl transferase, putative, expressed
LOC_Os09g39850	Chr9:22847285-22847936	OK	9.46893	2.37803	-1.99343	-3.75086	5e-05	0.00106026	yes	AP2 domain containing protein, expressed
LOC_Os06g44250	Chr6:26693486-26696433	OK	2.13231	0.534913	-1.99504	-3.62935	5e-05	0.00106026	yes	haemolysin-III, putative, expressed
LOC_Os04g38600	Chr4:22937055-22939073	OK	10.2174	2.55242	-2.00109	-4.65074	5e-05	0.00106026	yes	glyceraldehyde-3-phosphate dehydrogenase, putative, expressed
LOC_Os12g15530	Chr12:8869429-8874715	OK	5.14068	1.28391	-2.00141	-4.46435	5e-05	0.00106026	yes	retrotransposon protein, putative, unclassified, expressed
LOC_Os04g03210	Chr4:1358662-1362223	OK	2.5772	0.641484	-2.00632	-2.99708	5e-05	0.00106026	yes	receptor kinase, putative, expressed
LOC_Os03g16050	Chr3:8841267-8843069	OK	3.12908	0.778297	-2.00735	-3.46145	5e-05	0.00106026	yes	fructose-1,6-bisphosphatase, putative, expressed
LOC_Os03g47530	Chr3:26878141-26879719	OK	1.62618	0.404449	-2.00746	-2.86987	0.00015	0.0027523	yes	glycosyl transferase 8 domain containing protein, putative, expressed
LOC_Os11g05290	Chr11:2343615-2344713	OK	15.9994	3.97674	-2.00836	-3.71296	5e-05	0.00106026	yes	stress responsive A/B Barrel domain containing protein, expressed
LOC_Os04g39350	Chr4:23422506-23423339	OK	14.794	3.67084	-2.01083	-3.4807	5e-05	0.00106026	yes	heavy metal associated domain containing protein, expressed
LOC_Os07g44140	Chr7:26382580-26385011	OK	103.1	25.5701	-2.01151	-5.69007	5e-05	0.00106026	yes	cytochrome P450 72A1, putative, expressed
LOC_Os01g72370	Chr1:41971443-41978408	OK	4.63252	1.14823	-2.01238	-2.77793	0.0001	0.00194916	yes	helix-loop-helix DNA-binding domain containing protein, expressed
LOC_Os02g47200	Chr2:28812390-28814078	OK	1.29311	0.320422	-2.01281	-3.05801	5e-05	0.00106026	yes	transposon protein, putative, unclassified, expressed
LOC_Os08g05960	Chr8:3242787-3243439	OK	27.3019	6.75291	-2.01542	-3.84745	5e-05	0.00106026	yes	expressed protein
LOC_Os12g19470	Chr12:11320266-11322547	OK	15.1856	3.75333	-2.01646	-4.13202	5e-05	0.00106026	yes	ribulose bisphosphate carboxylase small chain, chloroplast precursor, putative, expressed
LOC_Os07g05830	Chr7:2801927-2804209	OK	3.93706	0.972747	-2.01698	-2.64728	0.0007	0.00974696	yes	zinc-finger protein, putative, expressed
LOC_Os07g46330	Chr7:27630645-27633384	OK	0.734913	0.181416	-2.01827	-2.34247	0.00545	0.0477127	yes	uncharacterized UPF0114 domain containing protein, expressed
LOC_Os10g38080	Chr10:20389638-20392319	OK	14.4823	3.55991	-2.02437	-6.61514	5e-05	0.00106026	yes	OsSub61 - Putative Subtilisin homologue, expressed
LOC_Os10g31680	Chr10:16607803-16608520	OK	157.825	38.7236	-2.02704	-5.05971	5e-05	0.00106026	yes	glycine-rich cell wall structural protein 2 precursor, putative, expressed
LOC_Os12g05860	Chr12:2692484-2693511	OK	16.2747	3.97393	-2.03399	-3.91182	5e-05	0.00106026	yes	Cupin domain containing protein, expressed
LOC_Os03g06060	Chr3:3036385-3037894	OK	1.87404	0.456633	-2.03705	-2.32006	0.00255	0.0270118	yes	expansin precursor, putative, expressed
LOC_Os03g14810	Chr3:8061294-8061888	OK	10.543	2.56222	-2.04082	-2.10951	0.00495	0.0444617	yes	MYB-like transcription factor DIVARICATA, putative, expressed
LOC_Os01g72650	Chr1:42149709-42156852	OK	0.968902	0.235257	-2.04212	-2.32877	0.0004	0.00626261	yes	RNA recognition motif containing protein, putative, expressed
LOC_Os09g37080	Chr9:21385904-21387165	OK	9.48747	2.29807	-2.0456	-5.72728	5e-05	0.00106026	yes	expressed protein
LOC_Os09g09570	Chr9:5163477-5164879	OK	3.38246	0.818567	-2.0469	-2.34214	0.0011	0.0140727	yes	expressed protein
LOC_Os03g16920	Chr3:9411493-9416082	OK	15.4382	3.73341	-2.04794	-4.82796	5e-05	0.00106026	yes	DnaK family protein, putative, expressed
LOC_Os08g35600	Chr8:22415786-22418614	OK	12.9995	3.14074	-2.04929	-4.92268	5e-05	0.00106026	yes	tyrosine protein kinase domain containing protein, putative, expressed
LOC_Os12g13910	Chr12:7892374-7893944	OK	14.8377	3.5758	-2.05293	-5.58753	5e-05	0.00106026	yes	expressed protein
LOC_Os07g12540	Chr7:7160922-7162244	OK	3.05308	0.734432	-2.05556	-1.86886	0.0049	0.0441324	yes	expressed protein
LOC_Os03g31690	Chr3:18087459-18093916	OK	16.8569	4.05363	-2.05605	-4.40996	5e-05	0.00106026	yes	GCN5-related N-acetyltransferase, putative, expressed
LOC_Os10g37180	Chr10:19894707-19896859	OK	6.53412	1.56428	-2.0625	-3.14783	5e-05	0.00106026	yes	glycine cleavage system H protein, putative, expressed
LOC_Os06g24430	Chr6:14315895-14316519	OK	18.0395	4.31552	-2.06355	-3.09389	5e-05	0.00106026	yes	expressed protein
LOC_Os09g29710	Chr9:18067433-18068462	OK	15.1601	3.62514	-2.06417	-3.75294	5e-05	0.00106026	yes	beta-expansin precursor, putative, expressed
LOC_Os02g30380	Chr2:18091901-18093020	OK	0.66725	0.159392	-2.06565	-2.38856	0.0058	0.0498348	yes	expressed protein
LOC_Os05g31020	Chr5:18016616-18020387	OK	16.8014	4.00965	-2.06703	-4.03438	5e-05	0.00106026	yes	eukaryotic peptide chain release factor subunit 1-1, putative, expressed
LOC_Os07g02970	Chr7:1106835-1108834	OK	0.758423	0.180966	-2.06728	-2.02808	0.00245	0.026168	yes	expressed protein
LOC_Os03g21660	Chr3:12362126-12365893	OK	1.10568	0.263586	-2.06859	-2.81153	5e-05	0.00106026	yes	transposon protein, putative, unclassified, expressed
LOC_Os01g58280	Chr1:33684777-33688225	OK	3.66353	0.873335	-2.06863	-3.33543	5e-05	0.00106026	yes	OsSub8 - Putative Subtilisin homologue, expressed
LOC_Os12g40260	Chr12:24915509-24917030	OK	2.52847	0.600526	-2.07396	-3.75086	5e-05	0.00106026	yes	WD-40 repeat family protein, putative, expressed
LOC_Os06g01972	Chr6:546503-550383	OK	1.00888	0.239248	-2.07618	-2.23064	0.0019	0.0215036	yes	auxin-induced protein 5NG4, putative, expressed
LOC_Os10g05660	Chr10:2829150-2830798	OK	30.9409	7.29408	-2.08472	-6.28434	5e-05	0.00106026	yes	thaumatin, putative, expressed
LOC_Os07g02990	Chr7:1113968-1116298	OK	0.855033	0.201041	-2.08849	-2.25761	0.0009	0.0119224	yes	expressed protein
LOC_Os06g04220	Chr6:1780471-1781052	OK	7.55493	1.77228	-2.09181	-3.11454	5e-05	0.00106026	yes	expressed protein
LOC_Os03g15180	Chr3:8294688-8306264	OK	1.21113	0.282333	-2.10088	-2.36142	0.0008	0.0108714	yes	PH domain containing protein, expressed
LOC_Os12g04690	Chr12:1986250-1989234	OK	1.00944	0.234589	-2.10535	-3.28672	5e-05	0.00106026	yes	embryogenesis transmembrane protein, putative, expressed
LOC_Os03g36650	Chr3:20324824-20325729	OK	5.56763	1.29287	-2.10649	-4.11787	5e-05	0.00106026	yes	cysteine-rich repeat secretory protein 55 precursor, putative, expressed
LOC_Os03g20330	Chr3:11497785-11498677	OK	14.1937	3.28316	-2.11209	-4.51372	5e-05	0.00106026	yes	VQ domain containing protein, putative, expressed
LOC_Os04g31610	Chr4:18905454-18907157	OK	5.9366	1.37317	-2.11213	-5.72371	5e-05	0.00106026	yes	OsFBO3 - F-box and other domain containing protein, expressed
LOC_Os03g32490	Chr3:18575448-18577587	OK	0.920766	0.212906	-2.11262	-2.35131	0.0017	0.019722	yes	DUF1230 domain containing protein, expressed
LOC_Os02g44230	Chr2:26767602-26771633	OK	21.9716	5.07079	-2.11536	-4.84493	5e-05	0.00106026	yes	CPuORF22 - conserved peptide uORF-containing transcript, expressed
LOC_Os05g39690	Chr5:23297456-23300472	OK	14.925	3.43902	-2.11766	-3.6089	5e-05	0.00106026	yes	oxidoreductase, aldo/keto reductase family protein, putative, expressed
LOC_Os05g44060	Chr5:25624022-25624868	OK	1.54701	0.356142	-2.11896	-2.98434	0.0054	0.0474184	yes	expressed protein
LOC_Os05g45020	Chr5:26171091-26172349	OK	10.5387	2.42496	-2.11966	-5.47372	5e-05	0.00106026	yes	zinc finger/CCCH transcription factor, putative, expressed
LOC_Os12g33300	Chr12:20128398-20141194	OK	7.31847	1.67686	-2.12578	-2.60741	0.00115	0.0145278	yes	integral membrane protein DUF6 containing protein, expressed
LOC_Os07g38570	Chr7:23165679-23166397	OK	3.38969	0.776341	-2.12639	-2.84665	0.0004	0.00626261	yes	expressed protein
LOC_Os01g24050	Chr1:13550371-13556984	OK	1.01308	0.231561	-2.12929	-2.45429	0.00045	0.00689167	yes	expressed protein
LOC_Os02g08330	Chr2:4424438-4426620	OK	0.755389	0.171364	-2.14016	-3.40574	0.00015	0.0027523	yes	gp176, putative, expressed
LOC_Os08g03240	Chr8:1503811-1506337	OK	2.24421	0.508793	-2.14106	-3.95556	5e-05	0.00106026	yes	lectin-like receptor kinase 1, putative, expressed
LOC_Os03g53020	Chr3:30406829-30409447	OK	51.9772	11.7738	-2.1423	-5.46076	5e-05	0.00106026	yes	helix-loop-helix DNA-binding domain containing protein, expressed
LOC_Os09g17530	Chr9:10732282-10733353	OK	1.08271	0.245234	-2.14242	-2.6235	0.0025	0.0266283	yes	OsFBX321 - F-box domain containing protein, expressed
LOC_Os07g03770	Chr7:1566063-1572187	OK	4.60237	1.04016	-2.14557	-3.67219	5e-05	0.00106026	yes	Homeobox domain containing protein, expressed
LOC_Os07g48710	Chr7:29171071-29172231	OK	4.71903	1.06486	-2.14783	-4.75949	5e-05	0.00106026	yes	VQ domain containing protein, putative, expressed
LOC_Os02g46210	Chr2:28153271-28154641	OK	9.94919	2.23868	-2.15193	-4.26376	5e-05	0.00106026	yes	DUF581 domain containing protein, expressed
LOC_Os01g11710	Chr1:6319129-6322474	OK	5.47612	1.23062	-2.15377	-4.20358	5e-05	0.00106026	yes	GDSL-like lipase/acylhydrolase, putative, expressed
LOC_Os01g29280	Chr1:16415040-16416138	OK	9.27817	2.08456	-2.1541	-4.25541	5e-05	0.00106026	yes	expressed protein
LOC_Os04g50940	Chr4:30156251-30159323	OK	13.2714	2.96559	-2.16193	-5.64397	5e-05	0.00106026	yes	peptide transporter PTR2, putative, expressed
LOC_Os06g46475	Chr6:28208631-28211553	OK	1.15036	0.256521	-2.16494	-1.88889	0.0053	0.0467709	yes	WD domain, G-beta repeat domain containing protein, expressed
LOC_Os08g33050	Chr8:20528291-20535292	OK	0.514305	0.11457	-2.16639	-2.31982	0.0013	0.0160292	yes	MYB family transcription factor, putative, expressed
LOC_Os11g35400	Chr11:20743713-20748482	OK	2.23146	0.496257	-2.16883	-2.84855	5e-05	0.00106026	yes	AMP-binding enzyme, putative, expressed
LOC_Os09g27820	Chr9:16925456-16927082	OK	5.28591	1.17034	-2.17522	-4.05268	5e-05	0.00106026	yes	1-aminocyclopropane-1-carboxylate oxidase protein, putative, expressed
LOC_Os02g53180	Chr2:32558634-32562705	OK	14.4554	3.19899	-2.17592	-5.01841	5e-05	0.00106026	yes	1-aminocyclopropane-1-carboxylate oxidase protein, putative, expressed
LOC_Os10g10030	Chr10:5442143-5449074	OK	1.92155	0.424262	-2.17924	-3.1471	0.0001	0.00194916	yes	OsWAK111 - OsWAK receptor-like protein kinase, expressed
LOC_Os05g40060	Chr5:23529422-23530499	OK	1.65699	0.36567	-2.17995	-3.0717	0.0005	0.00743132	yes	WRKY48, expressed
LOC_Os11g05390	Chr11:2413595-2417533	OK	10.9409	2.41135	-2.18182	-4.25882	5e-05	0.00106026	yes	transporter, major facilitator family, putative, expressed
LOC_Os03g30470	Chr3:17390789-17391871	OK	1.82855	0.401976	-2.18552	-3.28395	0.00055	0.00797982	yes	CHIT4 - Chitinase family protein precursor, expressed
LOC_Os02g44155	Chr2:26726599-26727230	OK	4.47596	0.983594	-2.18606	-2.79147	0.00025	0.00425037	yes	expressed protein
LOC_Os01g73200	Chr1:42441659-42442958	OK	5.86256	1.28661	-2.18796	-5.08047	5e-05	0.00106026	yes	peroxidase precursor, putative, expressed
LOC_Os01g66900	Chr1:38852995-38854277	OK	4.03056	0.883198	-2.19017	-3.72609	5e-05	0.00106026	yes	expressed protein
LOC_Os08g04540	Chr8:2256006-2257920	OK	22.0682	4.834	-2.19068	-6.3674	5e-05	0.00106026	yes	decarboxylase, putative, expressed
LOC_Os02g51440	Chr2:31515300-31517784	OK	3.68132	0.801195	-2.2	-4.12218	5e-05	0.00106026	yes	laccase precursor protein, putative, expressed
LOC_Os11g05640	Chr11:2560815-2563634	OK	2.25166	0.489883	-2.20048	-4.54987	5e-05	0.00106026	yes	bZIP transcription factor domain containing protein, expressed
LOC_Os06g13870	Chr6:7709064-7710506	OK	8.43976	1.83614	-2.20053	-5.49952	5e-05	0.00106026	yes	U-box protein CMPG1, putative, expressed
LOC_Os04g35430	Chr4:21559228-21565988	OK	0.770111	0.167536	-2.20059	-2.75331	0.0001	0.00194916	yes	PHD-finger domain containing protein, expressed
LOC_Os11g40009	Chr11:23852021-23860880	OK	1.26243	0.274152	-2.20316	-2.70993	0.0002	0.00351915	yes	phospholipase, patatin family, putative, expressed
LOC_Os10g23180	Chr10:12090253-12098641	OK	0.821024	0.17779	-2.20725	-2.44254	0.0004	0.00626261	yes	cytochrome P450, putative, expressed
LOC_Os02g46980	Chr2:28681680-28683849	OK	0.591293	0.128026	-2.20743	-2.11254	0.00395	0.0375169	yes	pentatricopeptide, putative, expressed
LOC_Os09g18010	Chr9:11022045-11028730	OK	0.788498	0.169753	-2.21567	-2.13548	0.00195	0.0218876	yes	expressed protein
LOC_Os02g42585	Chr2:25595411-25597607	OK	2.14692	0.460433	-2.2212	-4.15989	5e-05	0.00106026	yes	AP2 domain containing protein, expressed
LOC_Os08g19670	Chr8:11773692-11774707	OK	3.28646	0.701737	-2.22753	-3.30672	5e-05	0.00106026	yes	expressed protein
LOC_Os01g45914	Chr1:26087571-26088335	OK	3.40352	0.725226	-2.23052	-2.63205	0.00055	0.00797982	yes	expressed protein
LOC_Os06g32960	Chr6:19194457-19195509	OK	0.784949	0.166828	-2.23424	-2.77801	0.00495	0.0444617	yes	peroxidase precursor, putative, expressed
LOC_Os06g10780	Chr6:5629415-5631997	OK	1.588	0.335569	-2.24253	-3.9066	0.0006	0.00858159	yes	AP2 domain containing protein, expressed
LOC_Os02g08230	Chr2:4355044-4362388	OK	1.98726	0.418394	-2.24785	-3.50752	5e-05	0.00106026	yes	WAX2, putative, expressed
LOC_Os07g22730	Chr7:12826358-12827317	OK	6.78064	1.4244	-2.25107	-4.17784	5e-05	0.00106026	yes	AP2 domain containing protein, expressed
LOC_Os01g67810	Chr1:39408245-39410374	OK	12.6446	2.65496	-2.25176	-5.2373	5e-05	0.00106026	yes	transposon protein, putative, unclassified, expressed
LOC_Os10g40040	Chr10:21444256-21445487	OK	13.0565	2.74057	-2.25221	-6.94036	5e-05	0.00106026	yes	expressed protein
LOC_Os05g39880	Chr5:23434816-23436157	OK	4.61503	0.968553	-2.25244	-2.18824	0.00235	0.025369	yes	expressed protein
LOC_Os01g02060	Chr1:576442-579569	OK	1.85448	0.389135	-2.25268	-3.30581	5e-05	0.00106026	yes	TOO MANY MOUTHS precursor, putative, expressed
LOC_Os03g47280	Chr3:26752011-26752699	OK	1.48442	0.309672	-2.26109	-2.02441	0.0041	0.0386562	yes	VQ domain containing protein, putative, expressed
LOC_Os08g29660	Chr8:18220040-18224014	OK	13.2497	2.75934	-2.26356	-2.97304	0.0014	0.0169908	yes	WRKY69, expressed
LOC_Os10g34930	Chr10:18640396-18641937	OK	53.4449	11.0983	-2.26772	-8.08951	5e-05	0.00106026	yes	secretory protein, putative, expressed
LOC_Os01g60020	Chr1:34692829-34694391	OK	25.1542	5.14087	-2.29072	-5.34933	5e-05	0.00106026	yes	NAC domain transcription factor, putative, expressed
LOC_Os03g47270	Chr3:26746796-26747692	OK	4.41603	0.901822	-2.29183	-3.34013	5e-05	0.00106026	yes	GCRP4 - Glycine and cysteine rich family protein precursor, expressed
LOC_Os06g06360	Chr6:2958990-2963006	OK	3.753	0.758774	-2.3063	-4.93752	5e-05	0.00106026	yes	WRKY113, expressed
LOC_Os02g01150	Chr2:78169-82952	OK	3.47567	0.702638	-2.30644	-4.01052	5e-05	0.00106026	yes	erythronate-4-phosphate dehydrogenase domain containing protein, expressed
LOC_Os01g28790	Chr1:16130514-16131447	OK	76.0271	15.3559	-2.30772	-6.79261	5e-05	0.00106026	yes	PRAS-rich protein, putative, expressed
LOC_Os10g31530	Chr10:16515840-16516711	OK	47.756	9.64294	-2.30814	-4.64179	5e-05	0.00106026	yes	glycine-rich cell wall protein, putative, expressed
LOC_Os10g21670	Chr10:11110250-11111110	OK	7.12016	1.43509	-2.31077	-3.85801	5e-05	0.00106026	yes	dehydration stress-induced protein, putative, expressed
LOC_Os12g12590	Chr12:6932581-6937071	OK	68.8864	13.8144	-2.31804	-5.45994	5e-05	0.00106026	yes	NADP-dependent oxidoreductase, putative, expressed
LOC_Os05g41490	Chr5:24291469-24292858	OK	1.12235	0.224221	-2.32353	-3.4538	0.00115	0.0145278	yes	circadian clock coupling factor ZGT, putative, expressed
LOC_Os01g50410	Chr1:28938970-28940927	OK	14.3141	2.85411	-2.32633	-4.6976	5e-05	0.00106026	yes	STE_MEKK_ste11_MAP3K.6 - STE kinases include homologs to sterile 7, sterile 11 and sterile 20 from yeast, expressed
LOC_Os11g07690	Chr11:3926426-3926960	OK	9.89148	1.96681	-2.33033	-3.27265	5e-05	0.00106026	yes	dirigent, putative, expressed
LOC_Os10g07004	Chr10:3651181-3653541	OK	0.581228	0.115212	-2.33481	-2.36342	0.00415	0.0390323	yes	expressed protein
LOC_Os01g46800	Chr1:26687376-26688416	OK	0.791759	0.156719	-2.33688	-2.12515	0.0051	0.045369	yes	WRKY15, expressed
LOC_Os01g68300	Chr1:39682833-39683442	OK	179.993	35.4246	-2.34511	-5.59227	5e-05	0.00106026	yes	expressed protein
LOC_Os03g52910	Chr3:30349190-30350951	OK	7.91807	1.55265	-2.35042	-4.56616	5e-05	0.00106026	yes	uncharacterized UPF0114 domain containing protein, expressed
LOC_Os01g62430	Chr1:36135810-36137295	OK	66.9557	13.1272	-2.35064	-5.84502	5e-05	0.00106026	yes	C2 domain containing protein, putative, expressed
LOC_Os01g20206	Chr1:11505076-11506103	OK	26.7122	5.19905	-2.36118	-5.52499	5e-05	0.00106026	yes	methyltransferase, putative, expressed
LOC_Os02g37300	Chr2:22553600-22554113	OK	71.7829	13.9521	-2.36316	-4.13153	5e-05	0.00106026	yes	heavy metal associated domain containing protein, expressed
LOC_Os12g06480	Chr12:3118026-3124779	OK	0.813156	0.157608	-2.36719	-2.63377	0.0003	0.00493731	yes	PHD-finger family protein, expressed
LOC_Os03g01800	Chr3:492651-494093	OK	1.20761	0.233793	-2.36885	-2.90495	0.0005	0.00743132	yes	glycosyl hydrolases family 16, putative, expressed
LOC_Os04g38430	Chr4:22848935-22851644	OK	4.54795	0.879857	-2.36988	-3.72543	5e-05	0.00106026	yes	nodulin, putative, expressed
LOC_Os10g37760	Chr10:20207339-20209572	OK	29.5788	5.72097	-2.37023	-6.04634	5e-05	0.00106026	yes	OsRhmbd17 - Putative Rhomboid homologue, expressed
LOC_Os07g34710	Chr7:20803305-20805476	OK	3.63275	0.699592	-2.37648	-2.77298	5e-05	0.00106026	yes	peroxidase precursor, putative, expressed
LOC_Os01g56240	Chr1:32390330-32390805	OK	11.7825	2.26874	-2.37668	-3.39649	5e-05	0.00106026	yes	OsSAUR2 - Auxin-responsive SAUR gene family member, expressed
LOC_Os07g10840	Chr7:5890557-5894135	OK	121.086	23.302	-2.37751	-5.68162	5e-05	0.00106026	yes	uncharacterized glycosyltransferase, putative, expressed
LOC_Os09g32000	Chr9:19093318-19094275	OK	1.37645	0.264729	-2.37836	-3.0062	0.0017	0.019722	yes	expressed protein
LOC_Os05g01256	Chr5:178800-181635	OK	1.15403	0.221801	-2.37934	-2.783	0.0001	0.00194916	yes	helix-loop-helix DNA-binding domain containing protein, expressed
LOC_Os11g47390	Chr11:28508443-28511163	OK	2.51858	0.483007	-2.3825	-4.47285	5e-05	0.00106026	yes	laccase precursor protein, putative, expressed
LOC_Os10g39840	Chr10:21320188-21322235	OK	8.68776	1.6541	-2.39293	-4.41884	5e-05	0.00106026	yes	glycosyl hydrolases family 16, putative, expressed
LOC_Os02g17000	Chr2:9712537-9715959	OK	3.7695	0.716566	-2.3952	-4.37242	5e-05	0.00106026	yes	OsSub14 - Putative Subtilisin homologue, expressed
LOC_Os08g04560	Chr8:2268446-2270568	OK	8.68064	1.64422	-2.4004	-6.21674	5e-05	0.00106026	yes	decarboxylase, putative, expressed
LOC_Os07g04480	Chr7:1978005-1981459	OK	0.893463	0.169194	-2.40073	-2.73157	0.0001	0.00194916	yes	transposon protein, putative, unclassified, expressed
LOC_Os04g24804	Chr4:14248838-14253049	OK	0.900438	0.170087	-2.40436	-2.74402	0.00515	0.0457435	yes	expressed protein
LOC_Os12g24390	Chr12:13913931-13915732	OK	12.5528	2.36862	-2.4059	-5.55021	5e-05	0.00106026	yes	retrotransposon protein, putative, unclassified, expressed
LOC_Os01g73700	Chr1:42699970-42701323	OK	1.53642	0.289544	-2.40772	-3.25758	5e-05	0.00106026	yes	RCLEA2 - Root cap and Late embryogenesis related family protein precursor, putative, expressed
LOC_Os09g28560	Chr9:17366406-17371403	OK	0.940786	0.17698	-2.41028	-2.4417	0.00195	0.0218876	yes	protein phosphotase protein, putative, expressed
LOC_Os02g13220	Chr2:7044616-7046245	OK	1.25996	0.236075	-2.41607	-3.96907	0.00015	0.0027523	yes	F-box family protein, putative, expressed
LOC_Os10g21784	Chr10:11176581-11181022	OK	1.57218	0.294374	-2.41705	-3.28954	0.0007	0.00974696	yes	expressed protein
LOC_Os10g36390	Chr10:19449702-19454527	OK	4.6982	0.875739	-2.42354	-4.40691	5e-05	0.00106026	yes	monocopper oxidase, putative, expressed
LOC_Os08g10150	Chr8:5884634-5894289	OK	2.78912	0.519363	-2.425	-3.38127	5e-05	0.00106026	yes	SHR5-receptor-like kinase, putative, expressed
LOC_Os02g04130	Chr2:1799732-1800811	OK	6.1834	1.15073	-2.42585	-4.95027	5e-05	0.00106026	yes	DUF1645 domain containing protein, putative, expressed
LOC_Os10g31990	Chr10:16805682-16810647	OK	0.665037	0.12323	-2.43208	-2.85061	0.0001	0.00194916	yes	retrotransposon protein, putative, unclassified, expressed
LOC_Os06g04240	Chr6:1785158-1785889	OK	25.2368	4.67174	-2.4335	-4.66026	5e-05	0.00106026	yes	expressed protein
LOC_Os09g09040	Chr9:4813299-4813923	OK	14.6863	2.70542	-2.44055	-3.45691	5e-05	0.00106026	yes	expressed protein
LOC_Os08g13570	Chr8:8061311-8063491	OK	0.616605	0.113219	-2.44523	-2.48872	0.00055	0.00797982	yes	exo70 exocyst complex subunit family protein, putative, expressed
LOC_Os02g11070	Chr2:5930192-5933079	OK	60.3378	11.0702	-2.44638	-8.21262	5e-05	0.00106026	yes	3-ketoacyl-CoA synthase, putative, expressed
LOC_Os09g29390	Chr9:17843406-17844736	OK	4.55942	0.836435	-2.44653	-3.2389	5e-05	0.00106026	yes	plastocyanin-like domain containing protein, putative, expressed
LOC_Os01g74370	Chr1:43078795-43080400	OK	11.2419	2.04582	-2.45814	-5.34589	5e-05	0.00106026	yes	domain of unknown function DUF966 domain containing protein, expressed
LOC_Os10g21790	Chr10:11185624-11186271	OK	33.5501	6.10026	-2.45938	-6.38708	5e-05	0.00106026	yes	dehydration stress-induced protein, putative, expressed
LOC_Os08g29760	Chr8:18291814-18299730	OK	2.49716	0.445767	-2.48593	-3.62585	5e-05	0.00106026	yes	membrane protein, putative, expressed
LOC_Os04g59200	Chr4:35215123-35216756	OK	1.12738	0.201169	-2.48649	-3.60193	0.0004	0.00626261	yes	peroxidase precursor, putative, expressed
LOC_Os08g42470	Chr8:26841063-26843299	OK	3.39883	0.604644	-2.49088	-3.19123	5e-05	0.00106026	yes	BEE 1, putative, expressed
LOC_Os02g58790	Chr2:35923905-35929734	OK	0.82145	0.14485	-2.50361	-1.62321	0.0015	0.0179041	yes	cell division inhibitor, putative, expressed
LOC_Os01g39860	Chr1:22489495-22491483	OK	1.60768	0.282548	-2.50841	-4.0559	0.00015	0.0027523	yes	1-aminocyclopropane-1-carboxylate oxidase protein, putative, expressed
LOC_Os11g32750	Chr11:19352838-19358116	OK	12.0785	2.10784	-2.51861	-3.8118	5e-05	0.00106026	yes	hydrolase, NUDIX family, domain containing protein, expressed
LOC_Os04g46060	Chr4:27284274-27290983	OK	0.879082	0.152972	-2.52273	-2.42974	0.00155	0.0183778	yes	WRKY36, expressed
LOC_Os04g33560	Chr4:20304562-20306181	OK	1.79427	0.312044	-2.52357	-2.69399	0.0005	0.00743132	yes	expressed protein
LOC_Os12g25280	Chr12:14541244-14541916	OK	1.84491	0.320348	-2.52584	-2.22314	0.0024	0.0257766	yes	expressed protein
LOC_Os11g45710	Chr11:27648701-27655231	OK	0.669273	0.115706	-2.53213	-2.0672	5e-05	0.00106026	yes	Os11bglu36 SFR2 homologue, expressed
LOC_Os05g10330	Chr5:5638521-5641118	OK	1.39315	0.240057	-2.5369	-2.59541	0.0022	0.0241208	yes	HAD superfamily phosphatase, putative, expressed
LOC_Os01g64570	Chr1:37464269-37465484	OK	1.49727	0.256807	-2.54358	-2.73458	0.00035	0.0056126	yes	U-box domain-containing protein, putative, expressed
LOC_Os11g25160	Chr11:14329177-14336173	OK	11.1315	1.90729	-2.54506	-5.04791	5e-05	0.00106026	yes	tropinone reductase 2, putative, expressed
LOC_Os05g50380	Chr5:28871793-28877277	OK	62.748	10.7166	-2.54972	-5.4847	5e-05	0.00106026	yes	glucose-1-phosphate adenylyltransferase large subunit, chloroplast precursor, putative, expressed
LOC_Os02g10390	Chr2:5468366-5470496	OK	10.514	1.79489	-2.55035	-5.25071	5e-05	0.00106026	yes	chlorophyll A-B binding protein, putative, expressed
LOC_Os01g41810	Chr1:23673291-23675869	OK	10.4257	1.77594	-2.55349	-5.09397	5e-05	0.00106026	yes	cytochrome P450 72A1, putative, expressed
LOC_Os01g24030	Chr1:13539761-13541958	OK	1.83744	0.312717	-2.55477	-4.95167	5e-05	0.00106026	yes	AMP-binding enzyme, putative, expressed
LOC_Os01g24010	Chr1:13517517-13531777	OK	8.26744	1.40402	-2.55788	-4.47476	5e-05	0.00106026	yes	pleiotropic drug resistance protein, putative, expressed
LOC_Os01g67820	Chr1:39411189-39413062	OK	3.63865	0.617764	-2.55827	-4.4665	5e-05	0.00106026	yes	exo70 exocyst complex subunit domain containing protein, expressed
LOC_Os11g42989	Chr11:25911496-25913509	OK	8.6925	1.47044	-2.56352	-4.34544	0.0005	0.00743132	yes	exo70 exocyst complex subunit, putative, expressed
LOC_Os01g31370	Chr1:17159672-17161710	OK	6.23855	1.04907	-2.5721	-5.7061	5e-05	0.00106026	yes	glycosyltransferase, putative, expressed
LOC_Os06g21910	Chr6:12665585-12666215	OK	5.04579	0.846955	-2.57472	-2.90736	0.00035	0.0056126	yes	late embryogenesis abundant group 1, putative, expressed
LOC_Os05g49620	Chr5:28471801-28473061	OK	2.63619	0.441034	-2.5795	-3.8653	5e-05	0.00106026	yes	WRKY19, expressed
LOC_Os11g10470	Chr11:5710545-5711249	OK	95.7176	15.9938	-2.58127	-5.76447	5e-05	0.00106026	yes	expressed protein
LOC_Os02g48570	Chr2:29736162-29741713	OK	1.68653	0.281303	-2.58386	-3.73475	5e-05	0.00106026	yes	peptide transporter PTR2, putative, expressed
LOC_Os05g44340	Chr5:25803529-25807160	OK	1.15655	0.192824	-2.58447	-4.23672	5e-05	0.00106026	yes	heat shock protein 101, putative, expressed
LOC_Os04g41680	Chr4:24708715-24709910	OK	43.0307	7.16292	-2.58675	-5.61427	5e-05	0.00106026	yes	CHIT3 - Chitinase family protein precursor, expressed
LOC_Os06g48210	Chr6:29163788-29166834	OK	1.98474	0.329553	-2.59037	-4.70198	5e-05	0.00106026	yes	DEAD-box ATP-dependent RNA helicase, putative, expressed
LOC_Os03g36490	Chr3:20209966-20211819	OK	0.935116	0.154678	-2.59588	-2.80849	0.0006	0.00858159	yes	retrotransposon protein, putative, Ty3-gypsy subclass, expressed
LOC_Os12g35610	Chr12:21648122-21653570	OK	2.01717	0.333483	-2.59665	-5.1189	5e-05	0.00106026	yes	respiratory burst oxidase, putative, expressed
LOC_Os05g28090	Chr5:16421456-16423221	OK	1.23031	0.201763	-2.60828	-2.60665	0.0007	0.00974696	yes	expressed protein
LOC_Os03g08880	Chr3:4598923-4600430	OK	31.7532	5.20524	-2.60887	-8.34282	5e-05	0.00106026	yes	purine permease, putative, expressed
LOC_Os03g47940	Chr3:27251937-27256569	OK	7.09812	1.15687	-2.61721	-4.20117	5e-05	0.00106026	yes	GDSL-like lipase/acylhydrolase, putative, expressed
LOC_Os02g33000	Chr2:19619242-19628774	OK	9.93537	1.61757	-2.61874	-4.05702	5e-05	0.00106026	yes	glycosyl hydrolases family 17, putative, expressed
LOC_Os02g54140	Chr2:33179485-33180458	OK	9.91844	1.61232	-2.62097	-4.33448	5e-05	0.00106026	yes	hsp20/alpha crystallin family protein, putative, expressed
LOC_Os02g11859	Chr2:6145981-6146678	OK	33.8548	5.49131	-2.62414	-5.32525	5e-05	0.00106026	yes	expressed protein
LOC_Os01g55320	Chr1:31840529-31841097	OK	6.40125	1.03629	-2.62692	-2.882	0.00085	0.0114036	yes	heavy metal-associated domain containing protein, expressed
LOC_Os02g50374	Chr2:30765273-30766143	OK	6.5587	1.05074	-2.642	-4.04992	5e-05	0.00106026	yes	expressed protein
LOC_Os01g06740	Chr1:3188756-3190330	OK	18.9526	3.03607	-2.64212	-5.89346	5e-05	0.00106026	yes	ribosome inactivating protein, putative, expressed
LOC_Os10g09240	Chr10:4994497-4995160	OK	21.9443	3.50916	-2.64465	-4.63644	5e-05	0.00106026	yes	expressed protein
LOC_Os11g28470	Chr11:16385624-16387121	OK	4.22907	0.672114	-2.65356	-3.81862	5e-05	0.00106026	yes	expressed protein
LOC_Os09g17152	Chr9:10522921-10524537	OK	20.5042	3.25564	-2.65491	-5.7586	5e-05	0.00106026	yes	OsFBX319 - F-box domain containing protein, expressed
LOC_Os12g02450	Chr12:824301-825793	OK	3.89686	0.61723	-2.65843	-3.70454	5e-05	0.00106026	yes	WRKY64, expressed
LOC_Os03g43880	Chr3:24616321-24617923	OK	3.15782	0.496764	-2.6683	-5.71895	5e-05	0.00106026	yes	PLA IIIA/PLP7, putative, expressed
LOC_Os03g41060	Chr3:22816932-22817775	OK	4.93526	0.774844	-2.67115	-3.40907	5e-05	0.00106026	yes	GASR2 - Gibberellin-regulated GASA/GAST/Snakin family protein precursor, putative, expressed
LOC_Os07g39740	Chr7:23814134-23816459	OK	3.35922	0.522742	-2.68396	-4.69584	5e-05	0.00106026	yes	GDSL-like lipase/acylhydrolase, putative, expressed
LOC_Os05g38290	Chr5:22450675-22452631	OK	5.71014	0.881813	-2.69498	-5.6761	5e-05	0.00106026	yes	protein phosphatase 2C, putative, expressed
LOC_Os11g05614	Chr11:2550550-2553128	OK	1.84998	0.285679	-2.69504	-5.40067	5e-05	0.00106026	yes	no apical meristem protein, putative, expressed
LOC_Os08g04350	Chr8:2133546-2134479	OK	50.6958	7.81808	-2.69698	-6.49374	5e-05	0.00106026	yes	plastocyanin-like domain containing protein, putative, expressed
LOC_Os11g13490	Chr11:7391746-7395374	OK	2.28399	0.350979	-2.7021	-3.07879	5e-05	0.00106026	yes	expressed protein
LOC_Os04g14304	Chr4:8009022-8018542	OK	1.29997	0.199233	-2.70595	-2.93746	0.00025	0.00425037	yes	OsWAK30/31 - OsWAK receptor-like protein OsWAK-RLP, expressed
LOC_Os01g72530	Chr1:42073983-42074982	OK	138.579	21.0202	-2.72086	-6.93366	5e-05	0.00106026	yes	OsCML31 - Calmodulin-related calcium sensor protein, expressed
LOC_Os01g50100	Chr1:28786108-28793300	OK	11.5605	1.74646	-2.7267	-5.86164	5e-05	0.00106026	yes	ABC transporter, ATP-binding protein, putative, expressed
LOC_Os05g25920	Chr5:15077665-15078358	OK	13.183	1.99125	-2.72693	-4.42181	5e-05	0.00106026	yes	expressed protein
LOC_Os03g52410	Chr3:30082331-30082953	OK	8.0884	1.2212	-2.72756	-3.66721	5e-05	0.00106026	yes	expressed protein
LOC_Os11g43790	Chr11:26453035-26453881	OK	8.62391	1.29744	-2.73267	-4.32375	5e-05	0.00106026	yes	DUF581 domain containing protein, expressed
LOC_Os06g13180	Chr6:7224941-7226417	OK	12.4765	1.87429	-2.73479	-6.93108	5e-05	0.00106026	yes	metalloendoproteinase 1 precursor, putative, expressed
LOC_Os05g39250	Chr5:23013502-23014354	OK	31.2231	4.68338	-2.73699	-4.99439	5e-05	0.00106026	yes	phosphatidylethanolamine-binding protein, putative, expressed
LOC_Os11g07930	Chr11:4097619-4101508	OK	0.80124	0.11995	-2.7398	-2.25557	0.0047	0.0428477	yes	oxidoreductase, short chain dehydrogenase/reductase family domain containing family, expressed
LOC_Os09g34150	Chr9:20156392-20162008	OK	9.13954	1.35481	-2.75403	-6.06709	5e-05	0.00106026	yes	NBS-LRR disease resistance protein, putative, expressed
LOC_Os04g45730	Chr4:27058375-27060119	OK	13.8292	2.03662	-2.76346	-7.06597	5e-05	0.00106026	yes	protein kinase domain containing protein, expressed
LOC_Os11g02350	Chr11:684610-685626	OK	28.4589	4.18198	-2.76662	-6.20962	5e-05	0.00106026	yes	LTPL25 - Protease inhibitor/seed storage/LTP family protein precursor, expressed
LOC_Os07g15959	Chr7:9278825-9282985	OK	14.8125	2.1734	-2.76878	-5.50783	5e-05	0.00106026	yes	expressed protein
LOC_Os03g64260	Chr3:36301488-36302407	OK	15.882	2.32375	-2.77286	-5.36277	5e-05	0.00106026	yes	AP2 domain containing protein, expressed
LOC_Os01g58850	Chr1:33997099-33998320	OK	1.58335	0.23031	-2.78133	-3.19479	0.00075	0.0103068	yes	circadian clock coupling factor-related, putative, expressed
LOC_Os09g37120	Chr9:21409270-21410497	OK	3.65647	0.531307	-2.78283	-5.79792	5e-05	0.00106026	yes	pyridoxal-dependent decarboxylase protein, putative, expressed
LOC_Os01g44120	Chr1:25288287-25289160	OK	8.66704	1.25916	-2.78308	-4.45307	5e-05	0.00106026	yes	expressed protein
LOC_Os06g33970	Chr6:19780910-19781815	OK	4.0644	0.581933	-2.80412	-3.80789	5e-05	0.00106026	yes	VQ domain containing protein, putative, expressed
LOC_Os02g40784	Chr2:24718046-24724120	OK	7.52085	1.07357	-2.80848	-4.79897	5e-05	0.00106026	yes	WAX2, putative, expressed
LOC_Os04g41960	Chr4:24858039-24859661	OK	8.043	1.14703	-2.80983	-5.82731	5e-05	0.00106026	yes	NADP-dependent oxidoreductase, putative, expressed
LOC_Os02g45780	Chr2:27886976-27888250	OK	35.9973	5.12494	-2.81228	-7.08399	5e-05	0.00106026	yes	zinc finger, C3HC4 type domain containing protein, expressed
LOC_Os01g50420	Chr1:28945227-28948045	OK	14.3222	2.03457	-2.81545	-4.89631	5e-05	0.00106026	yes	STE_MEKK_ste11_MAP3K.7 - STE kinases include homologs to sterile 7, sterile 11 and sterile 20 from yeast, expressed
LOC_Os09g24580	Chr9:14635599-14636121	OK	11.4016	1.61126	-2.82297	-2.88331	5e-05	0.00106026	yes	EF hand family protein, putative, expressed
LOC_Os01g60600	Chr1:35032510-35035321	OK	2.42177	0.341018	-2.82814	-4.47288	5e-05	0.00106026	yes	WRKY108, expressed
LOC_Os06g48200	Chr6:29156424-29157883	OK	17.1704	2.41668	-2.82883	-6.20901	5e-05	0.00106026	yes	glycosyl hydrolases family 16, putative, expressed
LOC_Os02g30910	Chr2:18454403-18457136	OK	1.08677	0.152947	-2.82895	-2.76249	0.0003	0.00493731	yes	nodulin MtN3 family protein, putative, expressed
LOC_Os01g19330	Chr1:10934894-10935992	OK	3.92137	0.55182	-2.82909	-3.05144	5e-05	0.00106026	yes	MYB family transcription factor, putative, expressed
LOC_Os02g40240	Chr2:24350427-24354694	OK	2.7827	0.391456	-2.82956	-4.62595	5e-05	0.00106026	yes	receptor kinase, putative, expressed
LOC_Os07g41910	Chr7:25105994-25106498	OK	2.80069	0.393488	-2.83139	-2.72123	0.00565	0.0489455	yes	DC1 domain-containing protein, putative, expressed
LOC_Os07g46920	Chr7:28051056-28053431	OK	12.7819	1.79451	-2.83244	-6.41863	5e-05	0.00106026	yes	sex determination protein tasselseed-2, putative, expressed
LOC_Os12g33150	Chr12:20058248-20059540	OK	476.25	66.8507	-2.8327	-6.15938	5e-05	0.00106026	yes	expressed protein
LOC_Os03g60570	Chr3:34427698-34428613	OK	1.43098	0.200043	-2.83862	-3.45265	0.00055	0.00797982	yes	ZOS3-22 - C2H2 zinc finger protein, expressed
LOC_Os03g18490	Chr3:10366998-10368090	OK	3.07724	0.430089	-2.83893	-3.078	5e-05	0.00106026	yes	RPGR, putative, expressed
LOC_Os02g54870	Chr2:33604347-33606002	OK	1.60157	0.218713	-2.87238	-3.48221	0.00035	0.0056126	yes	expressed protein
LOC_Os04g48850	Chr4:29131809-29134682	OK	19.841	2.70513	-2.87471	-8.02017	5e-05	0.00106026	yes	aminotransferase, classes I and II, domain containing protein, expressed
LOC_Os03g08360	Chr3:4266977-4271866	OK	9.82178	1.33716	-2.87681	-5.23449	5e-05	0.00106026	yes	3-ketoacyl-CoA synthase 10, putative, expressed
LOC_Os04g03810	Chr4:1714651-1720355	OK	5.88711	0.799839	-2.87978	-4.82737	5e-05	0.00106026	yes	OsSub38 - Putative Subtilisin homologue, expressed
LOC_Os02g50900	Chr2:31111839-31114614	OK	0.934963	0.126092	-2.89043	-2.75395	0.00035	0.0056126	yes	expressed protein
LOC_Os12g05210	Chr12:2312449-2313272	OK	5.0592	0.679487	-2.89639	-4.25407	5e-05	0.00106026	yes	expressed protein
LOC_Os04g21320	Chr4:12026917-12029573	OK	5.80776	0.776628	-2.90269	-4.97823	5e-05	0.00106026	yes	membrane associated DUF588 domain containing protein, putative, expressed
LOC_Os06g43080	Chr6:25895946-25896426	OK	25.6439	3.42625	-2.90391	-4.38671	5e-05	0.00106026	yes	expressed protein
LOC_Os05g02070	Chr5:605759-606871	OK	1618.32	215.499	-2.90874	-5.91496	5e-05	0.00106026	yes	expressed protein
LOC_Os11g28940	Chr11:16743352-16744495	OK	5.39818	0.716602	-2.91323	-3.85712	5e-05	0.00106026	yes	expressed protein
LOC_Os10g31540	Chr10:16518759-16519658	OK	130.632	17.2498	-2.92085	-5.82297	5e-05	0.00106026	yes	glycine-rich cell wall structural protein 2 precursor, putative, expressed
LOC_Os04g09654	Chr4:5178468-5186509	OK	2.69443	0.355676	-2.92134	-3.80244	5e-05	0.00106026	yes	O-methyltransferase, putative, expressed
LOC_Os01g19880	Chr1:11283363-11284127	OK	1.58798	0.209118	-2.9248	-2.61718	0.0032	0.0321891	yes	expressed protein
LOC_Os04g56700	Chr4:33809346-33812300	OK	1.67545	0.21991	-2.92957	-2.86489	5e-05	0.00106026	yes	naringenin,2-oxoglutarate 3-dioxygenase, putative, expressed
LOC_Os02g41670	Chr2:24992826-24995414	OK	76.382	9.85249	-2.95467	-8.46644	5e-05	0.00106026	yes	phenylalanine ammonia-lyase, putative, expressed
LOC_Os01g52240	Chr1:30030996-30041476	OK	29.5396	3.79181	-2.96169	-3.4282	0.00575	0.0495523	yes	chlorophyll A-B binding protein, putative, expressed
LOC_Os04g12970	Chr4:7156819-7159820	OK	9.87164	1.25944	-2.97051	-6.2407	5e-05	0.00106026	yes	UDP-glucoronosyl/UDP-glucosyl transferase, putative, expressed
LOC_Os07g39860	Chr7:23902873-23903545	OK	10.1387	1.29317	-2.97089	-4.2624	5e-05	0.00106026	yes	expressed protein
LOC_Os08g28710	Chr8:17558061-17560192	OK	12.9077	1.64429	-2.97269	-6.19047	5e-05	0.00106026	yes	receptor protein kinase CRINKLY4 precursor, putative, expressed
LOC_Os08g13440	Chr8:7994391-7995717	OK	65.7703	8.34573	-2.97833	-6.34458	5e-05	0.00106026	yes	cupin domain containing protein, expressed
LOC_Os03g39610	Chr3:21999941-22001714	OK	17.6485	2.23433	-2.98163	-6.83208	5e-05	0.00106026	yes	chlorophyll A-B binding protein, putative, expressed
LOC_Os10g13850	Chr10:7529341-7530484	OK	3.15948	0.396653	-2.99374	-7.19452	5e-05	0.00106026	yes	POEI17 - Pollen Ole e I allergen and extensin family protein precursor, expressed
LOC_Os03g07100	Chr3:3626391-3628635	OK	4.50554	0.565294	-2.99463	-4.06217	5e-05	0.00106026	yes	LTPL82 - Protease inhibitor/seed storage/LTP family protein precursor, expressed
LOC_Os09g15670	Chr9:9567470-9568905	OK	23.9362	2.9865	-3.00267	-5.59345	5e-05	0.00106026	yes	protein phosphatase 2C, putative, expressed
LOC_Os04g45000	Chr4:26617449-26619109	OK	4.21127	0.525269	-3.00313	-3.51719	5e-05	0.00106026	yes	short-chain dehydrogenase/reductase, putative, expressed
LOC_Os10g25230	Chr10:13030985-13032006	OK	3.45691	0.427733	-3.0147	-3.79717	5e-05	0.00106026	yes	ZIM domain containing protein, putative, expressed
LOC_Os12g23700	Chr12:13444610-13445594	OK	2.09371	0.257582	-3.02296	-3.50144	5e-05	0.00106026	yes	cyclin-dependent kinase G-2, putative, expressed
LOC_Os09g34230	Chr9:20214375-20216181	OK	2.66498	0.325541	-3.03322	-4.44611	5e-05	0.00106026	yes	UDP-glucoronosyl/UDP-glucosyl transferase, putative, expressed
LOC_Os08g31090	Chr8:19206657-19207921	OK	4.49787	0.549329	-3.0335	-5.13244	5e-05	0.00106026	yes	expressed protein
LOC_Os03g22590	Chr3:13004685-13008130	OK	21.9898	2.68378	-3.0345	-8.97297	5e-05	0.00106026	yes	nodulin MtN3 family protein, putative, expressed
LOC_Os03g07180	Chr3:3674146-3679971	OK	68.2496	8.30777	-3.03829	-4.30697	0.0001	0.00194916	yes	embryonic protein DC-8, putative, expressed
LOC_Os04g58810	Chr4:34980600-34982203	OK	48.8738	5.91498	-3.04662	-8.45606	5e-05	0.00106026	yes	CAF1 family ribonuclease containing protein, putative, expressed
LOC_Os03g47610	Chr3:26952047-26959200	OK	2.86501	0.345916	-3.05005	-3.87859	5e-05	0.00106026	yes	thiamine biosynthesis protein thiC, putative, expressed
LOC_Os08g31140	Chr8:19244361-19245760	OK	13.3119	1.60093	-3.05573	-5.13077	5e-05	0.00106026	yes	heavy metal-associated domain containing protein, expressed
LOC_Os02g06410	Chr2:3204085-3206334	OK	2.06526	0.246235	-3.06821	-4.50698	5e-05	0.00106026	yes	CBS domain containing membrane protein, putative, expressed
LOC_Os08g30540	Chr8:18797924-18798975	OK	9.5883	1.10982	-3.11095	-3.2619	5e-05	0.00106026	yes	expressed protein
LOC_Os03g06050	Chr3:3026460-3027521	OK	3.00147	0.346961	-3.11283	-3.55821	0.0001	0.00194916	yes	expansin precursor, putative, expressed
LOC_Os03g37290	Chr3:20666008-20670823	OK	1.27352	0.146913	-3.11579	-4.98394	0.0004	0.00626261	yes	cytochrome P450, putative, expressed
LOC_Os10g36180	Chr10:19346333-19348306	OK	20.6527	2.37443	-3.12068	-6.28698	5e-05	0.00106026	yes	expressed protein
LOC_Os06g12290	Chr6:6612660-6613440	OK	2.10179	0.241218	-3.12321	-2.88693	0.00065	0.0091665	yes	glutathione S-transferase GSTU6, putative, expressed
LOC_Os02g43470	Chr2:26240125-26242983	OK	4.9943	0.570146	-3.13088	-4.21609	5e-05	0.00106026	yes	glutamate dehydrogenase protein, putative, expressed
LOC_Os09g17146	Chr9:10519938-10521718	OK	7.48978	0.84945	-3.14032	-6.30896	5e-05	0.00106026	yes	expressed protein
LOC_Os01g57610	Chr1:33308447-33311391	OK	2.24305	0.254057	-3.14224	-4.83253	5e-05	0.00106026	yes	OsGH3.1 - Probable indole-3-acetic acid-amido synthetase, expressed
LOC_Os09g10340	Chr9:5643293-5645523	OK	2.55068	0.288192	-3.14578	-4.00257	5e-05	0.00106026	yes	cytochrome P450, putative, expressed
LOC_Os01g41710	Chr1:23607347-23608583	OK	57.6332	6.40448	-3.16975	-7.5591	5e-05	0.00106026	yes	chlorophyll A-B binding protein, putative, expressed
LOC_Os10g23900	Chr10:12260669-12262250	OK	1.02859	0.114022	-3.17329	-4.46058	0.0008	0.0108714	yes	decarboxylase, putative, expressed
LOC_Os09g35030	Chr9:20403148-20404332	OK	7.10536	0.781994	-3.18368	-5.66258	5e-05	0.00106026	yes	dehydration-responsive element-binding protein, putative, expressed
LOC_Os01g74300	Chr1:43046954-43047961	OK	8371.34	918.902	-3.18748	-2.21102	0.0047	0.0428477	yes	metallothionein, putative, expressed
LOC_Os11g03230	Chr11:1175873-1178218	OK	2.728	0.297734	-3.19575	-3.37709	5e-05	0.00106026	yes	nucleoside-triphosphatase, putative, expressed
LOC_Os11g02389	Chr11:703047-703960	OK	11.9878	1.30815	-3.19598	-4.83055	5e-05	0.00106026	yes	protease inhibitor/seed storage/LTP family, putative, expressed
LOC_Os06g05020	Chr6:2212542-2213563	OK	1.93693	0.211231	-3.19688	-2.74588	0.0007	0.00974696	yes	early nodulin 93 ENOD93 protein, putative, expressed
LOC_Os07g37730	Chr7:22619085-22621292	OK	20.6973	2.25507	-3.1982	-7.78185	5e-05	0.00106026	yes	NADH-ubiquinone oxidoreductase, mitochondrial precursor, putative, expressed
LOC_Os07g11870	Chr7:6574223-6577460	OK	10.6778	1.15764	-3.20535	-6.25502	5e-05	0.00106026	yes	cytochrome P450, putative, expressed
LOC_Os12g14220	Chr12:8076283-8076815	OK	8.18233	0.875023	-3.22512	-3.7845	5e-05	0.00106026	yes	expressed protein
LOC_Os03g21260	Chr3:12145868-12150203	OK	7.83378	0.833331	-3.23275	-4.25164	5e-05	0.00106026	yes	2,3-bisphosphoglycerate-independent phosphoglycerate mutase, putative, expressed
LOC_Os06g33080	Chr6:19258145-19259376	OK	7.62332	0.807907	-3.23816	-6.27243	5e-05	0.00106026	yes	peroxidase precursor, putative, expressed
LOC_Os01g04330	Chr1:1930993-1931904	OK	12.3678	1.30586	-3.24351	-5.61521	5e-05	0.00106026	yes	OsCML16 - Calmodulin-related calcium sensor protein, expressed
LOC_Os04g48290	Chr4:28772447-28776387	OK	3.01166	0.316462	-3.25045	-6.21871	5e-05	0.00106026	yes	MATE efflux family protein, putative, expressed
LOC_Os02g29150	Chr2:17271182-17275865	OK	0.582308	0.0610042	-3.2548	-3.66541	0.0005	0.00743132	yes	OsFBO11 - F-box and other domain containing protein, expressed
LOC_Os07g47390	Chr7:28339686-28340470	OK	1.26607	0.132329	-3.25815	-2.98904	0.00075	0.0103068	yes	C2 domain containing protein, putative, expressed
LOC_Os05g47730	Chr5:27345714-27346293	OK	19.5768	2.01579	-3.27973	-4.82883	5e-05	0.00106026	yes	LTPL153 - Protease inhibitor/seed storage/LTP family protein precursor, expressed
LOC_Os06g44010	Chr6:26509918-26511699	OK	17.2324	1.75927	-3.29207	-7.90893	5e-05	0.00106026	yes	WRKY28, expressed
LOC_Os03g52070	Chr3:29871084-29878401	OK	0.943869	0.0945482	-3.31946	-2.34783	0.00075	0.0103068	yes	OsSCP20 - Putative Serine Carboxypeptidase homologue, expressed
LOC_Os08g01910	Chr8:557357-558625	OK	1.90945	0.191106	-3.32071	-4.34473	0.00025	0.00425037	yes	expressed protein
LOC_Os08g42040	Chr8:26554149-26557081	OK	6.16143	0.611738	-3.33228	-5.0574	5e-05	0.00106026	yes	LTPL80 - Protease inhibitor/seed storage/LTP family protein precursor, expressed
LOC_Os03g37830	Chr3:20978617-20985759	OK	0.629979	0.062312	-3.33772	-3.19836	0.00125	0.0155368	yes	potassium transporter, putative, expressed
LOC_Os03g19270	Chr3:10839436-10840785	OK	2.57035	0.253159	-3.34385	-3.17611	0.0001	0.00194916	yes	universal stress protein domain containing protein, putative, expressed
LOC_Os02g46680	Chr2:28487548-28498680	OK	0.976421	0.0956515	-3.35164	-4.70458	5e-05	0.00106026	yes	multidrug resistance protein, putative, expressed
LOC_Os05g08860	Chr5:4895040-4895877	OK	12.3968	1.21391	-3.35223	-4.74421	5e-05	0.00106026	yes	expressed protein
LOC_Os01g56690	Chr1:32714778-32716417	OK	1.5056	0.146814	-3.35827	-2.68189	0.00065	0.0091665	yes	helix-loop-helix DNA-binding domain containing protein, expressed
LOC_Os02g30780	Chr2:18334896-18335811	OK	2.01189	0.193455	-3.37848	-2.88708	0.0035	0.0343707	yes	LGC1, putative, expressed
LOC_Os04g32540	Chr4:19591898-19595564	OK	2.42157	0.231037	-3.38975	-3.83717	5e-05	0.00106026	yes	OsSCP24 - Putative Serine Carboxypeptidase homologue, expressed
LOC_Os11g02530	Chr11:787541-789030	OK	1.3185	0.125146	-3.39721	-2.78241	0.0037	0.035684	yes	WRKY40, expressed
LOC_Os10g28060	Chr10:14560600-14565737	OK	1.10317	0.103933	-3.40793	-4.14457	0.00045	0.00689167	yes	3-ketoacyl-CoA synthase, putative, expressed
LOC_Os09g28210	Chr9:17132210-17133476	OK	10.5014	0.979561	-3.42231	-7.40712	5e-05	0.00106026	yes	bHelix-loop-helix transcription factor, putative, expressed
LOC_Os04g56560	Chr4:33729811-33732507	OK	4.89717	0.456245	-3.42407	-7.35986	5e-05	0.00106026	yes	proton-dependent oligopeptide transport, putative, expressed
LOC_Os09g38850	Chr9:22315725-22318865	OK	1.53705	0.143058	-3.4255	-4.70151	5e-05	0.00106026	yes	OsWAK91 - OsWAK receptor-like protein kinase, expressed
LOC_Os01g72550	Chr1:42080115-42080556	OK	2.57923	0.239784	-3.42713	-2.18887	0.00325	0.032607	yes	OsCML19 - Calmodulin-related calcium sensor protein, expressed
LOC_Os02g15280	Chr2:8539272-8539740	OK	4.49713	0.417895	-3.42779	-2.85505	0.00315	0.0318243	yes	VQ domain containing protein, putative, expressed
LOC_Os01g13120	Chr1:7297671-7298971	OK	4.73625	0.438576	-3.43285	-6.90942	5e-05	0.00106026	yes	aquaporin protein, putative, expressed
LOC_Os03g31480	Chr3:17934775-17935790	OK	4.70677	0.434608	-3.43695	-5.68079	5e-05	0.00106026	yes	expansin precursor, putative, expressed
LOC_Os09g21919	Chr9:13273133-13277254	OK	4.37724	0.401035	-3.44822	-4.24002	5e-05	0.00106026	yes	expressed protein
LOC_Os01g13740	Chr1:7686883-7693987	OK	0.598765	0.0537234	-3.47837	-3.4298	0.0004	0.00626261	yes	myb-like DNA-binding domain containing protein, expressed
LOC_Os06g46740	Chr6:28388295-28389574	OK	15.2115	1.3581	-3.48551	-8.79355	5e-05	0.00106026	yes	early nodulin 20 precursor, putative, expressed
LOC_Os04g39010	Chr4:23165554-23166329	OK	2.10102	0.185862	-3.49879	-2.47782	0.0048	0.0434684	yes	heavy metal associated domain containing protein, expressed
LOC_Os07g04500	Chr7:1985483-1987858	OK	3.81847	0.337411	-3.50042	-3.42015	0.00085	0.0114036	yes	expressed protein
LOC_Os01g09220	Chr1:4646426-4648260	OK	20.246	1.77107	-3.51495	-7.82298	5e-05	0.00106026	yes	transposon protein, putative, CACTA, En/Spm sub-class, expressed
LOC_Os01g64670	Chr1:37519522-37524040	OK	13.6817	1.15975	-3.56037	-3.49126	0.00045	0.00689167	yes	soluble inorganic pyrophosphatase, putative, expressed
LOC_Os02g56380	Chr2:34516621-34519474	OK	8.63731	0.731155	-3.56233	-7.06199	5e-05	0.00106026	yes	OsWAK21 - OsWAK receptor-like cytoplasmic kinase OsWAK-RLCK, expressed
LOC_Os01g48660	Chr1:27896353-27899318	OK	4.26941	0.358964	-3.57213	-7.32255	5e-05	0.00106026	yes	expressed protein
LOC_Os02g37320	Chr2:22559094-22559507	OK	114.036	9.56072	-3.57623	-5.56435	5e-05	0.00106026	yes	heavy metal associated domain containing protein, expressed
LOC_Os11g26760	Chr11:15327767-15328657	OK	31.4177	2.6142	-3.58714	-5.91113	5e-05	0.00106026	yes	dehydrin, putative, expressed
LOC_Os06g03810	Chr6:1526535-1527625	OK	10.8121	0.89717	-3.59113	-6.42352	5e-05	0.00106026	yes	expressed protein
LOC_Os05g50340	Chr5:28845444-28846050	OK	33.7965	2.79983	-3.59346	-3.36741	0.00045	0.00689167	yes	MYB family transcription factor, putative, expressed
LOC_Os08g37660	Chr8:23853215-23854479	OK	58.9248	4.85724	-3.60067	-8.66735	5e-05	0.00106026	yes	plastocyanin-like domain containing protein, putative, expressed
LOC_Os01g60490	Chr1:34981467-34985447	OK	3.07338	0.252976	-3.60276	-3.5552	0.00175	0.0201507	yes	WRKY22, expressed
LOC_Os03g60560	Chr3:34424179-34425104	OK	8.48217	0.693063	-3.61338	-5.21872	5e-05	0.00106026	yes	ZOS3-21 - C2H2 zinc finger protein, expressed
LOC_Os02g37330	Chr2:22561897-22562946	OK	22.8133	1.85547	-3.62002	-5.8661	5e-05	0.00106026	yes	heavy metal associated domain containing protein, expressed
LOC_Os04g09390	Chr4:5005076-5006210	OK	51.2974	4.10814	-3.64233	-7.33775	5e-05	0.00106026	yes	HEV3 - Hevein family protein precursor, expressed
LOC_Os05g31670	Chr5:18429323-18430293	OK	140.293	11.2185	-3.64449	-10.5754	5e-05	0.00106026	yes	AWPM-19-like membrane family protein, putative, expressed
LOC_Os06g10850	Chr6:5657849-5661265	OK	1.58082	0.126347	-3.6452	-4.35386	5e-05	0.00106026	yes	lipase, putative, expressed
LOC_Os02g34860	Chr2:20913875-20919120	OK	2.99262	0.237163	-3.65746	-4.54006	5e-05	0.00106026	yes	Regulator of chromosome condensation domain containing protein, expressed
LOC_Os07g34260	Chr7:20504680-20506402	OK	3.97811	0.313787	-3.66422	-7.06071	5e-05	0.00106026	yes	chalcone and stilbene synthases, putative, expressed
LOC_Os11g07911	Chr11:4084030-4084731	OK	81.2709	6.21429	-3.70908	-6.68463	5e-05	0.00106026	yes	expressed protein
LOC_Os01g28500	Chr1:15958734-15959500	OK	35.3541	2.68626	-3.7182	-6.98087	5e-05	0.00106026	yes	SCP-like extracellular protein, expressed
LOC_Os02g33590	Chr2:19981496-19983180	OK	1.82212	0.135512	-3.74912	-3.29458	5e-05	0.00106026	yes	U-box domain-containing protein, putative, expressed
LOC_Os03g32230	Chr3:18435988-18437090	OK	27.2148	2.02087	-3.75134	-7.03934	5e-05	0.00106026	yes	ZOS3-12 - C2H2 zinc finger protein, expressed
LOC_Os11g42370	Chr11:25501585-25503169	OK	3.57413	0.263113	-3.76384	-6.151	5e-05	0.00106026	yes	transferase family protein, putative, expressed
LOC_Os02g15740	Chr2:8869107-8871520	OK	8.49235	0.622925	-3.76903	-5.15803	5e-05	0.00106026	yes	expressed protein
LOC_Os04g48210	Chr4:28715431-28720804	OK	0.632687	0.0462201	-3.7749	-2.47692	0.0052	0.0461169	yes	cytochrome P450, putative, expressed
LOC_Os02g33420	Chr2:19860073-19864625	OK	0.786872	0.0566403	-3.79623	-4.34683	0.0005	0.00743132	yes	ATPase, AAA family protein, expressed
LOC_Os04g52310	Chr4:31078199-31080558	OK	6.76375	0.476349	-3.82773	-5.19215	5e-05	0.00106026	yes	metal cation transporter, putative, expressed
LOC_Os01g21590	Chr1:12091632-12093276	OK	1.9625	0.135925	-3.85181	-4.76756	5e-05	0.00106026	yes	homeodomain, putative, expressed
LOC_Os02g37290	Chr2:22550980-22551422	OK	71.4302	4.84966	-3.88058	-5.367	5e-05	0.00106026	yes	heavy metal associated domain containing protein, expressed
LOC_Os04g10690	Chr4:5811322-5813082	OK	3.14797	0.213674	-3.88094	-5.72735	5e-05	0.00106026	yes	inorganic phosphate transporter, putative, expressed
LOC_Os05g05930	Chr5:2969524-2970353	OK	19.4107	1.31428	-3.8845	-7.55919	5e-05	0.00106026	yes	peripheral-type benzodiazepine receptor, putative, expressed
LOC_Os01g41420	Chr1:23447259-23450935	OK	11.8318	0.79997	-3.88658	-5.39433	5e-05	0.00106026	yes	transmembrane amino acid transporter protein, putative, expressed
LOC_Os02g26720	Chr2:15697841-15699391	OK	5.12579	0.343973	-3.89741	-7.76591	5e-05	0.00106026	yes	Inositol 1, 3, 4-trisphosphate 5/6-kinase, putative, expressed
LOC_Os01g70520	Chr1:40842241-40848348	OK	1.48523	0.0975024	-3.92911	-3.49046	0.0002	0.00351915	yes	Os1bglu5 - beta-glucosidase homologue, similar to G. max isohydroxyurate hydrolase, expressed
LOC_Os06g02780	Chr6:1011583-1014688	OK	1.60922	0.103102	-3.96421	-5.22309	0.00015	0.0027523	yes	aspartic protease, putative, expressed
LOC_Os03g08310	Chr3:4232000-4233042	OK	9.07569	0.577186	-3.9749	-6.75168	5e-05	0.00106026	yes	ZIM domain containing protein, putative, expressed
LOC_Os09g19930	Chr9:11920506-11926039	OK	3.04743	0.184543	-4.04556	-5.15158	5e-05	0.00106026	yes	HOTHEAD precursor, putative, expressed
LOC_Os05g33140	Chr5:19435357-19436734	OK	7.97612	0.481652	-4.04962	-7.12254	5e-05	0.00106026	yes	CHIT5 - Chitinase family protein precursor, expressed
LOC_Os01g53650	Chr1:30824688-30825670	OK	0.850952	0.0508869	-4.06371	-2.30998	0.00265	0.0277537	yes	zinc finger CCCH type family protein, putative, expressed
LOC_Os12g08700	Chr12:4412910-4415903	OK	8.30092	0.489162	-4.08489	-3.63539	0.0002	0.00351915	yes	expressed protein
LOC_Os04g23550	Chr4:13466419-13468869	OK	8.24545	0.485274	-4.08673	-4.14411	5e-05	0.00106026	yes	basic helix-loop-helix family protein, putative, expressed
LOC_Os07g37850	Chr7:22695953-22696710	OK	1.16128	0.0681989	-4.08983	-2.16988	0.00265	0.0277537	yes	expressed protein
LOC_Os09g26000	Chr9:15620334-15625678	OK	1.35573	0.0781232	-4.11717	-3.87512	0.0003	0.00493731	yes	glutamate receptor, putative, expressed
LOC_Os02g04780	Chr2:2192207-2193869	OK	3.98612	0.225588	-4.14322	-5.75699	5e-05	0.00106026	yes	expressed protein
LOC_Os08g04370	Chr8:2140307-2141141	OK	7.79004	0.439653	-4.14719	-7.85562	5e-05	0.00106026	yes	plastocyanin-like domain containing protein, putative, expressed
LOC_Os01g44390	Chr1:25461990-25463691	OK	3.70524	0.208783	-4.14949	-3.36303	0.0048	0.0434684	yes	MYB family transcription factor, putative, expressed
LOC_Os04g42100	Chr4:24920322-24924654	OK	1.0352	0.0582037	-4.15266	-4.55698	0.00015	0.0027523	yes	retrotransposon protein, putative, unclassified, expressed
LOC_Os11g04020	Chr11:1618493-1623978	OK	27.6508	1.53798	-4.16821	-7.14836	5e-05	0.00106026	yes	major facilitator superfamily antiporter, putative, expressed
LOC_Os11g26570	Chr11:15223323-15224819	OK	52.6138	2.87821	-4.1922	-8.49779	5e-05	0.00106026	yes	dehydrin, putative, expressed
LOC_Os12g17600	Chr12:10080397-10081661	OK	4.07301	0.220779	-4.20542	-5.22319	5e-05	0.00106026	yes	ribulose bisphosphate carboxylase small chain, chloroplast precursor, putative, expressed
LOC_Os04g49980	Chr4:29811953-29812728	OK	84.7169	4.4834	-4.23998	-8.54482	5e-05	0.00106026	yes	late embryogenesis abundant group 1, putative, expressed
LOC_Os11g01790	Chr11:422274-425470	OK	1.45004	0.0761249	-4.25158	-3.14377	0.0016	0.0188644	yes	protein phosphatase 2c, putative, expressed
LOC_Os08g04360	Chr8:2137532-2138081	OK	15.3965	0.794687	-4.27608	-6.28156	5e-05	0.00106026	yes	plastocyanin-like domain containing protein, putative, expressed
LOC_Os02g49920	Chr2:30500229-30502289	OK	1.92539	0.0984673	-4.28936	-5.50125	5e-05	0.00106026	yes	3-ketoacyl-CoA synthase, putative, expressed
LOC_Os10g11889	Chr10:6597052-6599560	OK	19.6915	1.00609	-4.29074	-5.24228	5e-05	0.00106026	yes	expressed protein
LOC_Os01g53240	Chr1:30589858-30592660	OK	3.09246	0.156756	-4.30217	-5.82432	5e-05	0.00106026	yes	BURP domain containing protein, expressed
LOC_Os02g03400	Chr2:1379249-1382389	OK	1.27819	0.0644565	-4.30964	-3.53296	0.0001	0.00194916	yes	microtubule associated protein, putative, expressed
LOC_Os07g05360	Chr7:2453959-2456611	OK	22.6102	1.13853	-4.31173	-6.82531	5e-05	0.00106026	yes	photosystem II 10 kDa polypeptide, chloroplast precursor, putative, expressed
LOC_Os01g50910	Chr1:29233027-29234256	OK	185.821	9.25844	-4.327	-8.76762	5e-05	0.00106026	yes	late embryogenesis abundant protein, group 3, putative, expressed
LOC_Os01g43740	Chr1:25060763-25063609	OK	2.02542	0.0963398	-4.39395	-4.57691	5e-05	0.00106026	yes	cytochrome P450 72A1, putative, expressed
LOC_Os04g52110	Chr4:30950938-30952114	OK	18.935	0.860445	-4.45983	-5.80519	5e-05	0.00106026	yes	late embryogenesis abundant protein, group 3, putative, expressed
LOC_Os10g18820	Chr10:9582844-9584360	OK	4.07253	0.18409	-4.46744	-3.6943	0.0022	0.0241208	yes	dirigent, putative, expressed
LOC_Os01g17050	Chr1:9770014-9771037	OK	3.0368	0.133923	-4.50307	-3.72952	5e-05	0.00106026	yes	VQ domain containing protein, putative, expressed
LOC_Os06g07220	Chr6:3455732-3456811	OK	15.8672	0.671098	-4.56338	-12.9875	5e-05	0.00106026	yes	LTPL128 - Protease inhibitor/seed storage/LTP family protein precursor, expressed
LOC_Os01g51690	Chr1:29720922-29723065	OK	1.58965	0.0665983	-4.57708	-2.82448	0.00475	0.0431845	yes	WRKY26, expressed
LOC_Os02g35329	Chr2:21250125-21251323	OK	1.50984	0.0621116	-4.60339	-3.35781	0.00245	0.026168	yes	RING-H2 finger protein ATL3F, putative, expressed
LOC_Os07g48830	Chr7:29220282-29221843	OK	4.87384	0.198547	-4.61751	-6.68663	5e-05	0.00106026	yes	glycosyl transferase 8 domain containing protein, putative, expressed
LOC_Os03g20680	Chr3:11699261-11700672	OK	17.4492	0.695573	-4.64881	-7.46251	5e-05	0.00106026	yes	late embryogenesis abundant protein 1, putative, expressed
LOC_Os09g35890	Chr9:20654706-20659187	OK	1.43166	0.0570532	-4.64924	-4.5743	0.0001	0.00194916	yes	kinesin motor domain containing protein, expressed
LOC_Os09g04100	Chr9:2123333-2124075	OK	10.1049	0.390015	-4.69538	-4.80283	5e-05	0.00106026	yes	expressed protein
LOC_Os04g31710	Chr4:18994441-18995691	OK	23.2762	0.898123	-4.6958	-10.6155	5e-05	0.00106026	yes	expressed protein
LOC_Os03g44636	Chr3:25135529-25136081	OK	4.55918	0.173542	-4.71542	-3.07635	0.0052	0.0461169	yes	zinc finger, C3HC4 type domain containing protein, expressed
LOC_Os11g26780	Chr11:15336033-15337163	OK	40.5066	1.50121	-4.75396	-7.11001	5e-05	0.00106026	yes	dehydrin, putative, expressed
LOC_Os08g02200	Chr8:746498-747146	OK	2.23817	0.0824287	-4.76303	-2.92446	0.00265	0.0277537	yes	expressed protein
LOC_Os11g10520	Chr11:5755643-5760026	OK	9.81705	0.358719	-4.77437	-7.542	5e-05	0.00106026	yes	dehydrogenase, putative, expressed
LOC_Os08g43390	Chr8:27420500-27422836	OK	1.55982	0.054115	-4.84921	-4.64808	0.0002	0.00351915	yes	cytochrome P450, putative, expressed
LOC_Os01g52830	Chr1:30386373-30387917	OK	5.04738	0.169121	-4.89941	-5.0857	5e-05	0.00106026	yes	DUF1264 domain containing protein, putative, expressed
LOC_Os05g28210	Chr5:16518573-16519496	OK	20.493	0.68033	-4.91275	-6.40387	5e-05	0.00106026	yes	small hydrophilic plant seed protein, putative, expressed
LOC_Os11g26790	Chr11:15342563-15343857	OK	691.903	22.9573	-4.91354	-6.63266	5e-05	0.00106026	yes	dehydrin, putative, expressed
LOC_Os07g05940	Chr7:2870685-2872832	OK	11.6635	0.383765	-4.92563	-9.12789	5e-05	0.00106026	yes	9-cis-epoxycarotenoid dioxygenase 1, chloroplast precursor, putative, expressed
LOC_Os02g13660	Chr2:7323775-7325175	OK	26.4124	0.868071	-4.92726	-7.20727	5e-05	0.00106026	yes	meiosis 5, putative, expressed
LOC_Os06g02040	Chr6:593556-594233	OK	37.692	1.22013	-4.94915	-7.63569	5e-05	0.00106026	yes	late embryogenesis abundant group 1, putative, expressed
LOC_Os03g26490	Chr3:15127251-15128249	OK	5.75651	0.185555	-4.95527	-5.00269	0.0001	0.00194916	yes	expressed protein
LOC_Os04g33820	Chr4:20485787-20487086	OK	3.82527	0.122267	-4.96745	-5.63246	0.0009	0.0119224	yes	OsFBX132 - F-box domain containing protein, expressed
LOC_Os11g32890	Chr11:19430334-19431158	OK	7.26001	0.228225	-4.99145	-5.87305	5e-05	0.00106026	yes	expressed protein
LOC_Os07g11790	Chr7:6515621-6522044	OK	5.80698	0.178105	-5.02699	-5.10552	5e-05	0.00106026	yes	terpene synthase, putative, expressed
LOC_Os08g10310	Chr8:6015744-6023280	OK	8.39525	0.250243	-5.06817	-6.935	5e-05	0.00106026	yes	SHR5-receptor-like kinase, putative, expressed
LOC_Os03g51350	Chr3:29386199-29388063	OK	88.083	2.59027	-5.08769	-8.51232	5e-05	0.00106026	yes	expressed protein
LOC_Os10g38120	Chr10:20426803-20430567	OK	1.61286	0.0464645	-5.11735	-3.96576	0.0042	0.0393268	yes	cytochrome P450, putative, expressed
LOC_Os04g51190	Chr4:30317692-30321649	OK	3.39527	0.0972041	-5.12637	-4.15215	5e-05	0.00106026	yes	growth-regulating factor, putative, expressed
LOC_Os05g34700	Chr5:20586240-20590951	OK	4.99677	0.14065	-5.15081	-4.8631	5e-05	0.00106026	yes	GDSL-like lipase/acylhydrolase, putative, expressed
LOC_Os08g23870	Chr8:14450165-14451006	OK	5.68681	0.154011	-5.20651	-4.38545	0.00035	0.0056126	yes	late embryogenesis abundant group 1, putative, expressed
LOC_Os08g44840	Chr8:28162969-28165431	OK	1.96427	0.0531232	-5.2085	-5.92904	0.0005	0.00743132	yes	transferase family protein, putative, expressed
LOC_Os09g39530	Chr9:22699919-22700959	OK	7.12011	0.188821	-5.23681	-6.19095	5e-05	0.00106026	yes	Cupin domain containing protein, expressed
LOC_Os05g49440	Chr5:28346739-28348039	OK	5.82719	0.131778	-5.46662	-5.46912	5e-05	0.00106026	yes	DUF1264 domain containing protein, putative, expressed
LOC_Os02g26770	Chr2:15716824-15718857	OK	1.15225	0.0241301	-5.57748	-2.99113	0.00265	0.0277537	yes	cytochrome P450, putative, expressed
LOC_Os11g29840	Chr11:17318917-17324441	OK	1.43475	0.0293816	-5.60975	-3.04968	0.00265	0.0277537	yes	expressed protein
LOC_Os07g01290	Chr7:178547-181537	OK	2.87874	0.0588363	-5.61259	-4.18748	0.00525	0.0464536	yes	transposon protein, putative, unclassified, expressed
LOC_Os06g23350	Chr6:13630100-13631415	OK	32.2776	0.656125	-5.62042	-9.11348	5e-05	0.00106026	yes	late embryogenesis abundant protein D-34, putative, expressed
LOC_Os03g06360	Chr3:3184491-3185937	OK	4.02566	0.0728911	-5.78734	-4.15736	0.00125	0.0155368	yes	late embryogenesis abundant protein D-34, putative, expressed
LOC_Os04g01710	Chr4:471099-472891	OK	7.80058	0.13779	-5.82304	-7.08173	0.0001	0.00194916	yes	cysteine proteinase At4g11310 precursor, putative, expressed
LOC_Os03g32220	Chr3:18430110-18431229	OK	10.9861	0.193005	-5.83089	-4.86911	5e-05	0.00106026	yes	ZOS3-11 - C2H2 zinc finger protein, expressed
LOC_Os01g19770	Chr1:11221764-11223653	OK	8.22179	0.136801	-5.9093	-6.01421	0.00015	0.0027523	yes	mitochondrial import inner membrane translocase subunit Tim17, putative, expressed
LOC_Os05g04870	Chr5:2345387-2346843	OK	3.7834	0.0618992	-5.93362	-4.61254	0.0042	0.0393268	yes	oxidoreductase, short chain dehydrogenase/reductase family protein, putative, expressed
LOC_Os01g71670	Chr1:41533272-41535619	OK	9.18242	0.107296	-6.41921	-7.45861	0.00095	0.0124565	yes	glycosyl hydrolases family 17, putative, expressed
LOC_Os02g43410	Chr2:26200012-26204720	OK	17.0111	0.167954	-6.66227	-8.62275	5e-05	0.00106026	yes	transposon protein, putative, unclassified, expressed
LOC_Os02g40260	Chr2:24372804-24374496	OK	12.6545	0.0806214	-7.29427	-7.47896	0.00055	0.00797982	yes	uncharacterized protein At4g06744 precursor, putative, expressed
LOC_Os11g06980	Chr11:3463898-3468002	OK	41.9408	0.244812	-7.42054	-10.5052	5e-05	0.00106026	yes	BURP domain containing protein, expressed
LOC_Os01g60740	Chr1:35129857-35130917	OK	35.7944	0.161224	-7.79452	-6.43292	0.0003	0.00493731	yes	LTPL16 - Protease inhibitor/seed storage/LTP family protein precursor, expressed
LOC_Os06g10230	Chr6:5244238-5251843	OK	4.85736	0.0167619	-8.17884	-4.34361	0.00265	0.0277537	yes	receptor-like protein kinase 5 precursor, putative, expressed
LOC_Os03g19420	Chr3:10926468-10927950	OK	51.8436	0.144739	-8.48457	-13.6295	5e-05	0.00106026	yes	nicotianamine synthase, putative, expressed
LOC_Os04g41620	Chr4:24687706-24689307	OK	277.091	0.499325	-9.11616	-11.4097	5e-05	0.00106026	yes	CHIT2 - Chitinase family protein precursor, expressed
LOC_Os06g03970	Chr6:1605459-1612409	OK	8.87684	0.0159177	-9.12327	-4.74576	0.00265	0.0277537	yes	receptor-like protein kinase 5 precursor, putative, expressed
LOC_Os12g33120	Chr12:20042284-20043114	OK	341.723	0.364399	-9.87309	-8.05117	0.0034	0.0336024	yes	expressed protein
LOC_Os01g07460	Chr1:3536082-3536467	OK	1.23216	0	-Inf	NA	0.0022	0.0241208	yes	conserved hypothetical protein
LOC_Os01g10490	Chr1:5549618-5551003	OK	4.41556	0	-Inf	NA	5e-05	0.00106026	yes	keratin, type I cytoskeletal 9, putative, expressed
LOC_Os01g24700	Chr1:13899522-13900729	OK	1.09831	0	-Inf	NA	5e-05	0.00106026	yes	expressed protein
LOC_Os01g27700	Chr1:15445457-15447633	OK	0.712397	0	-Inf	NA	5e-05	0.00106026	yes	laccase precursor protein, putative, expressed
LOC_Os01g68290	Chr1:39679523-39680147	OK	16.1689	0	-Inf	NA	5e-05	0.00106026	yes	expressed protein
LOC_Os02g24700	Chr2:14333105-14334014	OK	2.28162	0	-Inf	NA	5e-05	0.00106026	yes	OsSAUR8 - Auxin-responsive SAUR gene family member, expressed
LOC_Os02g36264	Chr2:21886309-21899230	OK	0.744879	0	-Inf	NA	5e-05	0.00106026	yes	terpene synthase, putative, expressed
LOC_Os02g44320	Chr2:26814555-26815543	OK	5.91272	0	-Inf	NA	5e-05	0.00106026	yes	LTPL113 - Protease inhibitor/seed storage/LTP family protein precursor, expressed
LOC_Os02g53720	Chr2:32886842-32889742	OK	13.5666	0	-Inf	NA	5e-05	0.00106026	yes	phytosulfokine receptor precursor, putative, expressed
LOC_Os03g14900	Chr3:8122244-8126084	OK	0.522452	0	-Inf	NA	5e-05	0.00106026	yes	NB-ARC/LRR disease resistance protein, putative, expressed
LOC_Os03g58940	Chr3:33563701-33566773	OK	1.11434	0	-Inf	NA	5e-05	0.00106026	yes	LTPL83 - Protease inhibitor/seed storage/LTP family protein precursor, putative, expressed
LOC_Os04g02640	Chr4:997303-999140	OK	0.932621	0	-Inf	NA	5e-05	0.00106026	yes	3-ketoacyl-CoA synthase 6, putative, expressed
LOC_Os04g03050	Chr4:1248449-1260291	OK	5.38177	0	-Inf	NA	5e-05	0.00106026	yes	OsSub34 - Putative Subtilisin homologue, expressed
LOC_Os04g11120	Chr4:6051707-6053393	OK	5.60679	0	-Inf	NA	5e-05	0.00106026	yes	expressed protein
LOC_Os04g28390	Chr4:16802077-16802306	OK	7.52675	0	-Inf	NA	5e-05	0.00106026	yes	expressed protein
LOC_Os04g31430	Chr4:18801022-18801528	OK	1.31863	0	-Inf	NA	5e-05	0.00106026	yes	RALFL30 - Rapid ALkalinization Factor RALF family protein precursor, putative, expressed
LOC_Os04g43170	Chr4:25554734-25556460	OK	1.00223	0	-Inf	NA	5e-05	0.00106026	yes	caleosin related protein, putative, expressed
LOC_Os04g47080	Chr4:27949383-27955640	OK	0.65818	0	-Inf	NA	5e-05	0.00106026	yes	anthocyanin regulatory Lc protein, putative, expressed
LOC_Os04g47750	Chr4:28330493-28330968	OK	0.57135	0	-Inf	NA	0.0006	0.00858159	yes	transposon protein, putative, Pong sub-class, expressed
LOC_Os04g48350	Chr4:28820860-28821913	OK	0.551654	0	-Inf	NA	5e-05	0.00106026	yes	dehydration-responsive element-binding protein, putative, expressed
LOC_Os04g54490	Chr4:32414779-32415613	OK	0.678036	0	-Inf	NA	5e-05	0.00106026	yes	expressed protein
LOC_Os05g50350	Chr5:28848044-28850435	OK	1.57502	0	-Inf	NA	5e-05	0.00106026	yes	MYB family transcription factor, putative, expressed
LOC_Os06g03080	Chr6:1137133-1138970	OK	0.688755	0	-Inf	NA	5e-05	0.00106026	yes	aspartic protease, putative, expressed
LOC_Os06g05550	Chr6:2515759-2517940	OK	3.36368	0	-Inf	NA	5e-05	0.00106026	yes	GDSL-like lipase/acylhydrolase, putative, expressed
LOC_Os06g10600	Chr6:5499341-5502411	OK	0.458734	0	-Inf	NA	5e-05	0.00106026	yes	homeobox and START domains containing protein, putative, expressed
LOC_Os06g13350	Chr6:7341808-7344913	OK	0.797382	0	-Inf	NA	5e-05	0.00106026	yes	SAM dependent carboxyl methyltransferase, putative, expressed
LOC_Os06g21210	Chr6:12252281-12253370	OK	5.54636	0	-Inf	NA	5e-05	0.00106026	yes	glycine rich protein family protein, putative, expressed
LOC_Os06g37330	Chr6:22048645-22057757	OK	0.623724	0	-Inf	NA	5e-05	0.00106026	yes	cytochrome P450, putative, expressed
LOC_Os06g44300	Chr6:26736602-26744116	OK	2.42476	0	-Inf	NA	5e-05	0.00106026	yes	WAX2, putative, expressed
LOC_Os07g04110	Chr7:1743474-1745749	OK	0.719548	0	-Inf	NA	5e-05	0.00106026	yes	legume lectins beta domain containing protein, expressed
LOC_Os07g04490	Chr7:1983622-1984543	OK	1.1692	0	-Inf	NA	0.00185	0.021082	yes	expressed protein
LOC_Os07g08800	Chr7:4540863-4541106	OK	3.45746	0	-Inf	NA	5e-05	0.00106026	yes	expressed protein
LOC_Os07g25810	Chr7:14824051-14825735	OK	2.06004	0	-Inf	NA	5e-05	0.00106026	yes	retrotransposon protein, putative, unclassified, expressed
LOC_Os07g38630	Chr7:23202825-23203312	OK	2.39793	0	-Inf	NA	0.00135	0.0165225	yes	expressed protein
LOC_Os07g47840	Chr7:28565612-28567185	OK	1.11397	0	-Inf	NA	5e-05	0.00106026	yes	expressed protein
LOC_Os08g04190	Chr8:2034453-2037504	OK	0.783161	0	-Inf	NA	5e-05	0.00106026	yes	homeobox and START domains containing protein, putative, expressed
LOC_Os08g26560	Chr8:16167066-16168041	OK	0.804813	0	-Inf	NA	5e-05	0.00106026	yes	dirigent, putative
LOC_Os08g37400	Chr8:23663491-23665549	OK	0.730446	0	-Inf	NA	5e-05	0.00106026	yes	ZF-HD homeobox protein, putative, expressed
LOC_Os09g28440	Chr9:17306099-17307199	OK	0.827546	0	-Inf	NA	5e-05	0.00106026	yes	AP2 domain containing protein, expressed
LOC_Os09g34930	Chr9:20357446-20359086	OK	0.529711	0	-Inf	NA	5e-05	0.00106026	yes	3-ketoacyl-CoA synthase precursor, putative, expressed
LOC_Os09g37460	Chr9:21599722-21600187	OK	1.04572	0	-Inf	NA	5e-05	0.00106026	yes	OsSAUR51 - Auxin-responsive SAUR gene family member, expressed
LOC_Os10g21550	Chr10:11033941-11034163	OK	1.46295	0	-Inf	NA	0.00135	0.0165225	yes	expressed protein
LOC_Os10g33370	Chr10:17564166-17571574	OK	1.12315	0	-Inf	NA	5e-05	0.00106026	yes	3-ketoacyl-CoA synthase precursor, putative, expressed
LOC_Os10g34940	Chr10:18656548-18657973	OK	0.583702	0	-Inf	NA	0.0042	0.0393268	yes	expressed protein
LOC_Os11g41500	Chr11:24892802-24893498	OK	1.0276	0	-Inf	NA	5e-05	0.00106026	yes	NC domain-containing protein, putative, expressed
LOC_Os12g02290	Chr12:723132-724301	OK	1.57198	0	-Inf	NA	5e-05	0.00106026	yes	LTPL23 - Protease inhibitor/seed storage/LTP family protein precursor, expressed
LOC_Os12g02320	Chr12:737405-737894	OK	9.29368	0	-Inf	NA	5e-05	0.00106026	yes	LTPL12 - Protease inhibitor/seed storage/LTP family protein precursor, expressed
LOC_Os12g11840	Chr12:6429546-6429792	OK	2.44648	0	-Inf	NA	0.00065	0.0091665	yes	hypothetical protein
LOC_Os12g12460	Chr12:6865922-6866871	OK	3.27099	0	-Inf	NA	0.00135	0.0165225	yes	hypothetical protein
LOC_Os12g13350	Chr12:7453144-7453539	OK	2.50536	0	-Inf	NA	0.00055	0.00797982	yes	retrotransposon protein, putative, Ty1-copia subclass, expressed
LOC_Os12g33130	Chr12:20045553-20046313	OK	3.52436	0	-Inf	NA	5e-05	0.00106026	yes	expressed protein
