# Supplementary material for: RNA-seq reveals differentially expressed genes in rice (Oryza sativa) roots during interactions with plant-growth promoting bacteria, Azospirillum brasilense
Source: PLoS One. 2019 May 23;14(5):e0217309. doi: 10.1371/journal.pone.0217309 (PMC6532919; doi:10.1371/journal.pone.0217309)
Supplement: S3 Table — (XLSX) [file pone.0217309.s003.xlsx]

## Sheet: DEgenes_14dpi
gene	locus	status	value_C	value_OsAs	log2FC	test_stat	p_value	q_value	significant	annot
LOC_Os01g50510	Chr1:29010953-29011274	OK	0	0.942165	Inf	NA	0.0043	0.0455012	yes	expressed protein
LOC_Os02g03130	Chr2:1245576-1247286	OK	0	1.23925	Inf	NA	0.0001	0.00327507	yes	expressed protein
LOC_Os02g15370	Chr2:8602053-8602314	OK	0	5.38077	Inf	NA	0.00035	0.00851786	yes	hypothetical protein
LOC_Os02g24574	Chr2:14240034-14240565	OK	0	0.503612	Inf	NA	0.00265	0.0335869	yes	NADPH-dependent oxidoreductase, putative
LOC_Os02g42790	Chr2:25727477-25729411	OK	0	0.423846	Inf	NA	5e-05	0.00189006	yes	short-chain dehydrogenase/reductase, putative, expressed
LOC_Os03g20660	Chr3:11686952-11687276	OK	0	0.877349	Inf	NA	0.00345	0.0393432	yes	retrotransposon protein, putative, Ty3-gypsy subclass
LOC_Os03g59920	Chr3:34099560-34101193	OK	0	0.623492	Inf	NA	5e-05	0.00189006	yes	transposon protein, putative, unclassified, expressed
LOC_Os04g47650	Chr4:28278495-28278919	OK	0	1.8572	Inf	NA	0.0001	0.00327507	yes	expressed protein
LOC_Os05g29160	Chr5:17131343-17132387	OK	0	1.59416	Inf	NA	5e-05	0.00189006	yes	hypothetical protein
LOC_Os08g24660	Chr8:14904818-14906298	OK	0	1.16586	Inf	NA	5e-05	0.00189006	yes	retrotransposon protein, putative, unclassified, expressed
LOC_Os08g41860	Chr8:26434674-26435130	OK	0	6.6483	Inf	NA	0.00375	0.0413753	yes	expressed protein
LOC_Os09g01420	Chr9:323433-323856	OK	0	0.676724	Inf	NA	0.0008	0.015193	yes	expressed protein
LOC_Os11g25110	Chr11:14308167-14309407	OK	0	0.490384	Inf	NA	0.0034	0.0390163	yes	tropinone reductase 2, putative, expressed
LOC_Os11g41970	Chr11:25234821-25235191	OK	0	3.57086	Inf	NA	0.00145	0.0228625	yes	hypothetical protein
LOC_Os12g26350	Chr12:15397528-15398131	OK	0	1.87041	Inf	NA	0.00255	0.0328982	yes	expressed protein
LOC_Os09g35010	Chr9:20395223-20396205	OK	0.229647	9.37395	5.35117	3.68355	5e-05	0.00189006	yes	dehydration-responsive element-binding protein, putative, expressed
LOC_Os03g61910	Chr3:35095280-35098707	OK	0.151576	6.09108	5.32858	4.97851	5e-05	0.00189006	yes	retrotransposon protein, putative, unclassified, expressed
LOC_Os09g35020	Chr9:20399333-20400263	OK	0.171927	5.91479	5.10446	3.36953	0.0002	0.00560778	yes	AP2 domain containing protein, expressed
LOC_Os12g29605	Chr12:17660934-17661361	OK	3.31188	108.67	5.03616	5.26919	5e-05	0.00189006	yes	expressed protein
LOC_Os11g40780	Chr11:24387279-24390444	OK	0.078255	1.92787	4.62268	3.73601	5e-05	0.00189006	yes	disease resistance protein, putative, expressed
LOC_Os07g34690	Chr7:20789770-20790707	OK	0.204186	4.79487	4.55354	4.00524	0.0031	0.0369838	yes	expressed protein
LOC_Os02g45450	Chr2:27652934-27654206	OK	0.0666434	1.54999	4.53965	2.49485	0.0023	0.0309666	yes	dehydration-responsive element-binding protein, putative, expressed
LOC_Os03g41330	Chr3:22976954-22979936	OK	0.414283	8.88692	4.42299	3.92697	5e-05	0.00189006	yes	DUF260 domain containing protein, putative, expressed
LOC_Os07g04430	Chr7:1960512-1964480	OK	0.131145	2.56238	4.28825	3.285	0.00155	0.0238539	yes	expressed protein
LOC_Os09g28440	Chr9:17306099-17307199	OK	0.409004	5.53596	3.75865	2.82786	5e-05	0.00189006	yes	AP2 domain containing protein, expressed
LOC_Os01g54714	Chr1:31480769-31486725	OK	0.218987	2.9632	3.75824	3.48699	5e-05	0.00189006	yes	retrotransposon protein, putative, unclassified, expressed
LOC_Os01g41420	Chr1:23447259-23450935	OK	0.383276	5.05116	3.72016	4.55645	5e-05	0.00189006	yes	transmembrane amino acid transporter protein, putative, expressed
LOC_Os06g31960	Chr6:18578401-18579512	OK	0.238437	3.10223	3.70163	2.48748	0.00285	0.0352023	yes	THION5 - Plant thionin family protein precursor, expressed
LOC_Os03g61160	Chr3:34739005-34740655	OK	2.71494	33.7893	3.63758	5.07781	5e-05	0.00189006	yes	expressed protein
LOC_Os02g56390	Chr2:34521701-34527680	OK	0.055311	0.68607	3.63272	3.48653	0.0002	0.00560778	yes	transposon protein, putative, unclassified, expressed
LOC_Os03g40060	Chr3:22253570-22254887	OK	0.739828	8.96139	3.59846	3.15586	5e-05	0.00189006	yes	expressed protein
LOC_Os05g20700	Chr5:12136554-12137897	OK	0.912776	10.4362	3.51519	3.98442	5e-05	0.00189006	yes	retrotransposon protein, putative, Ty3-gypsy subclass, expressed
LOC_Os02g24100	Chr2:13965937-13966546	OK	2.81454	32.1259	3.51277	4.38656	5e-05	0.00189006	yes	expressed protein
LOC_Os06g01070	Chr6:50098-50641	OK	0.425313	4.75939	3.48418	2.7793	0.00375	0.0413753	yes	expressed protein
LOC_Os04g38320	Chr4:22800574-22801441	OK	1.31801	14.4716	3.45679	3.22085	5e-05	0.00189006	yes	expressed protein
LOC_Os12g27490	Chr12:16181608-16187802	OK	0.06037	0.6574	3.44487	3.20434	5e-05	0.00189006	yes	retrotransposon protein, putative, Ty3-gypsy subclass, expressed
LOC_Os05g31670	Chr5:18429323-18430293	OK	0.668714	7.1083	3.41004	4.03882	5e-05	0.00189006	yes	AWPM-19-like membrane family protein, putative, expressed
LOC_Os09g35030	Chr9:20403148-20404332	OK	2.46231	25.9177	3.39585	3.31196	5e-05	0.00189006	yes	dehydration-responsive element-binding protein, putative, expressed
LOC_Os02g15400	Chr2:8609564-8611245	OK	0.528096	5.32035	3.33265	3.84905	5e-05	0.00189006	yes	retrotransposon protein, putative, unclassified, expressed
LOC_Os02g35329	Chr2:21250125-21251323	OK	0.34415	3.39829	3.3037	2.62078	5e-05	0.00189006	yes	RING-H2 finger protein ATL3F, putative, expressed
LOC_Os05g45940	Chr5:26624533-26624754	OK	11.3129	111.385	3.29951	2.47739	0.0043	0.0455012	yes	expressed protein
LOC_Os02g38230	Chr2:23121132-23123149	OK	8.92345	87.6422	3.29595	3.43155	5e-05	0.00189006	yes	high affinity nitrate transporter, putative, expressed
LOC_Os07g31830	Chr7:18911786-18914891	OK	0.691752	6.14775	3.15173	3.16745	5e-05	0.00189006	yes	GTPase activating protein, putative, expressed
LOC_Os01g50530	Chr1:29024350-29025826	OK	0.330754	2.88371	3.12409	3.13449	5e-05	0.00189006	yes	cytochrome P450, putative, expressed
LOC_Os01g09220	Chr1:4646426-4648260	OK	6.68566	57.1109	3.09463	3.0875	5e-05	0.00189006	yes	transposon protein, putative, CACTA, En/Spm sub-class, expressed
LOC_Os12g24390	Chr12:13913931-13915732	OK	1.80358	15.1866	3.07387	4.46771	5e-05	0.00189006	yes	retrotransposon protein, putative, unclassified, expressed
LOC_Os01g65130	Chr1:37804017-37808200	OK	1.98277	16.4369	3.05135	4.55733	5e-05	0.00189006	yes	peptide transporter, putative, expressed
LOC_Os01g71380	Chr1:41365159-41366570	OK	2.08351	17.1665	3.04251	3.13748	5e-05	0.00189006	yes	glycosyl hydrolases family 17, putative, expressed
LOC_Os02g22600	Chr2:13471766-13472502	OK	2.7042	21.9581	3.02148	3.62247	5e-05	0.00189006	yes	retrotransposon protein, putative, unclassified, expressed
LOC_Os08g01990	Chr8:635389-635941	OK	3.55653	28.6435	3.00967	3.7115	5e-05	0.00189006	yes	expressed protein
LOC_Os11g17440	Chr11:9719960-9728087	OK	0.201162	1.59766	2.98953	3.03769	0.0001	0.00327507	yes	enoyl-CoA hydratase/isomerase family protein, expressed
LOC_Os01g35910	Chr1:19874819-19875053	OK	7.00645	55.1628	2.97694	2.4133	0.002	0.0283735	yes	expressed protein
LOC_Os03g25690	Chr3:14700782-14701977	OK	0.549623	4.30367	2.96905	2.73669	0.001	0.0177706	yes	expressed protein
LOC_Os01g36294	Chr1:20124193-20126856	OK	0.493078	3.82534	2.9557	2.84257	5e-05	0.00189006	yes	cytochrome P450, putative, expressed
LOC_Os07g40230	Chr7:24122020-24122503	OK	3.97948	30.8277	2.95358	3.3769	5e-05	0.00189006	yes	expressed protein
LOC_Os02g17860	Chr2:10341828-10347290	OK	0.394909	3.03056	2.93999	2.54046	0.00055	0.0116762	yes	retrotransposon protein, putative, unclassified, expressed
LOC_Os04g59540	Chr4:35413242-35418842	OK	0.0817364	0.623926	2.93232	2.4863	0.00065	0.0131197	yes	phosphatidylinositol-4-phosphate 5-Kinase, putative, expressed
LOC_Os10g24100	Chr10:12349329-12353301	OK	0.650674	4.88415	2.9081	2.67405	0.0002	0.00560778	yes	expressed protein
LOC_Os08g10250	Chr8:5942660-5958762	OK	5.08846	37.3724	2.87667	3.51164	5e-05	0.00189006	yes	SHR5-receptor-like kinase, putative, expressed
LOC_Os11g24330	Chr11:13858257-13860364	OK	0.369741	2.70838	2.87285	2.8328	0.00015	0.00447497	yes	retrotransposon protein, putative, Ty1-copia subclass
LOC_Os02g55160	Chr2:33791185-33792629	OK	5.34592	39.069	2.86952	4.20311	5e-05	0.00189006	yes	expressed protein
LOC_Os12g32610	Chr12:19675352-19676314	OK	0.178131	1.29817	2.86546	1.73441	0.0036	0.0402432	yes	expressed protein
LOC_Os12g08610	Chr12:4376219-4378596	OK	0.21551	1.5701	2.86502	2.60871	0.0003	0.00762083	yes	retrotransposon protein, putative, Ty3-gypsy subclass, expressed
LOC_Os02g37360	Chr2:22572213-22573341	OK	0.458143	3.3168	2.85592	2.30862	0.00205	0.0287908	yes	expressed protein
LOC_Os12g25200	Chr12:14487395-14491027	OK	1.99101	14.2313	2.83749	5.42543	5e-05	0.00189006	yes	chloride transporter, chloride channel family, putative, expressed
LOC_Os03g47530	Chr3:26878141-26879719	OK	0.453842	3.22814	2.83044	2.10284	5e-05	0.00189006	yes	glycosyl transferase 8 domain containing protein, putative, expressed
LOC_Os01g37350	Chr1:20849733-20857251	OK	1.16364	8.03315	2.78732	3.66158	5e-05	0.00189006	yes	retrotransposon protein, putative, Ty3-gypsy subclass, expressed
LOC_Os12g08580	Chr12:4355389-4356352	OK	1.67723	11.5056	2.77818	3.0228	5e-05	0.00189006	yes	retrotransposon protein, putative, unclassified, expressed
LOC_Os03g36490	Chr3:20209966-20211819	OK	0.17304	1.13854	2.71801	2.51496	0.0005	0.0109471	yes	retrotransposon protein, putative, Ty3-gypsy subclass, expressed
LOC_Os01g08880	Chr1:4454754-4457084	OK	3.43813	22.5421	2.71292	3.27127	5e-05	0.00189006	yes	expressed protein
LOC_Os02g28460	Chr2:16830244-16831209	OK	8.69435	56.2862	2.69463	4.35326	5e-05	0.00189006	yes	expressed protein
LOC_Os03g40600	Chr3:22567669-22568685	OK	0.247615	1.60262	2.69427	2.49241	0.003	0.0363563	yes	cytochrome P450 78A11, putative, expressed
LOC_Os03g22050	Chr3:12630704-12635182	OK	44.7516	289.413	2.69312	4.51619	5e-05	0.00189006	yes	CAMK_KIN1/SNF1/Nim1_like.16 - CAMK includes calcium/calmodulin depedent protein kinases, expressed
LOC_Os08g10244	Chr8:5942660-5958762	OK	2.45204	15.5799	2.66763	3.08891	5e-05	0.00189006	yes	retrotransposon protein, putative, unclassified, expressed
LOC_Os05g35810	Chr5:21247663-21249092	OK	0.668923	4.23873	2.66372	2.62919	0.00135	0.0217915	yes	expressed protein
LOC_Os07g44460	Chr7:26557311-26558334	OK	0.528979	3.33942	2.65832	2.86416	0.00015	0.00447497	yes	peroxidase precursor, putative, expressed
LOC_Os02g11790	Chr2:6092980-6095907	OK	0.137257	0.865065	2.65593	2.79581	0.00305	0.0367003	yes	OsFBK4 - F-box domain and kelch repeat containing protein, expressed
LOC_Os02g13220	Chr2:7044616-7046245	OK	0.119971	0.732811	2.61076	1.99058	0.00235	0.0313031	yes	F-box family protein, putative, expressed
LOC_Os10g31710	Chr10:16621127-16621703	OK	0.978062	5.93606	2.60151	2.0787	0.0013	0.0212003	yes	glycine-rich cell wall structural protein 2 precursor, putative, expressed
LOC_Os09g35940	Chr9:20691305-20693116	OK	0.188422	1.14118	2.5985	2.79465	0.0017	0.0254219	yes	cytochrome P450, putative, expressed
LOC_Os08g23610	Chr8:14290784-14293616	OK	0.16819	0.992793	2.5614	2.30579	0.00085	0.0158018	yes	retrotransposon, putative, centromere-specific, expressed
LOC_Os02g10630	Chr2:5586938-5593645	OK	0.169081	0.993419	2.55469	2.31318	0.0006	0.0123731	yes	GRAM and C2 domains containing protein, putative, expressed
LOC_Os05g48650	Chr5:27883502-27884410	OK	3.9189	23.0044	2.55339	2.84644	5e-05	0.00189006	yes	transcription factor HBP-1b, putative, expressed
LOC_Os08g19670	Chr8:11773692-11774707	OK	1.36007	7.96582	2.55015	2.33294	5e-05	0.00189006	yes	expressed protein
LOC_Os07g35640	Chr7:21345783-21346908	OK	0.593638	3.46405	2.5448	2.70778	5e-05	0.00189006	yes	expressed protein
LOC_Os02g43640	Chr2:26335477-26337575	OK	3.74244	21.8056	2.54265	4.08296	5e-05	0.00189006	yes	retrotransposon protein, putative, unclassified, expressed
LOC_Os01g50520	Chr1:29020843-29021337	OK	1.70391	9.91667	2.54101	2.03654	0.0018	0.0264843	yes	cytochrome P450 monooxygenase CYP711A12, putative, expressed
LOC_Os10g01350	Chr10:211296-214198	OK	0.206232	1.186	2.52377	2.42072	0.00035	0.00851786	yes	retrotransposon protein, putative, unclassified, expressed
LOC_Os01g27860	Chr1:15562757-15563289	OK	1.45666	8.3755	2.52351	1.90923	0.00335	0.0387229	yes	expressed protein
LOC_Os01g59580	Chr1:34458722-34466010	OK	0.724951	4.14716	2.51617	3.03402	5e-05	0.00189006	yes	retrotransposon protein, putative, unclassified, expressed
LOC_Os08g23654	Chr8:14312037-14319643	OK	0.127231	0.717386	2.4953	2.43104	0.00015	0.00447497	yes	retrotransposon protein, putative, Ty3-gypsy subclass, expressed
LOC_Os07g44480	Chr7:26561531-26563360	OK	1.62665	9.09094	2.48252	3.46059	5e-05	0.00189006	yes	peroxidase, putative, expressed
LOC_Os07g36710	Chr7:21993410-21995822	OK	0.167318	0.917767	2.45554	2.11165	0.0012	0.0203512	yes	retrotransposon protein, putative, unclassified, expressed
LOC_Os08g31980	Chr8:19830327-19836087	OK	2.7183	14.8261	2.44736	3.6582	5e-05	0.00189006	yes	trehalose-6-phosphate synthase, putative, expressed
LOC_Os12g28710	Chr12:16964045-16965648	OK	1.01946	5.54392	2.4431	2.39612	5e-05	0.00189006	yes	ATPase 3, putative, expressed
LOC_Os08g03860	Chr8:1840445-1841245	OK	0.702303	3.81277	2.44067	2.34134	0.00195	0.0278804	yes	expressed protein
LOC_Os03g09170	Chr3:4780240-4781570	OK	3.1745	17.1796	2.4361	2.74436	5e-05	0.00189006	yes	ethylene-responsive transcription factor, putative, expressed
LOC_Os08g16720	Chr8:10221967-10222816	OK	5.5108	29.7732	2.43368	3.83609	5e-05	0.00189006	yes	retrotransposon protein, putative, unclassified, expressed
LOC_Os06g43410	Chr6:26092515-26094621	OK	1.01459	5.47863	2.43292	3.49829	5e-05	0.00189006	yes	cytochrome P450, putative, expressed
LOC_Os02g28110	Chr2:16639665-16641280	OK	0.114264	0.612941	2.42338	2.18748	0.00265	0.0335869	yes	ornithine decarboxylase, putative, expressed
LOC_Os02g13600	Chr2:7300531-7301673	OK	1.49725	7.97077	2.41241	3.4422	0.0002	0.00560778	yes	expressed protein
LOC_Os04g33650	Chr4:20380909-20383986	OK	2.54011	13.389	2.39809	2.57641	0.0002	0.00560778	yes	expressed protein
LOC_Os02g40530	Chr2:24580381-24582527	OK	5.39958	28.4031	2.39513	2.94811	5e-05	0.00189006	yes	MYB family transcription factor, putative, expressed
LOC_Os04g43380	Chr4:25650131-25652646	OK	1.00591	5.28013	2.39207	2.59666	5e-05	0.00189006	yes	Os4bglu15 - GH1 gene fragment, expressed
LOC_Os02g36780	Chr2:22180170-22181019	OK	0.29416	1.52789	2.37686	2.65659	0.00195	0.0278804	yes	mTERF domain containing protein, expressed
LOC_Os02g04130	Chr2:1799732-1800811	OK	2.11363	10.9707	2.37586	2.48268	5e-05	0.00189006	yes	DUF1645 domain containing protein, putative, expressed
LOC_Os09g07150	Chr9:3490917-3491847	OK	0.267031	1.38268	2.37239	2.6065	0.0005	0.0109471	yes	expressed protein
LOC_Os01g19880	Chr1:11283363-11284127	OK	0.501474	2.59019	2.36881	1.59872	0.0014	0.0222661	yes	expressed protein
LOC_Os01g37410	Chr1:20883136-20886811	OK	0.0819833	0.42117	2.361	2.05408	0.0022	0.0302192	yes	retrotransposon protein, putative, Ty1-copia subclass, expressed
LOC_Os01g50420	Chr1:28945227-28948045	OK	3.84391	19.4756	2.34102	2.7629	5e-05	0.00189006	yes	STE_MEKK_ste11_MAP3K.7 - STE kinases include homologs to sterile 7, sterile 11 and sterile 20 from yeast, expressed
LOC_Os03g07100	Chr3:3626391-3628635	OK	0.446283	2.24255	2.32911	2.1621	0.0017	0.0254219	yes	LTPL82 - Protease inhibitor/seed storage/LTP family protein precursor, expressed
LOC_Os02g15390	Chr2:8607257-8608178	OK	0.831356	4.14188	2.31675	2.34979	0.00025	0.00663421	yes	BED zinc finger family protein, expressed
LOC_Os11g06980	Chr11:3463898-3468002	OK	0.48445	2.41281	2.3163	2.34902	5e-05	0.00189006	yes	BURP domain containing protein, expressed
LOC_Os07g23640	Chr7:13354096-13355297	OK	67.7564	336.81	2.3135	4.53298	5e-05	0.00189006	yes	retrotransposon protein, putative, Ty3-gypsy subclass, expressed
LOC_Os06g14420	Chr6:8068590-8070044	OK	4.61274	22.8371	2.30769	2.67421	5e-05	0.00189006	yes	hydrolase, NUDIX family, domain containing protein, expressed
LOC_Os04g52090	Chr4:30939176-30940275	OK	9.77772	48.2055	2.30163	3.12848	5e-05	0.00189006	yes	AP2 domain containing protein, expressed
LOC_Os02g02640	Chr2:967171-974497	OK	2.69038	13.2159	2.2964	3.72425	5e-05	0.00189006	yes	NBS-LRR disease resistance protein, putative, expressed
LOC_Os09g34214	Chr9:20196707-20203852	OK	1.47723	7.22593	2.29029	3.75941	5e-05	0.00189006	yes	UDP-glucoronosyl and UDP-glucosyl transferase domain containing protein, expressed
LOC_Os01g40560	Chr1:22906442-22907811	OK	2.65121	12.9041	2.2831	2.49392	0.0002	0.00560778	yes	hypersensitive-induced response protein, putative, expressed
LOC_Os08g15600	Chr8:9481871-9482282	OK	13.7802	66.8569	2.27848	2.37753	0.00085	0.0158018	yes	stomatin-like protein 2, putative, expressed
LOC_Os08g28700	Chr8:17538198-17540911	OK	0.821324	3.96519	2.27136	2.71288	0.00035	0.00851786	yes	dnaJ domain containing protein, expressed
LOC_Os04g25380	Chr4:14692551-14694230	OK	0.74883	3.60807	2.26851	2.91313	0.00035	0.00851786	yes	cytokinin-O-glucosyltransferase 2, putative, expressed
LOC_Os02g02190	Chr2:667193-669053	OK	0.169578	0.810438	2.25675	1.61519	0.0024	0.0316499	yes	transporter, major facilitator family, putative, expressed
LOC_Os11g44750	Chr11:27077996-27088766	OK	0.38341	1.82918	2.25423	2.94159	5e-05	0.00189006	yes	retrotransposon protein, putative, unclassified, expressed
LOC_Os02g15380	Chr2:8603933-8605923	OK	0.309458	1.47586	2.25374	2.11119	0.00275	0.0343779	yes	transposon protein, putative, Ac/Ds sub-class, expressed
LOC_Os07g40000	Chr7:23996514-23997565	OK	2.22026	10.5423	2.24739	2.4369	5e-05	0.00189006	yes	DUF260 domain containing protein, putative, expressed
LOC_Os05g05630	Chr5:2798711-2803403	OK	0.943536	4.45824	2.24032	3.01119	5e-05	0.00189006	yes	retrotransposon protein, putative, Ty1-copia subclass, expressed
LOC_Os08g36480	Chr8:23033229-23038596	OK	0.231189	1.09205	2.23989	2.01255	0.0002	0.00560778	yes	nitrate reductase, putative, expressed
LOC_Os02g33600	Chr2:20000993-20001821	OK	1.08997	5.12211	2.23245	2.59975	0.0007	0.0138815	yes	VQ domain containing protein, putative, expressed
LOC_Os05g50300	Chr5:28829947-28832131	OK	0.340363	1.59533	2.2287	3.16119	0.0003	0.00762083	yes	AMP-binding enzyme, putative, expressed
LOC_Os09g07154	Chr9:3493992-3496469	OK	1.90485	8.88713	2.22204	2.34952	0.0001	0.00327507	yes	expressed protein
LOC_Os01g53820	Chr1:30940084-30940402	OK	5.00649	23.2981	2.21834	2.03111	0.00315	0.0373554	yes	expressed protein
LOC_Os07g23660	Chr7:13366415-13367542	OK	25.4608	117.208	2.20272	4.08588	5e-05	0.00189006	yes	retrotransposon protein, putative, unclassified, expressed
LOC_Os11g08850	Chr11:4689191-4690560	OK	0.968243	4.45726	2.20271	2.14607	0.0019	0.0274628	yes	retrotransposon protein, putative, unclassified, expressed
LOC_Os10g27000	Chr10:14237387-14237657	OK	26.5355	120.007	2.17712	2.20119	0.0009	0.0164737	yes	expressed protein
LOC_Os06g51000	Chr6:30866012-30866879	OK	0.490731	2.19985	2.1644	2.21268	0.00055	0.0116762	yes	carrier, putative, expressed
LOC_Os12g44070	Chr12:27329995-27332079	OK	0.743934	3.30532	2.15154	2.89907	0.0001	0.00327507	yes	nodulin, putative, expressed
LOC_Os12g28015	Chr12:16519710-16520331	OK	44.6042	197.161	2.14412	3.44095	5e-05	0.00189006	yes	expressed protein
LOC_Os01g58270	Chr1:33674404-33679717	OK	0.382262	1.68674	2.1416	2.07108	0.00185	0.0269862	yes	OsSub7 - Putative Subtilisin homologue, expressed
LOC_Os04g02530	Chr4:937892-943051	OK	2.50632	10.9264	2.12417	2.68829	5e-05	0.00189006	yes	expressed protein
LOC_Os05g30300	Chr5:17566081-17571618	OK	1.58663	6.90967	2.12265	2.47181	5e-05	0.00189006	yes	Os5bglu21 - beta-glucosidase homologue, similar to G. max isohydroxyurate hydrolase, expressed
LOC_Os09g37840	Chr9:21802581-21820409	OK	0.261668	1.13622	2.11843	2.58056	5e-05	0.00189006	yes	carbohydrate binding protein, putative, expressed
LOC_Os11g11694	Chr11:6497625-6502790	OK	0.240736	1.04336	2.11571	2.0667	0.0016	0.0243243	yes	retrotransposon protein, putative, unclassified, expressed
LOC_Os05g44740	Chr5:26007673-26013646	OK	0.0949531	0.41042	2.11181	1.87234	0.00335	0.0387229	yes	transposon protein, putative, unclassified, expressed
LOC_Os09g20890	Chr9:12573047-12573656	OK	0.7143	3.07603	2.10647	1.90367	0.0039	0.0424201	yes	retrotransposon protein, putative, Ty3-gypsy subclass, expressed
LOC_Os02g45780	Chr2:27886976-27888250	OK	6.72837	28.8919	2.10233	2.5341	5e-05	0.00189006	yes	zinc finger, C3HC4 type domain containing protein, expressed
LOC_Os04g45220	Chr4:26722011-26722620	OK	3.48082	14.9306	2.10077	2.54201	5e-05	0.00189006	yes	expressed protein
LOC_Os03g39650	Chr3:22048469-22052542	OK	0.220035	0.942461	2.0987	2.31341	0.00345	0.0393432	yes	cytochrome P450, putative, expressed
LOC_Os08g10300	Chr8:5998020-6005220	OK	2.4581	10.5282	2.09864	3.13124	5e-05	0.00189006	yes	SHR5-receptor-like kinase, putative, expressed
LOC_Os03g53550	Chr3:30711514-30713563	OK	2.49619	10.623	2.08939	3.43649	5e-05	0.00189006	yes	retrotransposon protein, putative, unclassified, expressed
LOC_Os06g04230	Chr6:1784310-1784827	OK	77.993	331.556	2.08783	2.94917	5e-05	0.00189006	yes	expressed protein
LOC_Os11g07590	Chr11:3848117-3848660	OK	0.901292	3.82727	2.08625	1.99789	0.0049	0.0495776	yes	expressed protein
LOC_Os10g25340	Chr10:13104738-13108437	OK	0.465182	1.97191	2.08373	2.2944	0.0015	0.0233872	yes	GDSL-like lipase/acylhydrolase, putative, expressed
LOC_Os04g40450	Chr4:24036669-24041085	OK	0.314064	1.33058	2.08293	2.11628	0.0001	0.00327507	yes	retrotransposon protein, putative, unclassified, expressed
LOC_Os06g04220	Chr6:1780471-1781052	OK	6.50138	27.5262	2.08199	2.20483	0.00015	0.00447497	yes	expressed protein
LOC_Os11g40760	Chr11:24382954-24384066	OK	1.36611	5.77496	2.07974	2.61035	0.00025	0.00663421	yes	expressed protein
LOC_Os04g45270	Chr4:26746338-26748524	OK	0.765464	3.22599	2.07534	2.79801	0.00035	0.00851786	yes	aspartyl protease family protein, putative, expressed
LOC_Os12g01060	Chr12:35976-39954	OK	0.599071	2.51644	2.07058	2.31324	0.0001	0.00327507	yes	RNase P subunit p30, putative, expressed
LOC_Os09g02770	Chr9:1255784-1257020	OK	1.09002	4.57656	2.06991	2.68358	0.00055	0.0116762	yes	translation initiation factor IF-2, putative, expressed
LOC_Os07g33550	Chr7:20045845-20049071	OK	1.86247	7.80753	2.06765	2.8261	5e-05	0.00189006	yes	cytochrome P450, putative, expressed
LOC_Os03g60500	Chr3:34391430-34393235	OK	0.858059	3.53423	2.04225	1.99142	0.0016	0.0243243	yes	expressed protein
LOC_Os03g08114	Chr3:4144019-4146639	OK	1.79862	7.40699	2.042	2.29847	0.0022	0.0302192	yes	expressed protein
LOC_Os01g44290	Chr1:25413486-25413963	OK	1.77608	7.31407	2.04198	1.99056	0.0035	0.0397419	yes	expressed protein
LOC_Os11g16924	Chr11:9389168-9393369	OK	1.13113	4.6472	2.03859	2.65409	5e-05	0.00189006	yes	expressed protein
LOC_Os07g23480	Chr7:13261117-13271502	OK	0.895345	3.6769	2.03798	2.83089	5e-05	0.00189006	yes	retrotransposon protein, putative, unclassified, expressed
LOC_Os10g31720	Chr10:16625818-16626573	OK	3.28295	13.4661	2.03626	2.08421	0.001	0.0177706	yes	glycine-rich cell wall structural protein 2 precursor, putative, expressed
LOC_Os04g38540	Chr4:22902576-22905751	OK	2.31954	9.49061	2.03266	2.38152	0.00035	0.00851786	yes	aldose 1-epimerase, putative, expressed
LOC_Os04g14690	Chr4:8243686-8249942	OK	0.703221	2.87627	2.03215	2.37053	0.00015	0.00447497	yes	flavin-containing monooxygenase family protein, putative, expressed
LOC_Os12g10660	Chr12:5699789-5702425	OK	0.807526	3.29874	2.03033	2.20423	0.0006	0.0123731	yes	B-box zinc finger family protein, putative, expressed
LOC_Os05g44990	Chr5:26153332-26157648	OK	0.936932	3.81937	2.02732	2.56374	5e-05	0.00189006	yes	light repressible receptor protein kinase, putative, expressed
LOC_Os09g18530	Chr9:11360267-11363180	OK	0.332214	1.34973	2.02248	1.78842	0.00465	0.0477182	yes	nodulation receptor kinase precursor, putative, expressed
LOC_Os03g36534	Chr3:20244611-20245182	OK	12.252	49.6607	2.01909	2.83009	5e-05	0.00189006	yes	expressed protein
LOC_Os01g57599	Chr1:33302678-33304543	OK	0.824754	3.33474	2.01554	2.02467	0.00355	0.0399094	yes	retrotransposon protein, putative, unclassified, expressed
LOC_Os06g24430	Chr6:14315895-14316519	OK	2.47093	9.98061	2.01407	2.17054	0.0004	0.00941663	yes	expressed protein
LOC_Os10g03440	Chr10:1468731-1470114	OK	0.354169	1.42712	2.01059	1.94669	0.00355	0.0399094	yes	avr9/Cf-9 rapidly elicited protein 74, putative, expressed
LOC_Os12g24020	Chr12:13657098-13658780	OK	56.088	225.911	2.00999	3.5061	5e-05	0.00189006	yes	rhodanese-like domain containing protein, putative, expressed
LOC_Os03g08624	Chr3:4441955-4443834	OK	4.85196	19.4882	2.00596	2.97906	5e-05	0.00189006	yes	dihydroflavonol-4-reductase, putative, expressed
LOC_Os04g35739	Chr4:21785487-21786227	OK	1.51527	6.04043	1.99507	2.2222	0.0003	0.00762083	yes	retrotransposon protein, putative, Ty1-copia subclass, expressed
LOC_Os07g04810	Chr7:2128417-2130049	OK	1.72732	6.87907	1.99368	2.79246	0.0001	0.00327507	yes	protein kinase domain containing protein, expressed
LOC_Os07g45550	Chr7:27172210-27175529	OK	1.16523	4.61408	1.98543	2.63382	5e-05	0.00189006	yes	expressed protein
LOC_Os05g08910	Chr5:4934566-4935229	OK	1.05012	4.12698	1.97453	1.88746	0.0028	0.0348017	yes	expressed protein
LOC_Os01g04330	Chr1:1930993-1931904	OK	2.82848	11.0972	1.9721	1.78389	0.0004	0.00941663	yes	OsCML16 - Calmodulin-related calcium sensor protein, expressed
LOC_Os09g24580	Chr9:14635599-14636121	OK	4.3864	17.0988	1.96279	1.77751	0.00195	0.0278804	yes	EF hand family protein, putative, expressed
LOC_Os11g44630	Chr11:26983105-26985704	OK	17.9454	69.9253	1.9622	3.31685	5e-05	0.00189006	yes	calmodulin binding protein, putative, expressed
LOC_Os01g50910	Chr1:29233027-29234256	OK	8.08954	31.5178	1.96204	3.1401	5e-05	0.00189006	yes	late embryogenesis abundant protein, group 3, putative, expressed
LOC_Os06g04240	Chr6:1785158-1785889	OK	10.5729	41.1301	1.95982	2.3471	5e-05	0.00189006	yes	expressed protein
LOC_Os07g05940	Chr7:2870685-2872832	OK	0.64996	2.52042	1.95524	1.86827	0.0018	0.0264843	yes	9-cis-epoxycarotenoid dioxygenase 1, chloroplast precursor, putative, expressed
LOC_Os11g26790	Chr11:15342563-15343857	OK	1.63619	6.32321	1.95031	2.38485	0.0003	0.00762083	yes	dehydrin, putative, expressed
LOC_Os06g21740	Chr6:12561465-12568385	OK	0.37673	1.45506	1.94948	2.19641	0.0002	0.00560778	yes	retrotransposon protein, putative, Ty3-gypsy subclass, expressed
LOC_Os03g56600	Chr3:32242542-32243175	OK	2.06958	7.98828	1.94854	2.15318	0.0006	0.0123731	yes	expressed protein
LOC_Os06g27590	Chr6:15611974-15612817	OK	1.5264	5.89144	1.94849	1.95726	0.00205	0.0287908	yes	expressed protein
LOC_Os07g04820	Chr7:2131759-2133500	OK	0.873693	3.36878	1.94703	2.18663	0.00125	0.0208132	yes	protein kinase, putative, expressed
LOC_Os03g52410	Chr3:30082331-30082953	OK	4.23063	16.2696	1.94324	1.98596	0.00015	0.00447497	yes	expressed protein
LOC_Os01g64470	Chr1:37411999-37413011	OK	11.9065	45.6163	1.9378	2.34925	5e-05	0.00189006	yes	harpin-induced protein 1 domain containing protein, expressed
LOC_Os06g47800	Chr6:28926194-28930077	OK	0.857927	3.28426	1.93664	2.02915	0.0008	0.015193	yes	disease resistance protein RGA3, putative, expressed
LOC_Os05g08860	Chr5:4895040-4895877	OK	2.79333	10.6017	1.92424	1.62218	0.0017	0.0254219	yes	expressed protein
LOC_Os05g47680	Chr5:27320572-27322871	OK	1.14036	4.32673	1.92378	2.65264	0.00035	0.00851786	yes	expressed protein
LOC_Os03g11810	Chr3:6179045-6179421	OK	7.9329	30.0946	1.92358	2.1183	0.00225	0.0305704	yes	expressed protein
LOC_Os02g42585	Chr2:25595411-25597607	OK	0.664186	2.5166	1.92182	2.35942	0.00035	0.00851786	yes	AP2 domain containing protein, expressed
LOC_Os06g01920	Chr6:511854-512804	OK	2.24389	8.42882	1.90933	2.16103	0.00085	0.0158018	yes	expansin precursor, putative, expressed
LOC_Os10g14180	Chr10:7685172-7702488	OK	5.73761	21.52	1.90715	2.776	5e-05	0.00189006	yes	expressed protein
LOC_Os07g47390	Chr7:28339686-28340470	OK	1.04612	3.91174	1.90277	2.48698	0.0015	0.0233872	yes	C2 domain containing protein, putative, expressed
LOC_Os01g67820	Chr1:39411189-39413062	OK	0.785594	2.93477	1.90139	1.84583	0.00055	0.0116762	yes	exo70 exocyst complex subunit domain containing protein, expressed
LOC_Os11g24340	Chr11:13864438-13869106	OK	2.17507	8.07581	1.89255	2.37657	0.0004	0.00941663	yes	OsSCP53 - Putative Serine Carboxypeptidase homologue, expressed
LOC_Os06g39370	Chr6:23367124-23368831	OK	2.09224	7.75144	1.88941	1.95689	0.0001	0.00327507	yes	OsFBK16 - F-box domain and kelch repeat containing protein, expressed
LOC_Os01g52260	Chr1:30042526-30043938	OK	6.24108	23.024	1.88327	3.65388	5e-05	0.00189006	yes	serine acetyltransferase protein, putative, expressed
LOC_Os01g18970	Chr1:10720418-10721623	OK	2.82354	10.3738	1.87737	2.33082	0.00035	0.00851786	yes	peroxidase precursor, putative, expressed
LOC_Os10g20610	Chr10:10390878-10396620	OK	0.932988	3.42542	1.87635	1.65051	0.00425	0.0451529	yes	laccase-15 precursor, putative, expressed
LOC_Os11g47640	Chr11:28769603-28773467	OK	0.70065	2.55771	1.86809	2.08478	0.0039	0.0424201	yes	expressed protein
LOC_Os07g48280	Chr7:28848821-28852330	OK	7.33399	26.6755	1.86284	2.84605	5e-05	0.00189006	yes	expressed protein
LOC_Os01g63790	Chr1:37011896-37013536	OK	6.45054	23.3727	1.85733	3.16952	5e-05	0.00189006	yes	prolipoprotein diacylglyceryl transferase, putative, expressed
LOC_Os06g34570	Chr6:20106007-20112107	OK	1.3825	5.00747	1.8568	2.54803	0.00015	0.00447497	yes	retrotransposon protein, putative, unclassified, expressed
LOC_Os05g04830	Chr5:2325837-2328042	OK	0.775867	2.80867	1.856	1.63852	0.00125	0.0208132	yes	expressed protein
LOC_Os04g34180	Chr4:20713197-20717279	OK	1.79312	6.44798	1.84637	1.98578	0.00355	0.0399094	yes	expressed protein
LOC_Os07g46950	Chr7:28061375-28063265	OK	5.23906	18.7296	1.83794	3.05279	5e-05	0.00189006	yes	ligA, putative, expressed
LOC_Os01g43550	Chr1:24945281-24947296	OK	0.521935	1.86199	1.8349	1.84505	0.00075	0.014629	yes	WRKY12, expressed
LOC_Os04g57340	Chr4:34133865-34134438	OK	3.75799	13.3788	1.83191	1.83202	0.0008	0.015193	yes	AP2 domain containing protein, expressed
LOC_Os09g19800	Chr9:11853027-11857937	OK	17.8507	63.3427	1.8272	3.07899	5e-05	0.00189006	yes	aminopeptidase, putative, expressed
LOC_Os01g02510	Chr1:817541-818335	OK	1.86781	6.59768	1.82061	2.04527	0.00065	0.0131197	yes	retrotransposon protein, putative, unclassified, expressed
LOC_Os01g65140	Chr1:37810769-37812129	OK	1.52567	5.38833	1.8204	2.394	0.0008	0.015193	yes	peptide transporter PTR2, putative, expressed
LOC_Os01g50820	Chr1:29188849-29190965	OK	7.85329	27.6462	1.81571	2.04298	5e-05	0.00189006	yes	transporter, major facilitator family, putative, expressed
LOC_Os11g20040	Chr11:11538277-11540905	OK	1.33025	4.6773	1.81398	2.23817	0.00295	0.0360258	yes	O-methyltransferase, putative, expressed
LOC_Os01g52594	Chr1:30236129-30236776	OK	4.33891	15.233	1.81179	1.83258	0.00095	0.0171122	yes	expressed protein
LOC_Os07g33620	Chr7:20084699-20086612	OK	0.577377	2.00669	1.79723	2.44434	0.00095	0.0171122	yes	cytochrome P450 domain containing protein, expressed
LOC_Os01g08130	Chr1:3932328-3933352	OK	0.969662	3.35605	1.79121	2.21855	0.00285	0.0352023	yes	phototropic-responsive NPH3 family protein, putative, expressed
LOC_Os09g17329	Chr9:10604979-10623954	OK	23.0316	79.667	1.79036	3.1902	5e-05	0.00189006	yes	expressed protein
LOC_Os08g31580	Chr8:19547320-19549026	OK	70.3535	243.322	1.79017	3.13219	5e-05	0.00189006	yes	ethylene-responsive transcription factor, putative, expressed
LOC_Os08g09020	Chr8:5248665-5249832	OK	17.1019	59.0031	1.78663	2.63728	5e-05	0.00189006	yes	Cupin domain containing protein, expressed
LOC_Os07g33610	Chr7:20077847-20081621	OK	11.9575	41.1342	1.78242	3.11881	5e-05	0.00189006	yes	cytochrome P450, putative, expressed
LOC_Os09g25960	Chr9:15588269-15594378	OK	0.52706	1.80909	1.77923	1.7013	0.0036	0.0402432	yes	glutamate receptor, putative, expressed
LOC_Os09g17360	Chr9:10624826-10626731	OK	0.714941	2.4515	1.77777	1.8961	0.0029	0.0355796	yes	expressed protein
LOC_Os01g56480	Chr1:32547109-32547706	OK	4.24098	14.5379	1.77735	2.03496	0.0007	0.0138815	yes	expressed protein
LOC_Os07g47230	Chr7:28228569-28231825	OK	1.43463	4.91784	1.77734	2.18724	0.00085	0.0158018	yes	TKL_IRAK_DUF26-lh.10 - DUF26 kinases have homology to DUF26 containing loci, expressed
LOC_Os09g17152	Chr9:10522921-10524537	OK	4.64637	15.9065	1.77545	2.53074	5e-05	0.00189006	yes	OsFBX319 - F-box domain containing protein, expressed
LOC_Os09g21120	Chr9:12746533-12749125	OK	0.618389	2.11289	1.77263	1.85113	0.001	0.0177706	yes	armadillo/beta-catenin repeat family protein, putative, expressed
LOC_Os06g16060	Chr6:9137386-9138008	OK	2.61887	8.8748	1.76077	2.03002	0.0017	0.0254219	yes	zinc finger, C3HC4 type domain containing protein, expressed
LOC_Os11g32520	Chr11:19188564-19190125	OK	0.965012	3.26687	1.75929	2.62215	0.0024	0.0316499	yes	OsGH3.13 - Probable indole-3-acetic acid-amido synthetase, expressed
LOC_Os11g39160	Chr11:23305865-23313424	OK	0.968911	3.26691	1.75349	2.3193	0.00025	0.00663421	yes	NBS-LRR disease resistance protein, putative, expressed
LOC_Os09g33550	Chr9:19783523-19786777	OK	4.62658	15.5661	1.75039	3.00876	5e-05	0.00189006	yes	CCT/B-box zinc finger protein, putative, expressed
LOC_Os11g47680	Chr11:28783157-28783992	OK	3.29869	11.0374	1.74243	2.5832	0.00285	0.0352023	yes	thaumatin family domain containing protein, expressed
LOC_Os02g19950	Chr2:11737377-11741563	OK	2.32779	7.77972	1.74076	2.20372	0.0003	0.00762083	yes	expressed protein
LOC_Os03g21419	Chr3:12243481-12249852	OK	0.345586	1.15211	1.73716	1.81892	0.00315	0.0373554	yes	retrotransposon protein, putative, Ty1-copia subclass, expressed
LOC_Os10g28210	Chr10:14658213-14659231	OK	3.41862	11.3648	1.73309	2.47022	0.0002	0.00560778	yes	plant-specific domain TIGR01615 family protein, expressed
LOC_Os02g43330	Chr2:26143308-26144731	OK	2.21421	7.35344	1.73163	1.88692	0.0008	0.015193	yes	homeobox associated leucine zipper, putative, expressed
LOC_Os12g08564	Chr12:4334008-4354254	OK	17.9263	59.4519	1.72965	2.8354	0.0001	0.00327507	yes	retrotransposon protein, putative, unclassified, expressed
LOC_Os11g46290	Chr11:28026297-28029027	OK	0.280019	0.928406	1.72923	1.6014	0.00495	0.0499135	yes	transposon protein, putative, unclassified, expressed
LOC_Os05g51150	Chr5:29341240-29345481	OK	5.50078	18.2291	1.72853	2.50511	0.0001	0.00327507	yes	RNA polymerase sigma factor, putative, expressed
LOC_Os02g37300	Chr2:22553600-22554113	OK	18.883	62.5623	1.7282	1.81853	0.0015	0.0233872	yes	heavy metal associated domain containing protein, expressed
LOC_Os07g44830	Chr7:26768337-26774167	OK	4.3105	14.2131	1.72129	2.35967	0.0002	0.00560778	yes	proline-rich family protein, putative, expressed
LOC_Os01g67810	Chr1:39408245-39410374	OK	2.10156	6.92647	1.72066	1.92656	0.0004	0.00941663	yes	transposon protein, putative, unclassified, expressed
LOC_Os05g10754	Chr5:5927507-5929954	OK	13.8005	45.4725	1.72027	3.04757	5e-05	0.00189006	yes	expressed protein
LOC_Os01g28790	Chr1:16130514-16131447	OK	30.162	99.1538	1.71694	2.09341	5e-05	0.00189006	yes	PRAS-rich protein, putative, expressed
LOC_Os02g37834	Chr2:22835796-22838845	OK	5.15001	16.8819	1.71283	1.93678	0.0041	0.0440315	yes	expressed protein
LOC_Os03g47960	Chr3:27265559-27268578	OK	1.02227	3.34249	1.70915	1.90289	0.00155	0.0238539	yes	expressed protein
LOC_Os03g29770	Chr3:16974773-16975735	OK	10.6764	34.8222	1.70558	3.09942	5e-05	0.00189006	yes	EF hand family protein, expressed
LOC_Os03g06400	Chr3:3197654-3199982	OK	2.29403	7.48154	1.70545	2.28328	0.0005	0.0109471	yes	expressed protein
LOC_Os02g22820	Chr2:13606028-13607508	OK	3.30289	10.7005	1.69588	2.12561	0.00105	0.0184386	yes	expressed protein
LOC_Os01g13560	Chr1:7588190-7589633	OK	8.91457	28.8571	1.69469	2.7814	0.00015	0.00447497	yes	membrane associated DUF588 domain containing protein, putative, expressed
LOC_Os07g35004	Chr7:20969980-20975950	OK	2.74862	8.85899	1.68844	2.70357	5e-05	0.00189006	yes	TKL_IRAK_DUF26-la.4 - DUF26 kinases have homology to DUF26 containing loci, expressed
LOC_Os01g74040	Chr1:42884890-42886416	OK	2.54011	8.15013	1.68193	2.28723	5e-05	0.00189006	yes	zinc finger, RING-type, putative, expressed
LOC_Os10g12460	Chr10:6929043-6931228	OK	1.18911	3.79	1.67231	1.91877	0.0017	0.0254219	yes	retrotransposon protein, putative, unclassified, expressed
LOC_Os03g05220	Chr3:2530960-2532705	OK	25.3525	80.3306	1.66382	2.48265	5e-05	0.00189006	yes	expressed protein
LOC_Os01g10580	Chr1:5639768-5641495	OK	1.7732	5.61834	1.66379	2.636	0.0006	0.0123731	yes	B-box zinc finger family protein, putative, expressed
LOC_Os03g18150	Chr3:10163440-10165477	OK	16.417	51.7214	1.65557	2.41232	5e-05	0.00189006	yes	protein phosphatase 2C, putative, expressed
LOC_Os04g03180	Chr4:1329655-1336698	OK	1.02632	3.21425	1.647	2.12726	0.00075	0.014629	yes	disease resistance protein, putative, expressed
LOC_Os10g36260	Chr10:19379765-19382033	OK	21.1134	66.0471	1.64533	3.13278	5e-05	0.00189006	yes	expressed protein
LOC_Os02g37290	Chr2:22550980-22551422	OK	20.1386	62.9796	1.64492	1.57134	0.0031	0.0369838	yes	heavy metal associated domain containing protein, expressed
LOC_Os01g58280	Chr1:33684777-33688225	OK	3.21811	10.0624	1.64469	2.07536	0.0006	0.0123731	yes	OsSub8 - Putative Subtilisin homologue, expressed
LOC_Os02g02400	Chr2:824849-827644	OK	218.338	681.111	1.64133	2.62675	0.00025	0.00663421	yes	catalase isozyme A, putative, expressed
LOC_Os05g39930	Chr5:23463229-23465862	OK	4.13904	12.842	1.6335	2.0894	5e-05	0.00189006	yes	spotted leaf 11, putative, expressed
LOC_Os03g39660	Chr3:22056763-22058465	OK	2.46257	7.61872	1.62939	2.02686	0.00305	0.0367003	yes	expressed protein
LOC_Os01g20830	Chr1:11610847-11612708	OK	1.92057	5.91207	1.62213	2.22628	0.00025	0.00663421	yes	heavy metal-associated domain containing protein, expressed
LOC_Os09g25990	Chr9:15610714-15616401	OK	0.928652	2.85396	1.61976	1.90375	0.0013	0.0212003	yes	glutamate receptor, putative, expressed
LOC_Os06g14406	Chr6:8043563-8049979	OK	18.5688	56.9099	1.6158	2.94001	5e-05	0.00189006	yes	SYD, putative, expressed
LOC_Os04g58810	Chr4:34980600-34982203	OK	13.51	41.3603	1.61422	2.02438	5e-05	0.00189006	yes	CAF1 family ribonuclease containing protein, putative, expressed
LOC_Os05g30680	Chr5:17765711-17767536	OK	0.759079	2.32152	1.61275	1.65412	0.0027	0.0340031	yes	leucine zipper protein-like, putative, expressed
LOC_Os06g43170	Chr6:25945634-25949545	OK	2.46136	7.52615	1.61246	3.01646	5e-05	0.00189006	yes	transposon protein, putative, unclassified, expressed
LOC_Os10g36924	Chr10:19778054-19785158	OK	14.371	43.8017	1.60782	3.20963	5e-05	0.00189006	yes	aquaporin protein, putative, expressed
LOC_Os12g13295	Chr12:7409321-7411885	OK	3.15669	9.61343	1.60664	2.29818	5e-05	0.00189006	yes	expressed protein
LOC_Os03g26044	Chr3:14925197-14930396	OK	4.8837	14.858	1.6052	2.69485	5e-05	0.00189006	yes	CSLA5 - cellulose synthase-like family A; mannan synthase, expressed
LOC_Os10g12500	Chr10:6946837-6953361	OK	4.6947	14.2702	1.60391	2.13228	0.00055	0.0116762	yes	integral membrane protein DUF6 containing protein, expressed
LOC_Os02g07960	Chr2:4165206-4175345	OK	20.6373	62.7088	1.60341	3.11314	5e-05	0.00189006	yes	STRUBBELIG-RECEPTOR FAMILY 3 precursor, putative, expressed
LOC_Os01g12160	Chr1:6624962-6630463	OK	3.73081	11.2661	1.59443	2.88022	5e-05	0.00189006	yes	OsGH3.3 - Probable indole-3-acetic acid-amido synthetase, expressed
LOC_Os11g47150	Chr11:28365582-28369884	OK	0.795736	2.38421	1.58315	1.72449	0.0034	0.0390163	yes	OsWAK122 - OsWAK receptor-like protein kinase, expressed
LOC_Os07g29330	Chr7:17198414-17209485	OK	2.26085	6.77007	1.58231	2.08958	0.0013	0.0212003	yes	serine/threonine-protein kinase CTR1, putative, expressed
LOC_Os01g47100	Chr1:26912596-26913670	OK	3.10739	9.30012	1.58154	2.07841	0.0008	0.015193	yes	3-5 exonuclease domain-containing protein, putative, expressed
LOC_Os04g31120	Chr4:18602663-18610312	OK	20.9663	62.5065	1.57593	2.88678	5e-05	0.00189006	yes	OsFBK14 - F-box domain and kelch repeat containing protein, expressed
LOC_Os05g36994	Chr5:21613629-21616165	OK	13.2011	39.32	1.5746	2.62841	5e-05	0.00189006	yes	expressed protein
LOC_Os07g28880	Chr7:16932180-16932633	OK	6.71374	19.9804	1.5734	1.76734	0.00245	0.0320603	yes	expressed protein
LOC_Os06g22919	Chr6:13375502-13390470	OK	11.3753	33.7134	1.56741	2.57633	0.00015	0.00447497	yes	DEFL9 - Defensin and Defensin-like DEFL family, expressed
LOC_Os06g34730	Chr6:20178119-20179043	OK	3.21665	9.51926	1.56529	1.95221	0.0036	0.0402432	yes	expressed protein
LOC_Os03g47830	Chr3:27165388-27177930	OK	0.870113	2.57356	1.56449	1.72623	0.0026	0.0332904	yes	argonaute, putative, expressed
LOC_Os01g73100	Chr1:42404441-42408443	OK	3.57172	10.5541	1.56312	1.91396	0.00075	0.014629	yes	retrotransposon protein, putative, unclassified, expressed
LOC_Os11g13570	Chr11:7437634-7439156	OK	8.44419	24.922	1.56139	3.35125	5e-05	0.00189006	yes	gibberellin receptor GID1L2, putative, expressed
LOC_Os11g02240	Chr11:630579-633695	OK	8.54783	25.1818	1.55875	2.43914	5e-05	0.00189006	yes	CAMK_KIN1/SNF1/Nim1_like.4 - CAMK includes calcium/calmodulin depedent protein kinases, expressed
LOC_Os05g16930	Chr5:9647990-9654909	OK	18.7749	55.0116	1.55093	2.98854	5e-05	0.00189006	yes	protein kinase domain containing protein, expressed
LOC_Os07g08000	Chr7:4049753-4054523	OK	2.69993	7.907	1.55021	1.9586	0.00105	0.0184386	yes	expressed protein
LOC_Os04g58850	Chr4:35000968-35002146	OK	62.2143	180.826	1.53928	2.9242	5e-05	0.00189006	yes	harpin-induced protein 1 domain containing protein, expressed
LOC_Os10g33440	Chr10:17606601-17613157	OK	7.19497	20.8835	1.5373	3.15823	5e-05	0.00189006	yes	NB-ARC domain containing protein, expressed
LOC_Os10g04450	Chr10:2098285-2099823	OK	3.54961	10.29	1.53551	1.91673	0.0007	0.0138815	yes	expressed protein
LOC_Os02g19890	Chr2:11701936-11708395	OK	7.30985	21.1386	1.53197	2.76696	5e-05	0.00189006	yes	stripe rust resistance protein Yr10, putative, expressed
LOC_Os11g39190	Chr11:23333662-23337437	OK	5.11032	14.7584	1.53005	2.56161	5e-05	0.00189006	yes	NB-ARC domain containing protein, putative, expressed
LOC_Os04g48290	Chr4:28772447-28776387	OK	0.489835	1.40904	1.52434	1.73181	0.00455	0.0472425	yes	MATE efflux family protein, putative, expressed
LOC_Os01g17390	Chr1:10003949-10007768	OK	29.4384	84.5643	1.52235	3.23369	5e-05	0.00189006	yes	OsFBX5 - F-box domain containing protein, expressed
LOC_Os05g04450	Chr5:2050493-2052108	OK	4.24475	12.1718	1.51979	2.32584	0.00045	0.0101999	yes	peroxidase precursor, putative, expressed
LOC_Os02g32590	Chr2:19309593-19313057	OK	1.88707	5.4109	1.51972	2.15082	0.00075	0.014629	yes	HSF-type DNA-binding domain containing protein, expressed
LOC_Os05g36310	Chr5:21509381-21510614	OK	4.5975	13.1797	1.5194	2.5608	0.00145	0.0228625	yes	zinc finger, C3HC4 type domain containing protein, expressed
LOC_Os02g26740	Chr2:15705900-15710708	OK	3.07755	8.79406	1.51475	2.14567	0.00065	0.0131197	yes	transposon protein, putative, Pong sub-class, expressed
LOC_Os02g36350	Chr2:21949883-21951775	OK	50.5736	144.471	1.51432	3.49332	5e-05	0.00189006	yes	expressed protein
LOC_Os11g35200	Chr11:20637622-20642585	OK	2.61809	7.47787	1.51412	2.37556	5e-05	0.00189006	yes	retrotransposon protein, putative, unclassified, expressed
LOC_Os03g22590	Chr3:13004685-13008130	OK	3.17031	9.03677	1.51118	1.63554	0.0024	0.0316499	yes	nodulin MtN3 family protein, putative, expressed
LOC_Os03g22670	Chr3:13087396-13093802	OK	3.78208	10.7805	1.51117	2.43555	5e-05	0.00189006	yes	triacylglycerol Lipase, putative, expressed
LOC_Os05g31620	Chr5:18406479-18407458	OK	3.61704	10.2846	1.5076	1.68113	0.0013	0.0212003	yes	OsCML15 - Calmodulin-related calcium sensor protein, expressed
LOC_Os08g02020	Chr8:652656-654279	OK	1.55933	4.4333	1.50745	2.1302	0.0038	0.041714	yes	transferase family protein, putative, expressed
LOC_Os02g13850	Chr2:7501282-7513594	OK	8.54238	24.2824	1.5072	2.75625	5e-05	0.00189006	yes	leucine-rich repeat-containing protein kinase family protein, putative, expressed
LOC_Os06g08880	Chr6:4459006-4463882	OK	0.637342	1.80623	1.50284	1.87397	0.00375	0.0413753	yes	glutamate receptor 2.7 precursor, putative, expressed
LOC_Os10g34795	Chr10:18579904-18580742	OK	3.15669	8.93954	1.50179	1.75962	0.0034	0.0390163	yes	expressed protein
LOC_Os01g06220	Chr1:2957065-2958443	OK	25.9376	73.2453	1.49769	3.21515	5e-05	0.00189006	yes	gibberellin receptor GID1L2, putative, expressed
LOC_Os04g34360	Chr4:20811117-20813251	OK	1.20994	3.41489	1.4969	1.72861	0.00415	0.0443083	yes	serine/threonine-protein kinase receptor precursor, putative, expressed
LOC_Os06g47750	Chr6:28898440-28901943	OK	0.481919	1.35959	1.49631	2.09713	0.00435	0.0458263	yes	phytosulfokine receptor precursor, putative, expressed
LOC_Os03g18130	Chr3:10116218-10124384	OK	95.3823	268.767	1.49456	2.57044	0.0001	0.00327507	yes	asparagine synthetase, putative, expressed
LOC_Os12g42040	Chr12:26073356-26076201	OK	1.52977	4.30995	1.49435	1.80939	0.00355	0.0399094	yes	OsWAK126 - OsWAK receptor-like protein kinase, expressed
LOC_Os07g34410	Chr7:20641498-20645898	OK	0.452771	1.27513	1.49379	1.7501	0.00245	0.0320603	yes	retrotransposon protein, putative, unclassified, expressed
LOC_Os07g45074	Chr7:26901953-26908545	OK	15.5624	43.8074	1.49311	2.851	5e-05	0.00189006	yes	FAT domain-containing protein, putative, expressed
LOC_Os01g74410	Chr1:43096391-43097974	OK	1229.76	3461.32	1.49295	2.32177	5e-05	0.00189006	yes	MYB family transcription factor, putative, expressed
LOC_Os01g08870	Chr1:4453716-4454004	OK	25.4902	71.6384	1.49079	1.60186	0.0049	0.0495776	yes	expressed protein
LOC_Os04g37970	Chr4:22594107-22595839	OK	4.51031	12.6508	1.48793	2.7323	0.00025	0.00663421	yes	transporter family protein, putative, expressed
LOC_Os10g32700	Chr10:17116301-17124776	OK	61.7944	173.017	1.48537	2.05787	0.0006	0.0123731	yes	hypersensitive-induced response protein, putative, expressed
LOC_Os02g29500	Chr2:17520420-17521653	OK	14.6792	41.0992	1.48534	2.50461	5e-05	0.00189006	yes	expressed protein
LOC_Os01g02530	Chr1:824623-830778	OK	0.279053	0.780386	1.48365	1.85485	0.00405	0.0436919	yes	retrotransposon protein, putative, unclassified, expressed
LOC_Os10g37760	Chr10:20207339-20209572	OK	5.61494	15.6976	1.4832	1.58113	0.00155	0.0238539	yes	OsRhmbd17 - Putative Rhomboid homologue, expressed
LOC_Os07g47400	Chr7:28344132-28345412	OK	7.41434	20.7165	1.48239	3.03669	5e-05	0.00189006	yes	SRC2 protein, putative, expressed
LOC_Os02g11000	Chr2:5841780-5847597	OK	13.8129	38.2338	1.46883	2.63635	5e-05	0.00189006	yes	agenet domain containing protein, putative, expressed
LOC_Os10g31850	Chr10:16704942-16708495	OK	36.9723	102.266	1.4678	2.7496	5e-05	0.00189006	yes	RING finger and CHY zinc finger domain-containing protein 1, putative, expressed
LOC_Os03g50960	Chr3:29110321-29111122	OK	7.41678	20.4997	1.46674	1.97659	0.0011	0.0190078	yes	LTPL118 - Protease inhibitor/seed storage/LTP family protein precursor, expressed
LOC_Os05g08900	Chr5:4925211-4928175	OK	6.16582	17.0346	1.4661	1.90943	0.0005	0.0109471	yes	expressed protein
LOC_Os04g28170	Chr4:16639478-16642584	OK	11.5832	31.9548	1.46399	2.43637	5e-05	0.00189006	yes	expressed protein
LOC_Os09g24370	Chr9:14479022-14479844	OK	106.31	292.987	1.46256	2.36941	5e-05	0.00189006	yes	expressed protein
LOC_Os12g02200	Chr12:679073-682269	OK	9.91071	27.275	1.46052	2.38424	5e-05	0.00189006	yes	CAMK_KIN1/SNF1/Nim1_like.6 - CAMK includes calcium/calmodulin depedent protein kinases, expressed
LOC_Os04g35880	Chr4:21863860-21867815	OK	10.4096	28.6078	1.45849	2.50976	5e-05	0.00189006	yes	retrotransposon protein, putative, unclassified, expressed
LOC_Os03g05680	Chr3:2833132-2837273	OK	5.23471	14.3697	1.45685	2.48015	0.0001	0.00327507	yes	histone demethylase JARID1C, putative, expressed
LOC_Os02g37109	Chr2:22433561-22434731	OK	3.50117	9.60442	1.45586	2.16152	0.00125	0.0208132	yes	vegetative cell wall protein gp1 precursor, putative, expressed
LOC_Os05g16430	Chr5:9321700-9328355	OK	6.37723	17.4739	1.4542	2.45556	0.0004	0.00941663	yes	SHR5-receptor-like kinase, putative, expressed
LOC_Os01g65370	Chr1:37932349-37933295	OK	6.49522	17.7372	1.44932	2.16503	0.00085	0.0158018	yes	MYB family transcription factor, putative, expressed
LOC_Os07g33420	Chr7:19975529-19981364	OK	2.07515	5.65453	1.44619	1.84049	0.00245	0.0320603	yes	hydroxylase, putative, expressed
LOC_Os01g49310	Chr1:28345841-28351050	OK	23.3308	63.4762	1.44398	2.69831	5e-05	0.00189006	yes	expressed protein
LOC_Os11g13670	Chr11:7493920-7495461	OK	2.28575	6.21754	1.44368	2.47597	0.00105	0.0184386	yes	gibberellin receptor GID1L2, putative, expressed
LOC_Os11g11550	Chr11:6419844-6424350	OK	7.1399	19.3233	1.43636	2.66572	5e-05	0.00189006	yes	NBS-LRR disease resistance protein, putative, expressed
LOC_Os03g64370	Chr3:36384990-36386913	OK	1.93077	5.20737	1.43138	2.0848	0.0006	0.0123731	yes	pentatricopeptide, putative, expressed
LOC_Os09g25540	Chr9:15320528-15324122	OK	1.05632	2.84069	1.42719	2.08719	0.0021	0.029234	yes	receptor-like protein kinase 2 precursor, putative, expressed
LOC_Os08g38560	Chr8:24379091-24382986	OK	4.93754	13.2622	1.42546	3.03016	5e-05	0.00189006	yes	receptor-like protein kinase 2 precursor, putative, expressed
LOC_Os06g09880	Chr6:5029394-5035358	OK	0.978576	2.61528	1.41821	1.91514	0.00265	0.0335869	yes	EMB1270, putative, expressed
LOC_Os01g57270	Chr1:33091620-33096363	OK	6.41851	17.1475	1.41769	2.64737	5e-05	0.00189006	yes	disease resistance RPP13-like protein 1, putative, expressed
LOC_Os06g46950	Chr6:28483806-28484624	OK	41.2373	109.958	1.41493	1.86099	0.00045	0.0101999	yes	EF hand family protein, putative, expressed
LOC_Os02g12420	Chr2:6476659-6480097	OK	0.892646	2.37596	1.41235	1.7065	0.00305	0.0367003	yes	receptor-like protein kinase precursor, putative, expressed
LOC_Os12g37980	Chr12:23337899-23344845	OK	2.4883	6.62257	1.41223	2.46058	0.00015	0.00447497	yes	protein kinase domain containing protein, expressed
LOC_Os01g70790	Chr1:40973254-40974782	OK	11.3076	30.0895	1.41197	2.2747	5e-05	0.00189006	yes	SRC2 protein, putative, expressed
LOC_Os05g16920	Chr5:9643929-9644716	OK	19.1205	50.8096	1.40998	1.77723	0.0035	0.0397419	yes	SHR5-receptor-like kinase, putative, expressed
LOC_Os06g37690	Chr6:22331485-22333906	OK	1.29359	3.43355	1.40832	1.72471	0.00285	0.0352023	yes	S-locus-like receptor protein kinase, putative, expressed
LOC_Os07g42750	Chr7:25601641-25606513	OK	4.97494	13.1797	1.40557	2.17791	0.0001	0.00327507	yes	DDT domain containing protein, putative, expressed
LOC_Os07g23280	Chr7:13122452-13123103	OK	14.0918	37.3096	1.40469	2.20001	0.00125	0.0208132	yes	transposon protein, putative, unclassified, expressed
LOC_Os07g33560	Chr7:20050246-20054045	OK	4.04697	10.684	1.40054	1.98094	0.00145	0.0228625	yes	cytochrome P450, putative, expressed
LOC_Os03g05350	Chr3:2619663-2624049	OK	0.888466	2.34196	1.39833	2.27151	0.00155	0.0238539	yes	retrotransposon protein, putative, unclassified, expressed
LOC_Os01g15270	Chr1:8545996-8546894	OK	388.563	1024.2	1.39828	1.69342	0.00285	0.0352023	yes	expressed protein
LOC_Os01g29507	Chr1:16540177-16545913	OK	2.40851	6.33141	1.39439	1.83161	0.003	0.0363563	yes	retrotransposon, putative, centromere-specific, expressed
LOC_Os05g48416	Chr5:27759530-27763647	OK	2.11721	5.56524	1.39428	1.89626	0.0024	0.0316499	yes	lipase-related, putative, expressed
LOC_Os04g45240	Chr4:26727272-26736973	OK	2.26145	5.93788	1.3927	1.87137	0.00325	0.0380105	yes	expressed protein
LOC_Os01g32710	Chr1:17932852-17934360	OK	6.73231	17.6691	1.39205	1.74237	0.0028	0.0348017	yes	EDM2, putative, expressed
LOC_Os11g41100	Chr11:24616114-24619580	OK	1.84256	4.83125	1.39069	1.80702	0.0023	0.0309666	yes	expressed protein
LOC_Os10g22730	Chr10:11807239-11813233	OK	4.16795	10.9232	1.38998	1.97331	0.0011	0.0190078	yes	expressed protein
LOC_Os03g11980	Chr3:6280173-6282712	OK	3.4637	9.06691	1.3883	2.50114	0.0002	0.00560778	yes	beta-hexosaminidase precursor, putative, expressed
LOC_Os12g41124	Chr12:25480506-25483216	OK	3.5542	9.2951	1.38695	2.13075	0.0005	0.0109471	yes	expressed protein
LOC_Os11g09979	Chr11:5349185-5354922	OK	54.453	142.317	1.38602	3.00059	5e-05	0.00189006	yes	expressed protein
LOC_Os02g46100	Chr2:28096978-28098033	OK	4.00557	10.4512	1.38358	1.56922	0.00435	0.0458263	yes	RING-H2 finger protein, putative, expressed
LOC_Os02g36619	Chr2:22110120-22117660	OK	7.7932	20.2388	1.37684	2.33906	0.0001	0.00327507	yes	exo70 exocyst complex subunit, putative, expressed
LOC_Os07g47280	Chr7:28258400-28260408	OK	8.9584	23.2231	1.37425	1.91336	0.003	0.0363563	yes	DNA polymerase zeta catalytic subunit, putative, expressed
LOC_Os05g46760	Chr5:27075946-27077365	OK	2.1962	5.69068	1.37359	1.47925	0.0043	0.0455012	yes	STE_MEKK_ste11_MAP3K.19 - STE kinases include homologs to sterile 7, sterile 11 and sterile 20 from yeast, expressed
LOC_Os03g31026	Chr3:17674232-17678074	OK	20.5766	53.2413	1.37154	2.70022	5e-05	0.00189006	yes	retrotransposon protein, putative, unclassified, expressed
LOC_Os04g47700	Chr4:28296400-28305028	OK	6.24015	16.1429	1.37124	2.37231	0.0001	0.00327507	yes	expressed protein
LOC_Os05g41780	Chr5:24444059-24445189	OK	29.2503	75.4742	1.36753	2.09875	0.0007	0.0138815	yes	AP2 domain containing protein, expressed
LOC_Os06g06400	Chr6:2985093-2990867	OK	4.79786	12.3274	1.3614	2.45326	5e-05	0.00189006	yes	NBS-LRR type disease resistance protein, putative, expressed
LOC_Os01g26000	Chr1:14742683-14748152	OK	1.11386	2.8609	1.3609	1.71264	0.00265	0.0335869	yes	expressed protein
LOC_Os09g21370	Chr9:12897271-12899550	OK	4.00882	10.2894	1.3599	1.67317	0.00305	0.0367003	yes	cysteine proteinase EP-B 1 precursor, putative, expressed
LOC_Os12g35460	Chr12:21557423-21568288	OK	2.51691	6.44032	1.35548	2.00497	0.0004	0.00941663	yes	retrotransposon protein, putative, unclassified, expressed
LOC_Os09g19310	Chr9:11554937-11556180	OK	6.43243	16.4523	1.35485	1.83845	0.00395	0.042905	yes	retrotransposon protein, putative, unclassified, expressed
LOC_Os02g44990	Chr2:27248696-27251470	OK	4.76344	12.1611	1.3522	1.7813	0.0006	0.0123731	yes	OsFBDUF13 - F-box and DUF domain containing protein, expressed
LOC_Os01g27230	Chr1:15185075-15188301	OK	6.91129	17.6429	1.35206	2.46475	5e-05	0.00189006	yes	12-oxophytodienoate reductase, putative, expressed
LOC_Os12g27370	Chr12:16092280-16102824	OK	19.8993	50.6065	1.3466	2.56109	5e-05	0.00189006	yes	expressed protein
LOC_Os02g38190	Chr2:23105539-23106569	OK	25.4619	64.7264	1.34601	2.63787	5e-05	0.00189006	yes	expressed protein
LOC_Os11g25780	Chr11:14705214-14714572	OK	8.35667	21.2358	1.3455	2.19552	0.00095	0.0171122	yes	PB1 domain containing protein, expressed
LOC_Os03g28300	Chr3:16282709-16290482	OK	91.7074	232.762	1.34374	2.46567	5e-05	0.00189006	yes	protein kinase domain containing protein, expressed
LOC_Os03g21710	Chr3:12394668-12396898	OK	2.13358	5.41071	1.34254	1.65409	0.0046	0.0474097	yes	WRKY79, expressed
LOC_Os08g02000	Chr8:636701-643713	OK	3.7088	9.40245	1.34208	2.28193	0.00015	0.00447497	yes	retrotransposon protein, putative, unclassified, expressed
LOC_Os03g18264	Chr3:10235547-10240442	OK	17.4425	44.0582	1.3368	2.64616	5e-05	0.00189006	yes	expressed protein
LOC_Os12g20144	Chr12:11715885-11724620	OK	16.0766	40.5986	1.33647	2.63681	5e-05	0.00189006	yes	expressed protein
LOC_Os12g04204	Chr12:1772556-1774719	OK	247.87	625.267	1.33489	2.29893	0.00015	0.00447497	yes	expressed protein
LOC_Os04g35800	Chr4:21817393-21823723	OK	4.9999	12.6077	1.33434	2.18786	0.0001	0.00327507	yes	zinc finger C-x8-C-x5-C-x3-H type family protein, expressed
LOC_Os03g01350	Chr3:262976-266238	OK	45.6446	114.505	1.32689	2.67369	5e-05	0.00189006	yes	expressed protein
LOC_Os03g63950	Chr3:36132037-36134636	OK	5.77129	14.4576	1.32487	2.21093	0.0014	0.0222661	yes	plastid-specific 30S ribosomal protein 1, chloroplast precursor, putative, expressed
LOC_Os07g45000	Chr7:26844720-26850330	OK	13.2202	33.0977	1.32399	2.25327	5e-05	0.00189006	yes	cytochrome P450, putative, expressed
LOC_Os08g10500	Chr8:6168468-6169041	OK	95.3445	238.137	1.32057	1.91896	0.0016	0.0243243	yes	expressed protein
LOC_Os01g62660	Chr1:36286927-36289643	OK	2.16864	5.3838	1.31183	2.04445	0.00195	0.0278804	yes	MYB family transcription factor, putative, expressed
LOC_Os08g09040	Chr8:5254285-5255230	OK	20.1153	49.9345	1.31175	1.9354	0.00105	0.0184386	yes	Cupin domain containing protein, expressed
LOC_Os07g23485	Chr7:13272445-13275812	OK	2.66612	6.61192	1.31033	2.02704	0.0002	0.00560778	yes	expressed protein
LOC_Os06g12649	Chr6:6905843-6908028	OK	7.77412	19.2415	1.30747	1.95469	0.00185	0.0269862	yes	expressed protein
LOC_Os12g40450	Chr12:25029773-25032330	OK	4.03824	9.99108	1.30692	1.92153	0.0011	0.0190078	yes	biotin--protein ligase, putative, expressed
LOC_Os05g37350	Chr5:21843769-21856444	OK	0.986928	2.42823	1.29889	1.82532	0.002	0.0283735	yes	hhH-GPD superfamily base excision DNA repair protein, expressed
LOC_Os08g02900	Chr8:1238779-1239760	OK	6.67719	16.4122	1.29745	1.93378	0.00165	0.0249409	yes	expressed protein
LOC_Os10g20480	Chr10:10317418-10322785	OK	33.9724	83.4343	1.29628	2.27953	0.0001	0.00327507	yes	transposon protein, putative, CACTA, En/Spm sub-class, expressed
LOC_Os05g35010	Chr5:20792433-20794367	OK	9.27589	22.7799	1.2962	2.72298	0.00015	0.00447497	yes	cytochrome P450, putative, expressed
LOC_Os02g45890	Chr2:27967466-27968844	OK	4.90877	12.0417	1.2946	2.35567	0.0009	0.0164737	yes	sulfotransferase domain containing protein, expressed
LOC_Os03g14110	Chr3:7667921-7670731	OK	10.1827	24.8834	1.28907	2.13939	0.0008	0.015193	yes	expressed protein
LOC_Os06g02019	Chr6:580664-586450	OK	2.22987	5.44882	1.28898	1.86	0.0023	0.0309666	yes	cytochrome P450, putative, expressed
LOC_Os10g05069	Chr10:2477205-2489779	OK	54.7412	133.714	1.28846	2.43977	5e-05	0.00189006	yes	lysosomal alpha-mannosidase precursor, putative, expressed
LOC_Os12g43660	Chr12:27122485-27126252	OK	3.07233	7.492	1.28602	2.58768	0.00025	0.00663421	yes	receptor-like protein kinase HAIKU2 precursor, putative, expressed
LOC_Os10g04050	Chr10:1858232-1866072	OK	2.54621	6.20744	1.28565	2.10202	0.0004	0.00941663	yes	transposon protein, putative, CACTA, En/Spm sub-class, expressed
LOC_Os08g09000	Chr8:5238998-5240148	OK	63.1627	153.742	1.28337	1.95477	0.00115	0.0196858	yes	Cupin domain containing protein, expressed
LOC_Os11g04409	Chr11:1835450-1837930	OK	149.643	363.426	1.28014	2.47793	5e-05	0.00189006	yes	expressed protein
LOC_Os02g50799	Chr2:31023240-31033605	OK	15.9196	38.6564	1.2799	2.42467	5e-05	0.00189006	yes	nuclear-pore anchor, putative, expressed
LOC_Os06g51330	Chr6:31082745-31089543	OK	7.27132	17.6293	1.27768	2.03832	0.001	0.0177706	yes	expressed protein
LOC_Os02g30530	Chr2:18162968-18166866	OK	3.25479	7.88825	1.27714	2.07387	0.00045	0.0101999	yes	transposon protein, putative, unclassified, expressed
LOC_Os11g42200	Chr11:25423700-25426214	OK	20.0217	48.487	1.27603	1.73339	0.0016	0.0243243	yes	laccase precursor protein, putative, expressed
LOC_Os08g05960	Chr8:3242787-3243439	OK	27.4982	66.422	1.27233	2.05547	0.00095	0.0171122	yes	expressed protein
LOC_Os01g51670	Chr1:29708353-29709375	OK	48.8863	118.085	1.27232	2.18471	0.00015	0.00447497	yes	expressed protein
LOC_Os06g47700	Chr6:28867474-28871006	OK	10.1736	24.5545	1.27115	2.81587	5e-05	0.00189006	yes	serine/threonine-protein kinase BRI1-like 2 precursor, putative, expressed
LOC_Os02g02050	Chr2:573099-589743	OK	7.93728	19.1267	1.26887	2.48471	5e-05	0.00189006	yes	SNF2 family N-terminal domain containing protein, expressed
LOC_Os06g49130	Chr6:29767891-29781103	OK	2.61013	6.28869	1.26864	2.07403	0.0003	0.00762083	yes	TAZ zinc finger family protein, expressed
LOC_Os04g01690	Chr4:463737-467284	OK	17.6205	42.4481	1.26845	2.28681	0.0005	0.0109471	yes	pyridoxal-dependent decarboxylase protein, putative, expressed
LOC_Os05g37470	Chr5:21926798-21932073	OK	10.6624	25.6681	1.26744	2.65078	0.0001	0.00327507	yes	transmembrane amino acid transporter protein, putative, expressed
LOC_Os03g05360	Chr3:2624257-2636904	OK	0.590048	1.4204	1.26739	1.84092	0.00345	0.0393432	yes	transposon protein, putative, unclassified, expressed
LOC_Os04g51920	Chr4:30805661-30808467	OK	10.8992	26.1989	1.26528	1.74279	0.00325	0.0380105	yes	protein disulfide isomerase, putative, expressed
LOC_Os05g35110	Chr5:20847171-20851097	OK	58.4715	140.461	1.26436	2.57436	5e-05	0.00189006	yes	OsFBL22 - F-box domain and LRR containing protein, expressed
LOC_Os06g49880	Chr6:30196096-30197605	OK	11.0115	26.4259	1.26294	2.85498	0.00015	0.00447497	yes	B-box zinc finger family protein, putative, expressed
LOC_Os11g32260	Chr11:19058349-19067848	OK	31.1021	74.6243	1.26263	2.29178	0.0001	0.00327507	yes	lysosomal alpha-mannosidase precursor, putative, expressed
LOC_Os04g52640	Chr4:31317588-31328040	OK	26.544	63.6347	1.26143	2.43036	0.0001	0.00327507	yes	SHR5-receptor-like kinase, putative, expressed
LOC_Os02g45490	Chr2:27667907-27671425	OK	8.46859	20.3006	1.26133	2.2909	0.00015	0.00447497	yes	expressed protein
LOC_Os06g16160	Chr6:9202756-9206466	OK	2.57443	6.17041	1.26111	2.05386	0.00175	0.0259899	yes	expressed protein
LOC_Os01g53730	Chr1:30878999-30886340	OK	61.2891	146.844	1.26058	2.07971	0.00125	0.0208132	yes	expressed protein
LOC_Os09g16710	Chr9:10224463-10226383	OK	12.1972	29.2058	1.2597	2.01651	0.0021	0.029234	yes	expressed protein
LOC_Os01g64020	Chr1:37177433-37188580	OK	18.1841	43.4502	1.25668	1.96557	0.001	0.0177706	yes	transcription factor, putative, expressed
LOC_Os07g09870	Chr7:5248264-5251071	OK	38.0079	90.6806	1.25449	2.5866	0.0001	0.00327507	yes	OsFBA2 - F-box and FBA domain containing protein, expressed
LOC_Os10g41230	Chr10:22152630-22154163	OK	9.27973	22.136	1.25424	2.49728	0.00025	0.00663421	yes	homeobox associated leucine zipper, putative, expressed
LOC_Os03g42259	Chr3:23512611-23513579	OK	14.2699	33.9999	1.25256	2.00113	0.00075	0.014629	yes	hypervariable Bacillus group-specific protein, putative, expressed
LOC_Os02g14190	Chr2:7772398-7776161	OK	24.8587	59.2268	1.2525	2.35471	0.0001	0.00327507	yes	spermidine synthase, putative, expressed
LOC_Os01g38980	Chr1:21900044-21903309	OK	16.6218	39.5712	1.25138	2.29249	5e-05	0.00189006	yes	calmodulin-binding protein, putative, expressed
LOC_Os01g48930	Chr1:28080391-28083388	OK	88.7743	211.116	1.24982	2.42453	5e-05	0.00189006	yes	splicing factor-related, putative, expressed
LOC_Os01g65169	Chr1:37821217-37827014	OK	3.47609	8.24888	1.24673	2.17968	0.0016	0.0243243	yes	proton-dependent oligopeptide transport, putative, expressed
LOC_Os05g46770	Chr5:27085231-27089314	OK	6.91807	16.3911	1.24447	2.14577	0.00045	0.0101999	yes	expressed protein
LOC_Os07g06850	Chr7:3344779-3346557	OK	2.64963	6.27635	1.24414	1.86493	0.003	0.0363563	yes	gibberellin receptor GID1L2, putative, expressed
LOC_Os09g04440	Chr9:2354823-2362285	OK	14.9613	35.3967	1.24238	2.43926	5e-05	0.00189006	yes	DNA-binding protein, putative, expressed
LOC_Os12g13730	Chr12:7748232-7749234	OK	9.77716	23.0751	1.23885	1.82302	0.0033	0.03835	yes	pleiotropic drug resistance protein 2, putative, expressed
LOC_Os11g43140	Chr11:26027836-26032480	OK	1.69416	3.9958	1.23792	1.83234	0.0017	0.0254219	yes	expressed protein
LOC_Os04g39910	Chr4:23770071-23772456	OK	2.70071	6.3514	1.23373	1.74257	0.0023	0.0309666	yes	receptor-like protein kinase, putative, expressed
LOC_Os10g38080	Chr10:20389638-20392319	OK	1.95024	4.58552	1.23343	2.02978	0.00365	0.0406302	yes	OsSub61 - Putative Subtilisin homologue, expressed
LOC_Os01g22370	Chr1:12578188-12582301	OK	45.3933	106.611	1.23181	2.80402	5e-05	0.00189006	yes	peroxidase precursor, putative, expressed
LOC_Os03g53170	Chr3:30502404-30507088	OK	4.00715	9.40653	1.23109	2.08787	0.0003	0.00762083	yes	pentatricopeptide, putative, expressed
LOC_Os05g34914	Chr5:20737929-20741084	OK	23.6636	55.5049	1.22995	2.39485	0.00015	0.00447497	yes	expressed protein
LOC_Os02g22084	Chr2:13137868-13141343	OK	4.96577	11.5925	1.2231	1.87386	0.00175	0.0259899	yes	expressed protein
LOC_Os09g23350	Chr9:13875252-13879720	OK	38.1663	89.0723	1.22268	2.46636	5e-05	0.00189006	yes	trehalose synthase, putative, expressed
LOC_Os05g15770	Chr5:8902478-8903793	OK	1085.53	2532.18	1.22198	2.16924	0.0021	0.029234	yes	glycosyl hydrolase, putative, expressed
LOC_Os12g38795	Chr12:23835212-23839589	OK	14.1041	32.871	1.2207	1.81201	0.0025	0.0325	yes	RNA recognition motif containing protein, putative, expressed
LOC_Os04g57860	Chr4:34450560-34454341	OK	2.75368	6.40937	1.21882	1.79114	0.0048	0.0488569	yes	endoglucanase precursor, putative, expressed
LOC_Os08g38710	Chr8:24475145-24479529	OK	10.5368	24.5162	1.2183	2.26054	0.00025	0.00663421	yes	uncharacterized glycosyltransferase, putative, expressed
LOC_Os03g08820	Chr3:4550863-4559149	OK	18.2986	42.5491	1.21739	2.32589	5e-05	0.00189006	yes	expressed protein
LOC_Os07g45070	Chr7:26892620-26900429	OK	27.941	64.9567	1.2171	2.3637	5e-05	0.00189006	yes	FAT domain-containing protein, putative, expressed
LOC_Os11g26750	Chr11:15320187-15321526	OK	9.46122	21.9776	1.21593	1.78007	0.00475	0.0484309	yes	dehydrin, putative, expressed
LOC_Os08g01670	Chr8:389661-391196	OK	6.03818	13.9836	1.21156	1.67606	0.00335	0.0387229	yes	invertase/pectin methylesterase inhibitor family protein, putative, expressed
LOC_Os10g32990	Chr10:17267137-17273298	OK	2.32172	5.37506	1.21109	2.27336	0.00095	0.0171122	yes	receptor-like protein kinase 2 precursor, putative, expressed
LOC_Os09g36220	Chr9:20885171-20889843	OK	16.6716	38.5125	1.20794	2.30164	0.0001	0.00327507	yes	response regulator receiver domain containing protein, expressed
LOC_Os08g20486	Chr8:12293335-12300164	OK	1.5504	3.58138	1.20787	1.77664	0.0033	0.03835	yes	transposon protein, putative, unclassified, expressed
LOC_Os05g09580	Chr5:5414936-5415206	OK	103.509	238.962	1.20702	1.81514	0.0042	0.0447617	yes	expressed protein
LOC_Os07g06130	Chr7:2984108-2991139	OK	7.22253	16.6682	1.20652	2.30137	0.00015	0.00447497	yes	ethylene-insensitive protein, putative, expressed
LOC_Os08g16914	Chr8:10360408-10364290	OK	6.77478	15.5524	1.19889	2.03833	0.00055	0.0116762	yes	expressed protein
LOC_Os08g39694	Chr8:25121290-25134371	OK	3.04776	6.98553	1.19662	2.02682	0.0033	0.03835	yes	cytochrome P450, putative, expressed
LOC_Os02g27130	Chr2:15957007-15977181	OK	5.89752	13.513	1.19617	2.02098	0.0006	0.0123731	yes	expressed protein
LOC_Os02g55550	Chr2:34015498-34017304	OK	6.78137	15.5153	1.19404	1.74305	0.00275	0.0343779	yes	F-box/LRR-repeat protein 14, putative, expressed
LOC_Os07g12470	Chr7:7106966-7110142	OK	4.25071	9.7244	1.19391	1.91316	0.00105	0.0184386	yes	expressed protein
LOC_Os02g51670	Chr2:31648467-31650538	OK	214.445	490.362	1.19324	2.36085	0.00035	0.00851786	yes	ethylene-responsive transcription factor, putative, expressed
LOC_Os05g48200	Chr5:27622653-27636451	OK	1.6072	3.67303	1.19242	1.85906	0.002	0.0283735	yes	glutamate synthase, chloroplast precursor, putative, expressed
LOC_Os03g31070	Chr3:17702592-17710049	OK	7.48433	17.1024	1.19225	1.83026	0.00025	0.00663421	yes	protein kinase, putative, expressed
LOC_Os04g52180	Chr4:31000117-31001986	OK	58.7854	134.038	1.18912	1.78931	0.00165	0.0249409	yes	expressed protein
LOC_Os01g72260	Chr1:41896503-41898331	OK	6.607	15.0632	1.18896	2.54583	0.0004	0.00941663	yes	cytochrome P450, putative, expressed
LOC_Os04g56420	Chr4:33635909-33638418	OK	4.70012	10.7041	1.1874	1.84217	0.0013	0.0212003	yes	retrotransposon protein, putative, unclassified, expressed
LOC_Os06g10440	Chr6:5369568-5372876	OK	23.2835	52.8852	1.18356	2.23067	0.0005	0.0109471	yes	gb protein, putative, expressed
LOC_Os06g25500	Chr6:14897115-14913394	OK	10.2312	23.2313	1.18309	1.95205	0.00045	0.0101999	yes	expressed protein
LOC_Os08g23780	Chr8:14397922-14403073	OK	11.4514	25.9906	1.18247	2.1567	0.00025	0.00663421	yes	glycosyl transferase 8 domain containing protein, putative, expressed
LOC_Os03g02750	Chr3:1033960-1036671	OK	10.695	24.2508	1.18109	2.34703	0.0006	0.0123731	yes	OsSub25 - Putative Subtilisin homologue, expressed
LOC_Os06g09310	Chr6:4678837-4680332	OK	12.2675	27.8133	1.18093	1.85584	0.0014	0.0222661	yes	zinc finger, C3HC4 type domain containing protein, expressed
LOC_Os03g01200	Chr3:125319-132789	OK	12.2948	27.8492	1.17959	2.17803	0.0002	0.00560778	yes	SNF2 family N-terminal domain containing protein, expressed
LOC_Os10g04674	Chr10:2226401-2237611	OK	13.3436	30.1879	1.17782	2.22855	0.0002	0.00560778	yes	disease resistance protein RPM1, putative, expressed
LOC_Os03g32090	Chr3:18355903-18359839	OK	3.61983	8.1736	1.17505	1.70664	0.0034	0.0390163	yes	pentatricopeptide, putative, expressed
LOC_Os02g03840	Chr2:1617325-1630169	OK	29.065	65.6242	1.17495	2.22371	0.0005	0.0109471	yes	expressed protein
LOC_Os07g40520	Chr7:24274176-24276956	OK	15.5611	35.0861	1.17295	2.08112	0.0004	0.00941663	yes	formin-like protein 20, putative, expressed
LOC_Os03g15230	Chr3:8329113-8331769	OK	18.7507	41.9964	1.16332	2.46723	0.0002	0.00560778	yes	DUF292 domain containing protein, expressed
LOC_Os02g58180	Chr2:35608837-35610723	OK	14.7911	33.039	1.15944	2.14332	0.0005	0.0109471	yes	expressed protein
LOC_Os12g16720	Chr12:9579746-9582014	OK	5.46625	12.2028	1.15859	2.03704	0.00175	0.0259899	yes	cytochrome P450 71A1, putative, expressed
LOC_Os05g33130	Chr5:19426415-19427875	OK	64.0442	142.755	1.1564	2.48764	0.00025	0.00663421	yes	CHIT17 - Chitinase family protein precursor, expressed
LOC_Os05g40900	Chr5:23990508-23994437	OK	9.56887	21.3233	1.15601	2.07051	0.0008	0.015193	yes	expressed protein
LOC_Os11g47920	Chr11:28899014-28900796	OK	7.35779	16.3949	1.15591	1.89847	0.0009	0.0164737	yes	SCARECROW, putative, expressed
LOC_Os02g46920	Chr2:28626877-28632396	OK	32.1939	71.457	1.15029	2.23745	0.00025	0.00663421	yes	expressed protein
LOC_Os04g08749	Chr4:4749119-4752352	OK	5.02178	11.1293	1.14809	1.87891	0.0015	0.0233872	yes	expressed protein
LOC_Os12g26960	Chr12:15788560-15789163	OK	57.7071	127.83	1.14741	1.86036	0.002	0.0283735	yes	THION34 - Plant thionin family protein precursor, expressed
LOC_Os12g07370	Chr12:3627679-3632009	OK	2.72838	6.0428	1.14718	1.68387	0.0023	0.0309666	yes	csAtPR5, putative, expressed
LOC_Os08g37690	Chr8:23869794-23871110	OK	7.3144	16.1893	1.14623	1.82155	0.00305	0.0367003	yes	expressed protein
LOC_Os11g14050	Chr11:7796546-7802609	OK	16.141	35.725	1.1462	2.28152	0.0001	0.00327507	yes	leucine-rich repeat family protein, putative, expressed
LOC_Os01g10950	Chr1:5837474-5839898	OK	3.03018	6.70287	1.14538	2.10237	0.0031	0.0369838	yes	peptide-N4-asparagine amidase A, putative, expressed
LOC_Os03g01580	Chr3:361702-367356	OK	6.68963	14.7939	1.14501	2.04109	0.00075	0.014629	yes	expressed protein
LOC_Os02g54600	Chr2:33442068-33443948	OK	7.6351	16.8116	1.13874	2.17051	0.0005	0.0109471	yes	STE_MEK_ste7_MAP2K.5 - STE kinases include homologs to sterile 7, sterile 11 and sterile 20 from yeast, expressed
LOC_Os05g30010	Chr5:17361510-17368926	OK	12.1233	26.6646	1.13714	2.14157	0.00035	0.00851786	yes	WD domain, G-beta repeat domain containing protein, expressed
LOC_Os08g20130	Chr8:12066868-12068457	OK	21.9971	48.2951	1.13457	2.14483	0.0008	0.015193	yes	flavonol sulfotransferase, putative, expressed
LOC_Os12g01140	Chr12:75280-89965	OK	4.55489	9.98327	1.1321	1.84115	0.0021	0.029234	yes	AGC_PVPK_like_kin82y.2 - ACG kinases include homologs to PKA, PKG and PKC, expressed
LOC_Os12g03594	Chr12:1436995-1445090	OK	8.92498	19.5579	1.13183	2.04816	0.0004	0.00941663	yes	OsFBX437 - F-box domain containing protein, expressed
LOC_Os01g63190	Chr1:36622826-36627675	OK	19.806	43.2625	1.12718	2.44116	0.00045	0.0101999	yes	laccase precursor protein, putative, expressed
LOC_Os07g46030	Chr7:27468804-27472349	OK	5.56412	12.1526	1.12704	1.91227	0.0012	0.0203512	yes	expressed protein
LOC_Os04g52060	Chr4:30920553-30925574	OK	6.01912	13.0901	1.12085	1.92261	0.00135	0.0217915	yes	transposable element protein, putative, containing Pfam profile: PF03004, Transposase_24, expressed
LOC_Os01g58444	Chr1:33782470-33786281	OK	7.89485	17.1648	1.12047	1.93869	0.00065	0.0131197	yes	expressed protein
LOC_Os05g46030	Chr5:26685978-26704758	OK	5.58159	12.1338	1.12029	2.10031	0.00035	0.00851786	yes	myosin head family protein, expressed
LOC_Os07g14514	Chr7:8264770-8278968	OK	18.4325	40.0577	1.11983	2.04175	0.0008	0.015193	yes	retrotransposon protein, putative, unclassified, expressed
LOC_Os01g53880	Chr1:30975764-30979770	OK	33.8295	73.5128	1.11971	2.18181	0.00015	0.00447497	yes	OsIAA6 - Auxin-responsive Aux/IAA gene family member, expressed
LOC_Os03g16780	Chr3:9296797-9300002	OK	5.62938	12.2151	1.11762	2.05539	0.0031	0.0369838	yes	ankyrin repeat family protein, putative, expressed
LOC_Os11g20179	Chr11:11666320-11668718	OK	10.8167	23.4339	1.11534	1.78941	0.0033	0.03835	yes	expressed protein
LOC_Os05g44916	Chr5:26101218-26106425	OK	8.91529	19.3095	1.11496	1.8548	0.0021	0.029234	yes	mitochondrial-processing peptidase subunit, mitochondrial precursor, putative, expressed
LOC_Os04g52030	Chr4:30904538-30907663	OK	3.57801	7.74331	1.11379	1.71622	0.00365	0.0406302	yes	zinc finger domain, LSD1 subclass family protein, expressed
LOC_Os11g45970	Chr11:27812250-27818431	OK	3.31297	7.16249	1.11234	1.68376	0.00345	0.0393432	yes	NBS-LRR disease resistance protein, putative, expressed
LOC_Os09g19290	Chr9:11544099-11550254	OK	4.77866	10.328	1.11189	2.09361	0.00065	0.0131197	yes	retrotransposon protein, putative, unclassified, expressed
LOC_Os11g24170	Chr11:13743943-13749580	OK	2.32378	5.01472	1.1097	1.70203	0.00315	0.0373554	yes	CC-NBS-LRR protein, putative, expressed
LOC_Os12g12690	Chr12:6984982-6987626	OK	10.2449	22.0377	1.10507	1.8876	0.00095	0.0171122	yes	transposon protein, putative, Pong sub-class, expressed
LOC_Os03g23030	Chr3:13293954-13309723	OK	2.48284	5.33929	1.10466	1.88613	0.0017	0.0254219	yes	aberrant pollen transmission 1, putative, expressed
LOC_Os06g41640	Chr6:24930054-24935193	OK	2.70455	5.80565	1.10207	1.68679	0.0029	0.0355796	yes	CC-NBS-LRR protein, putative, expressed
LOC_Os05g46480	Chr5:26927606-26928902	OK	28.2689	60.6523	1.10135	2.0169	0.00195	0.0278804	yes	late embryogenesis abundant protein, group 3, putative, expressed
LOC_Os08g05320	Chr8:2786219-2792203	OK	12.6211	27.078	1.10129	2.11033	0.00045	0.0101999	yes	expressed protein
LOC_Os10g31864	Chr10:16716229-16742534	OK	4.71985	10.1252	1.10114	2.10034	0.0006	0.0123731	yes	expressed protein
LOC_Os01g25484	Chr1:14446909-14453474	OK	15.8727	34.025	1.10005	2.22425	0.00025	0.00663421	yes	ferredoxin--nitrite reductase, putative, expressed
LOC_Os12g24320	Chr12:13879142-13881525	OK	12.8994	27.6481	1.09988	2.2857	0.00095	0.0171122	yes	ATPase 3, putative, expressed
LOC_Os02g13800	Chr2:7463931-7465506	OK	21.8241	46.7667	1.09956	1.87372	0.0015	0.0233872	yes	HSF-type DNA-binding domain containing protein, expressed
LOC_Os02g32469	Chr2:19202785-19204207	OK	75.1687	161.055	1.09935	2.17461	0.00015	0.00447497	yes	expressed protein
LOC_Os08g02354	Chr8:924212-934625	OK	4.44883	9.52382	1.09812	1.78422	0.0017	0.0254219	yes	expressed protein
LOC_Os11g05394	Chr11:2418476-2423365	OK	3.70109	7.91701	1.09701	1.75893	0.00445	0.0464884	yes	nucampholin, putative, expressed
LOC_Os02g06584	Chr2:3297209-3304412	OK	24.667	52.6027	1.09255	2.13392	0.0001	0.00327507	yes	zinc finger C-x8-C-x5-C-x3-H type family protein, expressed
LOC_Os08g09060	Chr8:5260151-5261299	OK	36.9869	78.6865	1.0891	1.81887	0.0007	0.0138815	yes	Cupin domain containing protein, expressed
LOC_Os11g34270	Chr11:20067782-20074731	OK	68.3264	145.128	1.08681	2.21948	0.0002	0.00560778	yes	ubiquitin carboxyl-terminal hydrolase domain containing protein, expressed
LOC_Os07g48980	Chr7:29323093-29324723	OK	17.0071	36.1187	1.08661	2.35787	0.0014	0.0222661	yes	nicotianamine synthase, putative, expressed
LOC_Os03g42464	Chr3:23623463-23630649	OK	58.9617	125.06	1.08477	2.13617	0.0001	0.00327507	yes	expressed protein
LOC_Os08g19374	Chr8:11587792-11590913	OK	13.4303	28.4754	1.08423	1.99423	0.0024	0.0316499	yes	expressed protein
LOC_Os08g15460	Chr8:9405687-9414826	OK	3.89043	8.21249	1.07789	1.69221	0.0036	0.0402432	yes	preprotein translocase subunit secY, putative, expressed
LOC_Os02g09960	Chr2:5179752-5182124	OK	3.97981	8.40001	1.07769	2.18803	0.00395	0.042905	yes	LYK8, putative, expressed
LOC_Os06g50920	Chr6:30817437-30826114	OK	10.3854	21.9056	1.07674	1.70517	0.00385	0.0421268	yes	protein kinase family protein, putative, expressed
LOC_Os02g05950	Chr2:2958768-2962177	OK	4.29996	9.061	1.07535	1.75047	0.00195	0.0278804	yes	phytosulfokine receptor precursor, putative, expressed
LOC_Os02g58360	Chr2:35693608-35699417	OK	2.67602	5.6389	1.07533	1.72199	0.00345	0.0393432	yes	expressed protein
LOC_Os11g02300	Chr11:654973-661236	OK	20.8123	43.8375	1.07473	2.20511	0.0004	0.00941663	yes	CPuORF36 - conserved peptide uORF-containing transcript, expressed
LOC_Os07g32450	Chr7:19304784-19309483	OK	15.4665	32.5342	1.07281	2.09212	0.0006	0.0123731	yes	protein kinase PKN/PRK1, effector, putative, expressed
LOC_Os05g50580	Chr5:29000106-29002044	OK	11.8822	24.9851	1.07227	2.29518	0.00165	0.0249409	yes	OsSCP30 - Putative Serine Carboxypeptidase homologue, expressed
LOC_Os09g19300	Chr9:11550879-11553816	OK	3.79555	7.98015	1.07211	1.92618	0.00195	0.0278804	yes	retrotransposon protein, putative, unclassified, expressed
LOC_Os02g51910	Chr2:31791008-31793891	OK	3.41366	7.17198	1.07105	1.76384	0.00365	0.0406302	yes	cytokinin-O-glucosyltransferase 2, putative, expressed
LOC_Os09g23894	Chr9:14251018-14252175	OK	13.2438	27.8231	1.07097	1.89251	0.0023	0.0309666	yes	expressed protein
LOC_Os07g47820	Chr7:28552621-28562961	OK	41.8387	87.7388	1.06838	2.0668	0.0006	0.0123731	yes	acyl-CoA dehydrogenase family member 10, putative, expressed
LOC_Os01g57082	Chr1:32984981-32994519	OK	7.04386	14.76	1.06725	1.85745	0.0024	0.0316499	yes	insulin-degrading enzyme, putative, expressed
LOC_Os03g45730	Chr3:25805320-25810839	OK	8.26972	17.3073	1.06547	1.8251	0.00145	0.0228625	yes	DNA-binding protein-like, putative, expressed
LOC_Os12g40550	Chr12:25086912-25091564	OK	54.025	113.023	1.06492	2.16203	0.00035	0.00851786	yes	peptidase, putative, expressed
LOC_Os07g32340	Chr7:19223927-19230480	OK	5.76284	12.0515	1.06436	1.83588	0.00415	0.0443083	yes	retrotransposon protein, putative, unclassified, expressed
LOC_Os02g07450	Chr2:3846024-3850131	OK	34.6597	72.2558	1.05986	2.0318	0.0003	0.00762083	yes	core histone H2A/H2B/H3/H4, putative, expressed
LOC_Os02g22370	Chr2:13349860-13360652	OK	22.3174	46.5237	1.0598	2.08627	0.0009	0.0164737	yes	expressed protein
LOC_Os10g29650	Chr10:15414196-15423563	OK	24.3949	50.8463	1.05956	1.88887	0.00075	0.014629	yes	retrotransposon protein, putative, unclassified, expressed
LOC_Os12g42260	Chr12:26213957-26221809	OK	9.40631	19.5905	1.05845	1.89937	0.00135	0.0217915	yes	initiation factor 2 subunit family domain containing protein, expressed
LOC_Os02g28465	Chr2:16831619-16834298	OK	9.7368	20.2423	1.05586	1.81517	0.00145	0.0228625	yes	expressed protein
LOC_Os04g48800	Chr4:29110092-29112820	OK	28.706	59.6519	1.05521	1.98946	0.0007	0.0138815	yes	GDSL-like lipase/acylhydrolase, putative, expressed
LOC_Os06g50679	Chr6:30670848-30677150	OK	28.6068	59.4417	1.05512	2.16863	0.00025	0.00663421	yes	expressed protein
LOC_Os07g44780	Chr7:26727420-26729979	OK	10.088	20.9186	1.05214	2.28433	0.00235	0.0313031	yes	GDSL-like lipase/acylhydrolase, putative, expressed
LOC_Os05g31056	Chr5:18045475-18048734	OK	12.1663	25.219	1.05162	1.85593	0.0005	0.0109471	yes	tetratricopeptide repeat containing protein, putative, expressed
LOC_Os08g10580	Chr8:6226271-6231302	OK	13.1422	27.2264	1.05079	1.84956	0.0017	0.0254219	yes	expressed protein
LOC_Os06g06850	Chr6:3234518-3239156	OK	6.03204	12.4932	1.05043	1.83764	0.00195	0.0278804	yes	resistance protein LR10, putative, expressed
LOC_Os06g37560	Chr6:22245385-22251772	OK	26.0533	53.9088	1.04906	2.21802	0.0005	0.0109471	yes	beta-galactosidase precursor, putative, expressed
LOC_Os02g21190	Chr2:12569878-12588381	OK	11.8355	24.4793	1.04845	1.80827	0.0026	0.0332904	yes	expressed protein
LOC_Os03g15050	Chr3:8218790-8224127	OK	92.8594	192.057	1.04842	2.047	0.00155	0.0238539	yes	phosphoenolpyruvate carboxykinase, putative, expressed
LOC_Os08g08830	Chr8:5118734-5128134	OK	16.4656	33.9949	1.04586	2.03352	0.0005	0.0109471	yes	expressed protein
LOC_Os04g28480	Chr4:16863757-16870091	OK	27.6452	56.9656	1.04306	2.08029	0.00045	0.0101999	yes	retrotransposon protein, putative, unclassified, expressed
LOC_Os11g14110	Chr11:7860099-7864643	OK	7.76462	15.9973	1.04284	1.69265	0.0026	0.0332904	yes	rust resistance protein, putative, expressed
LOC_Os02g49720	Chr2:30392546-30396775	OK	12.7133	26.1875	1.04254	2.16872	0.0011	0.0190078	yes	aldehyde dehydrogenase, putative, expressed
LOC_Os01g52110	Chr1:29965063-29970767	OK	69.4811	143.043	1.04176	2.02664	0.0006	0.0123731	yes	RING finger and CHY zinc finger domain-containing protein 1, putative, expressed
LOC_Os11g10470	Chr11:5710545-5711249	OK	56.2873	115.801	1.04076	1.69215	0.00335	0.0387229	yes	expressed protein
LOC_Os09g04508	Chr9:2401955-2405236	OK	25.3262	52.0495	1.03925	2.0053	0.0014	0.0222661	yes	expressed protein
LOC_Os01g48220	Chr1:27631021-27633567	OK	6.86205	14.0981	1.03879	1.77345	0.00205	0.0287908	yes	protein of unknown function DUF1421 domain containing protein, expressed
LOC_Os03g06240	Chr3:3125932-3130483	OK	263.736	541.179	1.03701	1.69552	0.0029	0.0355796	yes	YT521-B-like family domain containing protein, expressed
LOC_Os10g32540	Chr10:17040041-17047633	OK	9.05296	18.548	1.0348	1.84199	0.00185	0.0269862	yes	SAP domain containing protein, expressed
LOC_Os08g30100	Chr8:18509004-18510244	OK	11.7003	23.9693	1.03464	1.94053	0.0035	0.0397419	yes	1-aminocyclopropane-1-carboxylate oxidase homolog 1, putative, expressed
LOC_Os11g35210	Chr11:20643383-20647630	OK	5.27841	10.808	1.03392	1.72534	0.00355	0.0399094	yes	NB-ARC domain containing protein, expressed
LOC_Os05g43060	Chr5:25003127-25015058	OK	56.3945	115.125	1.02958	1.94374	0.0015	0.0233872	yes	retrotransposon, putative, centromere-specific, expressed
LOC_Os10g05210	Chr10:2553978-2557419	OK	8.04047	16.4096	1.02918	1.7808	0.0038	0.041714	yes	OsFBX368 - F-box domain containing protein, expressed
LOC_Os02g04840	Chr2:2230651-2239525	OK	30.0398	61.2937	1.02886	2.08761	0.00025	0.00663421	yes	GHMP kinases ATP-binding protein, putative, expressed
LOC_Os08g30740	Chr8:18956802-18966338	OK	47.5415	96.9728	1.02839	1.93269	0.00105	0.0184386	yes	ABC transporter, ATP-binding protein, putative, expressed
LOC_Os04g27250	Chr4:16099449-16102412	OK	13.1744	26.8694	1.02823	1.77786	0.003	0.0363563	yes	expressed protein
LOC_Os03g06390	Chr3:3194989-3196661	OK	12.5554	25.5637	1.02579	1.62896	0.00325	0.0380105	yes	expressed protein
LOC_Os03g32590	Chr3:18638519-18647607	OK	7.88717	16.0582	1.02573	1.8105	0.00245	0.0320603	yes	transcription initiation factor, putative, expressed
LOC_Os02g46420	Chr2:28278315-28280041	OK	18.999	38.6188	1.02338	1.99042	0.00085	0.0158018	yes	transposon protein, putative, unclassified, expressed
LOC_Os08g08205	Chr8:4685257-4687194	OK	19.5585	39.7473	1.02306	2.00412	0.00165	0.0249409	yes	expressed protein
LOC_Os03g46550	Chr3:26337726-26341982	OK	5.15974	10.4791	1.02214	1.76292	0.00245	0.0320603	yes	RGH1A, putative, expressed
LOC_Os11g32270	Chr11:19069216-19075959	OK	5.77309	11.7142	1.02084	1.66093	0.0049	0.0495776	yes	N-rich protein, putative, expressed
LOC_Os10g34390	Chr10:18332849-18339978	OK	7.8204	15.8643	1.02047	1.89923	0.0016	0.0243243	yes	expressed protein
LOC_Os02g57980	Chr2:35502082-35507050	OK	6.57554	13.3269	1.01916	1.7723	0.00335	0.0387229	yes	DEAD/DEAH box helicase, putative, expressed
LOC_Os02g49670	Chr2:30352698-30356937	OK	5.4031	10.9348	1.01707	2.01702	0.00125	0.0208132	yes	zinc knuckle family protein, expressed
LOC_Os06g01320	Chr6:195017-208583	OK	7.60215	15.3681	1.01546	1.94084	0.0011	0.0190078	yes	chromo domain containing protein, expressed
LOC_Os03g62430	Chr3:35360732-35365166	OK	4.77321	9.64691	1.01511	1.68374	0.00375	0.0413753	yes	OsWAK28 - OsWAK receptor-like protein kinase, expressed
LOC_Os01g09420	Chr1:4796154-4798479	OK	11.018	22.2645	1.01488	1.82246	0.0019	0.0274628	yes	expressed protein
LOC_Os01g16180	Chr1:9159605-9165693	OK	12.6436	25.5419	1.01445	1.86877	0.0019	0.0274628	yes	MT-A70 domain containing protein, expressed
LOC_Os03g42020	Chr3:23341804-23347331	OK	8.71434	17.5922	1.01347	1.83436	0.00175	0.0259899	yes	calcium-transporting ATPase, plasma membrane-type, putative, expressed
LOC_Os05g07300	Chr5:3878197-3881797	OK	7.33208	14.7983	1.01313	1.80444	0.0024	0.0316499	yes	serine/threonine-protein kinase receptor precursor, putative, expressed
LOC_Os02g10880	Chr2:5775948-5777385	OK	8.60839	17.3659	1.01244	2.13651	0.00385	0.0421268	yes	UDP-glucoronosyl and UDP-glucosyl transferase domain containing protein, expressed
LOC_Os01g74510	Chr1:43154090-43158225	OK	5.95554	12.0061	1.01147	1.80434	0.00215	0.0297558	yes	KIP1, putative, expressed
LOC_Os08g24946	Chr8:15115419-15130251	OK	33.4643	67.4552	1.01131	1.97178	0.0005	0.0109471	yes	EDM2, putative, expressed
LOC_Os12g31660	Chr12:19069750-19072449	OK	6.99181	14.086	1.01053	1.72059	0.00265	0.0335869	yes	transposon protein, putative, CACTA, En/Spm sub-class, expressed
LOC_Os03g57580	Chr3:32829130-32832506	OK	18.598	37.459	1.01016	1.76964	0.0022	0.0302192	yes	expressed protein
LOC_Os08g37960	Chr8:24040148-24043302	OK	68.182	137.202	1.00884	2.01206	0.00065	0.0131197	yes	RNA recognition motif containing protein, expressed
LOC_Os03g04520	Chr3:2103188-2112152	OK	14.4952	29.1557	1.0082	1.9482	0.0013	0.0212003	yes	RNA recognition motif containing protein, putative, expressed
LOC_Os11g05480	Chr11:2462253-2468733	OK	101.976	204.961	1.00712	1.96771	0.0011	0.0190078	yes	transcription factor, putative, expressed
LOC_Os12g04220	Chr12:1783574-1789565	OK	14.9657	30.0452	1.00548	1.90185	0.0013	0.0212003	yes	calcium-transporting ATPase, plasma membrane-type, putative, expressed
LOC_Os01g54340	Chr1:31272336-31274479	OK	24.5917	49.3276	1.00422	1.95917	0.00315	0.0373554	yes	plant-specific domain TIGR01615 family protein, expressed
LOC_Os02g27000	Chr2:15865331-15876489	OK	9.19348	18.4379	1.00399	1.78727	0.0028	0.0348017	yes	ATP-binding region, ATPase-like domain containing protein, expressed
LOC_Os11g45840	Chr11:27734571-27737316	OK	24.4645	48.9817	1.00155	1.89257	0.0013	0.0212003	yes	expressed protein
LOC_Os10g04590	Chr10:2185225-2188547	OK	5.31929	10.6433	1.00064	1.70356	0.00405	0.0436919	yes	OsFBX358 - F-box domain containing protein, expressed
LOC_Os01g72120	Chr1:41839948-41841440	OK	44.8947	22.4357	-1.00075	-1.69523	0.0043	0.0455012	yes	glutathione S-transferase, putative, expressed
LOC_Os07g42960	Chr7:25726417-25730181	OK	304.524	152.161	-1.00096	-1.88951	0.00275	0.0343779	yes	phospho-2-dehydro-3-deoxyheptonate aldolase, chloroplast precursor, putative, expressed
LOC_Os01g73310	Chr1:42484072-42487451	OK	47.7874	23.8709	-1.00138	-1.88499	0.0014	0.0222661	yes	actin, putative, expressed
LOC_Os12g42884	Chr12:26657191-26662994	OK	321.856	160.732	-1.00175	-1.87656	0.0011	0.0190078	yes	5-methyltetrahydropteroyltriglutamate--homocysteine methyltransferase, putative, expressed
LOC_Os07g26630	Chr7:15358959-15360495	OK	55.779	27.8373	-1.0027	-2.16077	0.00155	0.0238539	yes	aquaporin protein, putative, expressed
LOC_Os01g22490	Chr1:12645514-12646409	OK	438.348	218.274	-1.00593	-2.11157	0.0006	0.0123731	yes	40S ribosomal protein S27a, putative, expressed
LOC_Os02g52290	Chr2:32017732-32019895	OK	647.762	322.384	-1.00669	-2.09382	0.0006	0.0123731	yes	peptidyl-prolyl cis-trans isomerase, FKBP-type, putative, expressed
LOC_Os03g55070	Chr3:31315804-31318395	OK	244.097	121.482	-1.00671	-2.14219	0.00075	0.014629	yes	UDP-glucose 6-dehydrogenase, putative, expressed
LOC_Os01g11650	Chr1:6278492-6283652	OK	215.735	107.344	-1.00702	-2.15696	0.00065	0.0131197	yes	GDSL-like lipase/acylhydrolase, putative, expressed
LOC_Os05g32500	Chr5:18993315-18997760	OK	18.711	9.30369	-1.00802	-1.97291	0.002	0.0283735	yes	expressed protein
LOC_Os05g46430	Chr5:26901982-26905011	OK	312.978	155.62	-1.00803	-2.02477	0.00065	0.0131197	yes	60S ribosomal protein L28-1, putative, expressed
LOC_Os03g38260	Chr3:21238600-21240862	OK	280.337	139.322	-1.00874	-2.02685	0.0007	0.0138815	yes	60S ribosomal protein L19-3, putative, expressed
LOC_Os05g41210	Chr5:24132440-24134899	OK	423.493	210.457	-1.00881	-2.04164	0.0005	0.0109471	yes	OsCam2 - Calmodulin, expressed
LOC_Os03g01900	Chr3:559226-559947	OK	42.9386	21.3371	-1.00891	-1.75387	0.0039	0.0424201	yes	40S ribosomal protein S17, putative, expressed
LOC_Os01g58220	Chr1:33651141-33655180	OK	240.678	119.59	-1.00901	-1.67305	0.00405	0.0436919	yes	translation initiation factor SUI1, putative, expressed
LOC_Os01g16090	Chr1:9063967-9066787	OK	43.5477	21.6382	-1.00902	-1.86932	0.0016	0.0243243	yes	RNA binding protein, putative, expressed
LOC_Os07g35979	Chr7:21520373-21522072	OK	43.7694	21.7387	-1.00965	-2.19851	0.00085	0.0158018	yes	expressed protein
LOC_Os01g21960	Chr1:12326485-12331776	OK	20.2908	10.0747	-1.01009	-1.80327	0.00225	0.0305704	yes	serine/threonine-protein kinase, putative, expressed
LOC_Os02g49980	Chr2:30533420-30536379	OK	55.6374	27.6135	-1.01068	-1.66435	0.00355	0.0399094	yes	ADP-ribosylation factor, putative, expressed
LOC_Os02g28810	Chr2:17035681-17037903	OK	84.3997	41.8285	-1.01275	-1.73469	0.00355	0.0399094	yes	ribosomal protein, putative, expressed
LOC_Os08g05830	Chr8:3128284-3132240	OK	32.4082	16.0597	-1.01291	-1.84981	0.00245	0.0320603	yes	transaldolase, putative, expressed
LOC_Os08g39630	Chr8:25089522-25092949	OK	43.0494	21.315	-1.01413	-1.95374	0.00115	0.0196858	yes	helix-loop-helix DNA-binding domain containing protein, expressed
LOC_Os01g68030	Chr1:39549163-39550832	OK	353.668	175.04	-1.01472	-1.95218	0.0011	0.0190078	yes	expressed protein
LOC_Os06g11135	Chr6:5837563-5838523	OK	35.2038	17.4188	-1.01508	-1.84463	0.0044	0.0461079	yes	gibberellin receptor GID1L2, putative, expressed
LOC_Os05g06440	Chr5:3303196-3307713	OK	90.4121	44.7229	-1.0155	-1.99474	0.0005	0.0109471	yes	dnaJ homolog subfamily B member 11 precursor, putative, expressed
LOC_Os02g54650	Chr2:33476227-33484018	OK	49.0322	24.2525	-1.0156	-1.91031	0.00105	0.0184386	yes	diacylglycerol kinase, putative, expressed
LOC_Os05g05670	Chr5:2819526-2821454	OK	26.2856	12.9964	-1.01617	-2.00501	0.0041	0.0440315	yes	1-aminocyclopropane-1-carboxylate oxidase, putative, expressed
LOC_Os02g57240	Chr2:35067975-35072613	OK	32.3505	15.9749	-1.01798	-1.8927	0.00155	0.0238539	yes	oxidoreductase, aldo/keto reductase family protein, putative, expressed
LOC_Os01g74490	Chr1:43141840-43142670	OK	59.1523	29.2095	-1.01799	-1.81537	0.0016	0.0243243	yes	heavy metal-associated domain containing protein, expressed
LOC_Os01g22520	Chr1:12654851-12658475	OK	141.681	69.8913	-1.01946	-2.05893	0.00045	0.0101999	yes	dihydrolipoyl dehydrogenase 1, mitochondrial precursor, putative, expressed
LOC_Os03g50030	Chr3:28548350-28550030	OK	24.7427	12.205	-1.01953	-1.78623	0.00415	0.0443083	yes	phospholipase A2, putative, expressed
LOC_Os08g03579	Chr8:1675032-1676932	OK	988.807	486.792	-1.02238	-1.86364	0.00055	0.0116762	yes	expressed protein
LOC_Os01g70110	Chr1:40572818-40574020	OK	36.0588	17.7516	-1.0224	-1.91892	0.0022	0.0302192	yes	No apical meristem protein, putative, expressed
LOC_Os06g06980	Chr6:3314110-3315452	OK	55.9611	27.5313	-1.02335	-2.01088	0.0013	0.0212003	yes	caffeoyl-CoA O-methyltransferase, putative, expressed
LOC_Os01g06010	Chr1:2872109-2872988	OK	86.7823	42.6942	-1.02336	-2.02569	0.0006	0.0123731	yes	Core histone H2A/H2B/H3/H4 domain containing protein, putative, expressed
LOC_Os05g19370	Chr5:11248140-11250249	OK	67.4073	33.1601	-1.02346	-2.00223	0.00095	0.0171122	yes	60S ribosomal protein L15, putative, expressed
LOC_Os03g59070	Chr3:33627373-33630350	OK	54.6718	26.8893	-1.02376	-2.0241	0.00035	0.00851786	yes	phosphatase, putative, expressed
LOC_Os07g33850	Chr7:20249138-20253102	OK	23.331	11.4717	-1.02417	-1.96285	0.0012	0.0203512	yes	ras-related protein, putative, expressed
LOC_Os03g18590	Chr3:10400747-10404295	OK	26.053	12.8005	-1.02524	-1.82758	0.0016	0.0243243	yes	malonyl CoA-acyl carrier protein transacylase, mitochondrial precursor, putative, expressed
LOC_Os10g39030	Chr10:20801748-20806660	OK	13.3525	6.55931	-1.02549	-1.76351	0.0024	0.0316499	yes	homeobox domain containing protein, expressed
LOC_Os08g08570	Chr8:4947237-4952238	OK	57.6334	28.3116	-1.02552	-1.85455	0.0014	0.0222661	yes	expressed protein
LOC_Os02g35500	Chr2:21344261-21348569	OK	84.4325	41.4717	-1.02567	-1.98594	0.001	0.0177706	yes	NAD binding domain of 6-phosphogluconate dehydrogenase containing protein, expressed
LOC_Os06g45440	Chr6:27469973-27471848	OK	53.6058	26.3142	-1.02654	-1.92543	0.00115	0.0196858	yes	haloacid dehalogenase-like hydrolase domain-containing protein 3, putative, expressed
LOC_Os03g07300	Chr3:3713490-3721105	OK	36.7352	18.0277	-1.02695	-1.83143	0.002	0.0283735	yes	ribulose-phosphate 3-epimerase, chloroplast precursor, putative, expressed
LOC_Os01g12650	Chr1:6967619-6970164	OK	71.6703	35.1266	-1.02881	-1.89251	0.00125	0.0208132	yes	reticulon domain containing protein, putative, expressed
LOC_Os05g23620	Chr5:13542981-13547537	OK	163.401	80.0574	-1.02931	-2.05305	0.00045	0.0101999	yes	cytochrome c1-1, heme protein, mitochondrial precursor, putative, expressed
LOC_Os02g27960	Chr2:16550181-16552919	OK	31.4266	15.3908	-1.02992	-1.67745	0.0037	0.0410906	yes	expressed protein
LOC_Os03g60090	Chr3:34167800-34173336	OK	366.043	179.24	-1.03012	-1.94518	0.00095	0.0171122	yes	methylenetetrahydrofolate reductase, putative, expressed
LOC_Os06g50870	Chr6:30774113-30776635	OK	46.0019	22.4808	-1.033	-1.67993	0.0025	0.0325	yes	DNL zinc finger domain containing protein, putative, expressed
LOC_Os05g27950	Chr5:16306506-16310548	OK	121.367	59.3038	-1.03319	-1.96521	0.00115	0.0196858	yes	DUF538 domain containing protein, putative, expressed
LOC_Os08g44770	Chr8:28132336-28135562	OK	62.7499	30.6398	-1.03421	-2.02366	0.0005	0.0109471	yes	copper/zinc superoxide dismutase, putative, expressed
LOC_Os05g32110	Chr5:18721261-18724905	OK	131.2	64.0591	-1.0343	-2.11337	0.0003	0.00762083	yes	COBRA, putative, expressed
LOC_Os06g09679	Chr6:4933904-4938500	OK	60.2237	29.4022	-1.03441	-1.99323	0.0009	0.0164737	yes	chaperonin, putative, expressed
LOC_Os01g48420	Chr1:27745603-27747931	OK	326.406	159.319	-1.03475	-2.07034	0.0002	0.00560778	yes	peroxiredoxin, putative, expressed
LOC_Os07g44110	Chr7:26367083-26369068	OK	46.4806	22.6734	-1.03563	-1.99205	0.001	0.0177706	yes	cytochrome P450 72A1, putative, expressed
LOC_Os01g68710	Chr1:39913889-39916494	OK	146.064	71.173	-1.0372	-2.01552	0.0003	0.00762083	yes	peptidyl-prolyl cis-trans isomerase, FKBP-type, putative, expressed
LOC_Os08g29710	Chr8:18243581-18249526	OK	25.5716	12.4472	-1.03873	-1.79121	0.00225	0.0305704	yes	galactosyltransferase family protein, putative, expressed
LOC_Os10g25550	Chr10:13219949-13226158	OK	25.423	12.3647	-1.0399	-1.85549	0.0026	0.0332904	yes	tyrosine protein kinase domain containing protein, putative, expressed
LOC_Os11g20790	Chr11:12034628-12039479	OK	102.873	49.9705	-1.04172	-2.00882	0.00045	0.0101999	yes	adenylate kinase, putative, expressed
LOC_Os03g03770	Chr3:1685486-1689540	OK	125.397	60.8981	-1.04204	-2.03985	0.0007	0.0138815	yes	expressed protein
LOC_Os10g36650	Chr10:19606870-19610882	OK	30.8779	14.9927	-1.04231	-1.86187	0.00225	0.0305704	yes	actin, putative, expressed
LOC_Os03g15720	Chr3:8668050-8671138	OK	194.876	94.5917	-1.04277	-1.92906	0.00085	0.0158018	yes	expressed protein
LOC_Os07g41600	Chr7:24934261-24937069	OK	22.5678	10.949	-1.04346	-1.93223	0.00265	0.0335869	yes	proline-rich protein, putative, expressed
LOC_Os01g43160	Chr1:24629269-24632332	OK	13.816	6.70276	-1.04351	-1.69172	0.00445	0.0464884	yes	polygalacturonase, putative, expressed
LOC_Os02g43290	Chr2:26090415-26092187	OK	20.7024	10.0415	-1.04382	-1.63174	0.00355	0.0399094	yes	protein kinase domain containing protein, expressed
LOC_Os12g25210	Chr12:14503330-14503903	OK	82.0126	39.7754	-1.04397	-1.64304	0.0042	0.0447617	yes	signal peptidase complex subunit 1, putative, expressed
LOC_Os06g27760	Chr6:15718515-15721373	OK	33.725	16.3555	-1.04404	-1.70924	0.0044	0.0461079	yes	peptide methionine sulfoxide reductase msrB, putative, expressed
LOC_Os05g20050	Chr5:11723479-11725722	OK	72.1478	34.9768	-1.04456	-1.99784	0.00045	0.0101999	yes	ras-related protein, putative, expressed
LOC_Os11g05562	Chr11:2522182-2528177	OK	186.279	90.2839	-1.04492	-2.1102	0.00065	0.0131197	yes	40S ribosomal protein S25, putative, expressed
LOC_Os04g43070	Chr4:25500157-25502633	OK	76.633	37.1218	-1.0457	-2.12611	0.0006	0.0123731	yes	ammonium transporter protein, putative, expressed
LOC_Os08g37670	Chr8:23858676-23860124	OK	387.501	187.135	-1.05012	-2.40094	0.0001	0.00327507	yes	plastocyanin-like domain containing protein, putative, expressed
LOC_Os02g56990	Chr2:34918110-34920148	OK	177.66	85.6659	-1.05233	-2.0464	0.00045	0.0101999	yes	ribosomal protein L37, putative, expressed
LOC_Os06g09630	Chr6:4897178-4900565	OK	23.8721	11.5073	-1.05278	-1.88341	0.00155	0.0238539	yes	3-oxoacyl-synthase, putative, expressed
LOC_Os07g46170	Chr7:27550831-27555216	OK	16.0197	7.71937	-1.05329	-1.69152	0.00455	0.0472425	yes	OsRhmbd13 - Putative Rhomboid homologue, expressed
LOC_Os06g40120	Chr6:23875407-23879965	OK	33.2538	16.0174	-1.05388	-1.78649	0.00125	0.0208132	yes	SPX domain containing protein, putative, expressed
LOC_Os03g11900	Chr3:6232978-6238297	OK	78.6279	37.8668	-1.05411	-2.20982	0.00055	0.0116762	yes	transporter family protein, putative, expressed
LOC_Os02g41680	Chr2:25006466-25009121	OK	76.1283	36.6252	-1.05559	-2.31542	0.0002	0.00560778	yes	phenylalanine ammonia-lyase, putative, expressed
LOC_Os01g70960	Chr1:41074428-41079312	OK	82.7156	39.7566	-1.05697	-1.94978	0.00065	0.0131197	yes	cytochrome c1-1, heme protein, mitochondrial precursor, putative, expressed
LOC_Os11g05050	Chr11:2204508-2207566	OK	498.833	239.74	-1.05709	-2.2283	0.00045	0.0101999	yes	stem-specific protein TSJT1, putative, expressed
LOC_Os01g16890	Chr1:9657979-9661279	OK	403.282	193.808	-1.05717	-2.05085	0.00015	0.00447497	yes	ribosomal protein L7Ae, putative, expressed
LOC_Os03g46640	Chr3:26396242-26397459	OK	17.8404	8.57274	-1.05732	-2.01596	0.0043	0.0455012	yes	deoxyuridine 5-triphosphate nucleotidohydrolase, putative, expressed
LOC_Os01g50960	Chr1:29280125-29282901	OK	41.6979	20.0341	-1.05751	-1.91525	0.0013	0.0212003	yes	RNA polymerase II transcriptional coactivator KELP, putative, expressed
LOC_Os01g15970	Chr1:8986252-8987398	OK	58.6294	28.1484	-1.05857	-1.73049	0.0033	0.03835	yes	expressed protein
LOC_Os03g06980	Chr3:3561500-3565365	OK	41.9393	20.1223	-1.05951	-1.88338	0.00105	0.0184386	yes	nucleic acid binding protein, putative, expressed
LOC_Os01g48850	Chr1:28028737-28032031	OK	30.8711	14.8096	-1.05972	-1.84699	0.0015	0.0233872	yes	auxin-responsive protein, putative, expressed
LOC_Os02g12760	Chr2:6680297-6683072	OK	46.3112	22.1893	-1.06149	-1.74778	0.00255	0.0328982	yes	integral membrane protein, putative, expressed
LOC_Os03g63910	Chr3:36107250-36110942	OK	8.41295	4.03035	-1.06171	-1.92657	0.00205	0.0287908	yes	PPR repeat domain containing protein, putative, expressed
LOC_Os07g34070	Chr7:20365629-20367835	OK	18.1881	8.69324	-1.06503	-1.95739	0.0029	0.0355796	yes	auxin-induced protein 5NG4, putative, expressed
LOC_Os10g36400	Chr10:19462117-19464039	OK	17.3128	8.27372	-1.06523	-2.01069	0.00145	0.0228625	yes	GIL1, putative, expressed
LOC_Os05g18604	Chr5:10757559-10790758	OK	15.4326	7.3708	-1.06609	-1.82806	0.00465	0.0477182	yes	OsSCP28 - Putative Serine Carboxypeptidase homologue, expressed
LOC_Os08g06100	Chr8:3337750-3340959	OK	545.611	260.465	-1.06678	-2.2991	0.00025	0.00663421	yes	O-methyltransferase, putative, expressed
LOC_Os03g09290	Chr3:4854967-4857534	OK	55.0078	26.2564	-1.06697	-1.67513	0.00325	0.0380105	yes	yippee zinc-binding protein, putative, expressed
LOC_Os06g02210	Chr6:676125-682797	OK	71.6014	34.1649	-1.06747	-2.07319	0.00015	0.00447497	yes	bark storage protein A precursor, putative, expressed
LOC_Os06g14620	Chr6:8230481-8232132	OK	18.8522	8.99153	-1.0681	-2.05824	0.0024	0.0316499	yes	ribonucleoside-diphosphate reductase small chain, putative, expressed
LOC_Os07g27810	Chr7:16226487-16230771	OK	70.8411	33.7872	-1.06811	-2.303	0.00055	0.0116762	yes	fiber protein Fb34, putative, expressed
LOC_Os06g14550	Chr6:8194482-8198052	OK	56.0689	26.7244	-1.06904	-1.86041	0.0019	0.0274628	yes	signal recognition particle 9 kDa protein, putative, expressed
LOC_Os07g39720	Chr7:23807435-23808332	OK	26.4785	12.6201	-1.06909	-1.66863	0.0035	0.0397419	yes	expressed protein
LOC_Os01g18050	Chr1:10098281-10103021	OK	115.724	55.1526	-1.06919	-2.18237	0.00025	0.00663421	yes	tubulin/FtsZ domain containing protein, putative, expressed
LOC_Os09g36830	Chr9:21243188-21245828	OK	36.3521	17.3215	-1.06948	-1.85389	0.00145	0.0228625	yes	Skp1 family, dimerisation domain containing protein, expressed
LOC_Os11g17014	Chr11:9423620-9432595	OK	15.6605	7.45781	-1.0703	-1.8557	0.0014	0.0222661	yes	NB-ARC domain containing protein, expressed
LOC_Os02g02340	Chr2:775493-778356	OK	10.1613	4.83707	-1.07088	-2.22601	0.0043	0.0455012	yes	glycerol-3-phosphate acyltransferase, putative, expressed
LOC_Os01g63580	Chr1:36863213-36866375	OK	25.3641	12.0518	-1.07355	-2.24366	0.00315	0.0373554	yes	glycerol-3-phosphate acyltransferase, putative, expressed
LOC_Os11g01420	Chr11:252425-254919	OK	28.3317	13.4488	-1.07494	-1.71301	0.0036	0.0402432	yes	ribosomal protein L10, putative, expressed
LOC_Os09g32520	Chr9:19413161-19414803	OK	78.8432	37.4192	-1.07521	-1.9721	0.0011	0.0190078	yes	60S ribosomal protein L32, putative, expressed
LOC_Os05g12280	Chr5:7049880-7050866	OK	45.3611	21.5259	-1.07538	-1.78692	0.00265	0.0335869	yes	clumping factor A precursor, putative, expressed
LOC_Os06g41770	Chr6:25041771-25044111	OK	43.6251	20.6704	-1.07759	-1.95706	0.0004	0.00941663	yes	bZIP transcription factor domain containing protein, expressed
LOC_Os04g50990	Chr4:30180314-30182052	OK	137.007	64.9098	-1.07774	-2.21396	5e-05	0.00189006	yes	L11 domain containing ribosomal protein, putative, expressed
LOC_Os03g11220	Chr3:5774734-5776275	OK	67.6958	32.0536	-1.07858	-1.97358	0.00055	0.0116762	yes	keratin, type I cytoskeletal 9, putative, expressed
LOC_Os04g58580	Chr4:34828249-34831282	OK	58.6213	27.7416	-1.07937	-2.01447	0.00035	0.00851786	yes	phosphomannomutase, putative, expressed
LOC_Os07g30970	Chr7:18334871-18337487	OK	630.612	298.404	-1.07948	-2.03211	0.0005	0.0109471	yes	nucleoside diphosphate kinase, putative, expressed
LOC_Os10g36703	Chr10:19631245-19632264	OK	123.286	58.3024	-1.08038	-1.84614	0.00135	0.0217915	yes	CPuORF40 - conserved peptide uORF-containing transcript, expressed
LOC_Os02g33140	Chr2:19710299-19713468	OK	172.084	81.3423	-1.08104	-2.17529	0.00025	0.00663421	yes	ribosomal protein, putative, expressed
LOC_Os09g29460	Chr9:17903163-17905338	OK	34.9102	16.4954	-1.08158	-2.04358	0.0005	0.0109471	yes	homeobox associated leucine zipper, putative, expressed
LOC_Os04g58320	Chr4:34714718-34717281	OK	88.1047	41.6222	-1.08187	-1.9156	0.0008	0.015193	yes	zinc finger, RING-type, putative, expressed
LOC_Os05g48980	Chr5:28092824-28094580	OK	33.2075	15.6859	-1.08204	-1.87477	0.001	0.0177706	yes	ras-related protein, putative, expressed
LOC_Os08g26880	Chr8:16372069-16374370	OK	72.5904	34.2845	-1.08222	-2.12457	0.00025	0.00663421	yes	bZIP transcription factor domain containing protein, expressed
LOC_Os01g36390	Chr1:20192024-20197004	OK	6.90009	3.25795	-1.08265	-1.70271	0.00435	0.0458263	yes	MCM4 - Putative minichromosome maintenance MCM complex subunit 4, expressed
LOC_Os09g33790	Chr9:19950703-19953955	OK	24.285	11.4643	-1.08291	-1.69761	0.0034	0.0390163	yes	snRK1-interacting protein 1, putative, expressed
LOC_Os10g33630	Chr10:17726432-17729559	OK	47.5906	22.4588	-1.0834	-2.01304	0.00055	0.0116762	yes	adaptin ear-binding coat-associated protein 2, putative, expressed
LOC_Os03g17140	Chr3:9519882-9521111	OK	19.6583	9.2731	-1.08402	-1.63422	0.0028	0.0348017	yes	expressed protein
LOC_Os10g38350	Chr10:20493331-20494339	OK	63.8299	30.09	-1.08495	-2.082	0.0011	0.0190078	yes	glutathione S-transferase, putative, expressed
LOC_Os04g46960	Chr4:27838692-27840786	OK	617.169	290.832	-1.08548	-2.16194	0.0004	0.00941663	yes	glutathione peroxidase domain containing protein, expressed
LOC_Os03g13750	Chr3:7445989-7449611	OK	108.433	51.0446	-1.08697	-1.99159	0.00065	0.0131197	yes	erwinia induced protein 2, putative, expressed
LOC_Os02g07260	Chr2:3727493-3731349	OK	315.532	148.302	-1.08925	-2.18143	5e-05	0.00189006	yes	phosphoglycerate kinase protein, putative, expressed
LOC_Os01g49820	Chr1:28605062-28608214	OK	22.0129	10.3449	-1.08943	-1.83523	0.00235	0.0313031	yes	lipid phosphatase protein, putative, expressed
LOC_Os11g31900	Chr11:18751124-18753286	OK	51.3597	24.1233	-1.09021	-1.75109	0.00255	0.0328982	yes	acyl carrier protein, putative, expressed
LOC_Os03g13730	Chr3:7434038-7438082	OK	70.9284	33.3063	-1.09057	-2.05973	0.0002	0.00560778	yes	translocase of chloroplast 34, putative, expressed
LOC_Os06g44374	Chr6:26782831-26784850	OK	173.366	81.3805	-1.09106	-1.97547	0.00075	0.014629	yes	protein transport protein SEC61 subunit gamma, putative, expressed
LOC_Os02g09359	Chr2:4808233-4817119	OK	51.3539	24.0977	-1.09158	-2.06689	0.0005	0.0109471	yes	BRASSINOSTEROID INSENSITIVE 1-associated receptor kinase 1 precursor, putative, expressed
LOC_Os07g39510	Chr7:23673056-23676412	OK	78.2022	36.6957	-1.0916	-1.9852	0.0008	0.015193	yes	yippee zinc-binding protein, putative, expressed
LOC_Os03g50160	Chr3:28604431-28606325	OK	74.987	35.1721	-1.09221	-1.78409	0.0038	0.041714	yes	plastocyanin-like domain containing protein, putative, expressed
LOC_Os02g06650	Chr2:3344762-3347430	OK	139.854	65.5897	-1.09238	-2.05241	0.00055	0.0116762	yes	COX VIIa, putative, expressed
LOC_Os02g56014	Chr2:34295820-34299423	OK	199.997	93.7739	-1.09272	-1.93431	0.00165	0.0249409	yes	40S ribosomal protein S30, putative, expressed
LOC_Os02g11070	Chr2:5930192-5933079	OK	42.9106	20.1176	-1.09288	-2.38244	0.001	0.0177706	yes	3-ketoacyl-CoA synthase, putative, expressed
LOC_Os01g03950	Chr1:1698202-1703090	OK	11.122	5.21221	-1.09345	-2.14984	0.0018	0.0264843	yes	glycosyl hydrolase, family 31, putative, expressed
LOC_Os09g20240	Chr9:12126817-12128189	OK	23.9952	11.2304	-1.09534	-1.80726	0.0026	0.0332904	yes	DUF581 domain containing protein, expressed
LOC_Os01g47080	Chr1:26888392-26895732	OK	60.9727	28.5247	-1.09595	-2.17549	0.00025	0.00663421	yes	pyruvate kinase, putative, expressed
LOC_Os09g39540	Chr9:22701721-22703133	OK	266.946	124.87	-1.09612	-2.1665	0.0001	0.00327507	yes	40S ribosomal protein S25, putative, expressed
LOC_Os06g46030	Chr6:27904548-27906635	OK	12.7182	5.94262	-1.09772	-1.88003	0.00145	0.0228625	yes	DUF640 domain containing protein, putative, expressed
LOC_Os04g11030	Chr4:5986671-5987382	OK	166.95	77.9858	-1.09814	-1.86412	0.00205	0.0287908	yes	expressed protein
LOC_Os01g40570	Chr1:22908179-22910687	OK	49.8031	23.2548	-1.09871	-2.02596	0.00055	0.0116762	yes	outer mitochondrial membrane porin, putative, expressed
LOC_Os01g67160	Chr1:38981301-38984078	OK	13.3506	6.23379	-1.09873	-1.6057	0.00485	0.0492393	yes	cyclin-dependent kinase B1-1, putative, expressed
LOC_Os07g26690	Chr7:15406441-15409801	OK	409.309	191.078	-1.09903	-2.36091	0.00045	0.0101999	yes	aquaporin protein, putative, expressed
LOC_Os01g46400	Chr1:26401558-26403496	OK	21.2371	9.91291	-1.0992	-2.09774	0.001	0.0177706	yes	expressed protein
LOC_Os02g40500	Chr2:24566318-24568216	OK	109.147	50.9456	-1.09924	-1.79613	0.00275	0.0343779	yes	OsGrx_C2.1 - glutaredoxin subgroup I, expressed
LOC_Os05g02750	Chr5:989397-991267	OK	62.2803	29.0094	-1.10225	-1.59163	0.00385	0.0421268	yes	ABC transporter, membrane-spanning/permease subunit, putative, expressed
LOC_Os08g44460	Chr8:27966195-27967956	OK	394.237	183.624	-1.1023	-2.1809	0.00015	0.00447497	yes	expressed protein
LOC_Os02g38120	Chr2:23044549-23047396	OK	7.82484	3.64188	-1.10338	-1.88372	0.00455	0.0472425	yes	BTBN3 - Bric-a-Brac, Tramtrack, Broad Complex BTB domain with non-phototropic hypocotyl 3 NPH3 domain, expressed
LOC_Os09g15420	Chr9:9437666-9442553	OK	23.2439	10.809	-1.10462	-1.82068	0.0013	0.0212003	yes	NAD dependent epimerase/dehydratase family protein, putative, expressed
LOC_Os06g50000	Chr6:30279362-30281770	OK	226.232	105.202	-1.10464	-1.67599	0.00385	0.0421268	yes	LYR motif containing protein, putative, expressed
LOC_Os01g74300	Chr1:43046954-43047961	OK	485.821	225.854	-1.10504	-1.99459	0.0022	0.0302192	yes	metallothionein, putative, expressed
LOC_Os04g43650	Chr4:25826664-25830703	OK	47.4091	22.0366	-1.10526	-2.08852	0.00055	0.0116762	yes	L-allo-threonine aldolase, putative, expressed
LOC_Os01g33090	Chr1:18205176-18208221	OK	6.88503	3.19982	-1.10547	-1.84255	0.00475	0.0484309	yes	expressed protein
LOC_Os01g45640	Chr1:25926235-25928209	OK	193.32	89.831	-1.1057	-2.16975	0.0003	0.00762083	yes	tat pathway signal sequence family protein, expressed
LOC_Os03g56820	Chr3:32375902-32378469	OK	27.6521	12.846	-1.10607	-1.67849	0.0046	0.0474097	yes	fatty acid hydroxylase, putative, expressed
LOC_Os08g41300	Chr8:26090909-26092945	OK	484.75	225.149	-1.10636	-2.19684	0.00025	0.00663421	yes	60S ribosomal protein L32, putative, expressed
LOC_Os02g45180	Chr2:27422874-27427590	OK	70.415	32.664	-1.10818	-2.08215	0.0003	0.00762083	yes	ORM1, putative, expressed
LOC_Os04g03579	Chr4:1562251-1572698	OK	172.396	79.9635	-1.10831	-1.98492	0.00045	0.0101999	yes	protein kinase, putative, expressed
LOC_Os11g31570	Chr11:18448292-18451911	OK	32.0903	14.8838	-1.10839	-1.95263	0.0013	0.0212003	yes	expressed protein
LOC_Os03g53930	Chr3:30920684-30921906	OK	20.1204	9.32634	-1.10927	-1.41871	0.0046	0.0474097	yes	expressed protein
LOC_Os12g38760	Chr12:23810524-23814363	OK	23.5319	10.8924	-1.11129	-1.96864	0.00045	0.0101999	yes	nucleotide pyrophosphatase/phosphodiesterase, putative, expressed
LOC_Os11g38010	Chr11:22550212-22554890	OK	19.0949	8.8369	-1.11158	-1.80003	0.0018	0.0264843	yes	targeting protein for Xklp2, putative, expressed
LOC_Os01g59990	Chr1:34682517-34685485	OK	327.996	151.715	-1.11231	-2.22566	0.0001	0.00327507	yes	ribosomal protein L24, putative, expressed
LOC_Os11g06750	Chr11:3294147-3297139	OK	235.853	109.061	-1.11275	-2.26854	0.00015	0.00447497	yes	ribosomal protein L3, putative, expressed
LOC_Os01g07070	Chr1:3322773-3328256	OK	42.5225	19.6226	-1.11571	-1.83773	0.00145	0.0228625	yes	transposon protein, putative, CACTA, En/Spm sub-class, expressed
LOC_Os05g06500	Chr5:3345097-3347273	OK	183.38	84.5536	-1.1169	-2.08404	0.00045	0.0101999	yes	universal stress protein domain containing protein, putative, expressed
LOC_Os10g33650	Chr10:17739201-17744567	OK	7.90606	3.64471	-1.11716	-1.77526	0.00415	0.0443083	yes	CK1_CaseinKinase_1.9 - CK1 includes the casein kinase 1 kinases, expressed
LOC_Os08g33920	Chr8:21221196-21223052	OK	206.575	95.207	-1.11753	-2.13228	0.00055	0.0116762	yes	60S ribosomal protein L34, putative, expressed
LOC_Os01g59150	Chr1:34167932-34171810	OK	125.852	57.9853	-1.11796	-2.02475	0.0009	0.0164737	yes	tubulin/FtsZ domain containing protein, putative, expressed
LOC_Os08g38900	Chr8:24586502-24588071	OK	815.133	375.535	-1.11809	-2.33752	0.0003	0.00762083	yes	caffeoyl-CoA O-methyltransferase, putative, expressed
LOC_Os04g34240	Chr4:20738832-20740465	OK	9.05906	4.17168	-1.11873	-1.70364	0.0045	0.0468872	yes	histone H3, putative, expressed
LOC_Os02g56960	Chr2:34911029-34913524	OK	501.783	230.977	-1.11932	-2.25953	0.00015	0.00447497	yes	ribosomal protein, putative, expressed
LOC_Os07g39680	Chr7:23782105-23783896	OK	455.928	209.785	-1.1199	-2.0305	0.0008	0.015193	yes	UV-induced protein uvi15, putative, expressed
LOC_Os10g36200	Chr10:19352977-19354087	OK	117.968	54.2583	-1.12048	-1.84294	0.00245	0.0320603	yes	heavy metal-associated domain containing protein, expressed
LOC_Os12g04160	Chr12:1747184-1750059	OK	28.8135	13.2463	-1.12115	-1.71977	0.00255	0.0328982	yes	ribosomal protein L24, putative, expressed
LOC_Os05g37190	Chr5:21737274-21739746	OK	26.915	12.3729	-1.12123	-2.10772	0.00075	0.014629	yes	ZOS5-08 - C2H2 zinc finger protein, expressed
LOC_Os07g44140	Chr7:26382580-26385011	OK	69.226	31.811	-1.12179	-2.1522	0.00025	0.00663421	yes	cytochrome P450 72A1, putative, expressed
LOC_Os03g07480	Chr3:3797690-3804132	OK	50.1805	23.0493	-1.1224	-2.10085	0.0003	0.00762083	yes	sucrose transporter, putativ, expressed
LOC_Os06g35410	Chr6:20635346-20639704	OK	33.1708	15.2283	-1.12315	-2.24059	0.0002	0.00560778	yes	growth regulator related protein, putative, expressed
LOC_Os04g27860	Chr4:16458036-16459244	OK	599.137	274.919	-1.12388	-1.79934	0.003	0.0363563	yes	40S ribosomal protein S27, putative, expressed
LOC_Os09g12600	Chr9:7222174-7225657	OK	46.8686	21.4842	-1.12534	-2.1558	0.00015	0.00447497	yes	phosphate/phosphate translocator, putative, expressed
LOC_Os01g41010	Chr1:23224232-23226650	OK	23.1451	10.6085	-1.12549	-1.87051	0.00255	0.0328982	yes	DUF581 domain containing protein, expressed
LOC_Os01g70770	Chr1:40962400-40964248	OK	14.4973	6.63564	-1.12748	-1.96776	0.00295	0.0360258	yes	glutathione S-transferase, putative, expressed
LOC_Os08g43480	Chr8:27502288-27504972	OK	29.2833	13.4032	-1.1275	-1.7741	0.003	0.0363563	yes	zinc finger, C3HC4 type family protein, expressed
LOC_Os01g37630	Chr1:21056630-21058040	OK	31.6217	14.4694	-1.12791	-2.38011	0.0034	0.0390163	yes	esterase, putative, expressed
LOC_Os11g20330	Chr11:11744929-11761002	OK	31.29	14.3174	-1.12793	-1.88599	0.00105	0.0184386	yes	expressed protein
LOC_Os10g08930	Chr10:4832053-4835136	OK	325.323	148.853	-1.12799	-2.21843	0.00025	0.00663421	yes	S10/S20 domain containing ribosomal protein, putative, expressed
LOC_Os03g18070	Chr3:10080247-10083451	OK	50.3712	23.0074	-1.1305	-2.10725	0.00055	0.0116762	yes	omega-3 fatty acid desaturase, chloroplast precursor, putative, expressed
LOC_Os03g63330	Chr3:35790046-35795496	OK	12.7693	5.83163	-1.13071	-1.84802	0.00125	0.0208132	yes	aspartokinase, chloroplast precursor, putative, expressed
LOC_Os10g23100	Chr10:12048045-12052952	OK	56.3887	25.7357	-1.13163	-2.2027	0.00015	0.00447497	yes	ras-related protein, putative, expressed
LOC_Os07g47750	Chr7:28531880-28532709	OK	101.067	46.1238	-1.13172	-2.10887	0.001	0.0177706	yes	POEI49 - Pollen Ole e I allergen and extensin family protein precursor, expressed
LOC_Os04g53560	Chr4:31932599-31933709	OK	38.7591	17.6716	-1.1331	-1.80292	0.0016	0.0243243	yes	expressed protein
LOC_Os06g09830	Chr6:5005408-5008058	OK	22.8817	10.4321	-1.13316	-1.68491	0.00415	0.0443083	yes	cupin superfamily protein, putative, expressed
LOC_Os12g42980	Chr12:26698648-26703351	OK	226.933	103.427	-1.13366	-2.3083	0.0002	0.00560778	yes	cysteine synthase, putative, expressed
LOC_Os12g37519	Chr12:23025354-23028137	OK	49.4518	22.5209	-1.13476	-1.87258	0.00165	0.0249409	yes	retrotransposon protein, putative, unclassified, expressed
LOC_Os04g55930	Chr4:33311012-33313051	OK	65.4059	29.7822	-1.13497	-1.9801	0.0011	0.0190078	yes	expressed protein
LOC_Os07g42170	Chr7:25236660-25237462	OK	130.021	59.1817	-1.13553	-2.16147	0.00035	0.00851786	yes	60S ribosomal protein, putative, expressed
LOC_Os03g12530	Chr3:6636575-6642114	OK	8.03692	3.65741	-1.13582	-1.66755	0.0036	0.0402432	yes	cation efflux family protein, putative, expressed
LOC_Os02g56130	Chr2:34351406-34353656	OK	38.1697	17.3681	-1.13598	-2.05201	0.0005	0.0109471	yes	PCNA - Putative DNA replicative polymerase clamp, expressed
LOC_Os02g58730	Chr2:35880846-35885674	OK	79.8342	36.3067	-1.13677	-2.05713	0.00035	0.00851786	yes	ras-related protein, putative, expressed
LOC_Os11g40140	Chr11:23938186-23942544	OK	159.766	72.6422	-1.13708	-2.1843	0.0001	0.00327507	yes	peptidase, T1 family, putative, expressed
LOC_Os06g04280	Chr6:1816174-1819804	OK	116.78	53.0933	-1.1372	-2.32006	5e-05	0.00189006	yes	3-phosphoshikimate 1-carboxyvinyltransferase, chloroplast precursor, putative, expressed
LOC_Os03g01770	Chr3:482918-484763	OK	50.8564	23.1208	-1.13724	-1.70357	0.00375	0.0413753	yes	rhodanese, putative, expressed
LOC_Os01g62490	Chr1:36177288-36180127	OK	13.7481	6.2487	-1.1376	-2.23818	0.0018	0.0264843	yes	laccase precursor protein, putative, expressed
LOC_Os10g40620	Chr10:21787625-21790246	OK	9.69913	4.4071	-1.13803	-1.98258	0.0041	0.0440315	yes	expressed protein
LOC_Os11g41875	Chr11:25177783-25180272	OK	199.6	90.6906	-1.13809	-1.89473	0.00185	0.0269862	yes	membrane protein, putative, expressed
LOC_Os08g17680	Chr8:10810310-10813333	OK	15.9699	7.25062	-1.13918	-1.71508	0.00425	0.0451529	yes	stromal cell-derived factor 2-like protein precursor, putative, expressed
LOC_Os11g01040	Chr11:14243-15796	OK	9.9981	4.53879	-1.13935	-1.7022	0.0038	0.041714	yes	monoglyceride lipase, putative, expressed
LOC_Os12g36840	Chr12:22585180-22586562	OK	68.5251	31.1003	-1.13971	-1.89888	0.0013	0.0212003	yes	pathogenesis-related Bet v I family protein, putative, expressed
LOC_Os04g52504	Chr4:31219818-31221018	OK	95.5412	43.342	-1.14036	-1.78288	0.0019	0.0274628	yes	adhesive/proline-rich protein, putative, expressed
LOC_Os08g44480	Chr8:27973017-27974740	OK	336.469	152.622	-1.14051	-2.33041	5e-05	0.00189006	yes	40S ribosomal protein S25, putative, expressed
LOC_Os12g39830	Chr12:24619516-24622059	OK	6.93532	3.14557	-1.14064	-1.7663	0.0035	0.0397419	yes	cyclin, putative, expressed
LOC_Os08g44590	Chr8:28043208-28045588	OK	22.5034	10.2011	-1.14141	-2.31299	0.0014	0.0222661	yes	gibberellin 20 oxidase 2, putative, expressed
LOC_Os01g34700	Chr1:19135801-19139895	OK	124.566	56.463	-1.14153	-2.18856	0.0001	0.00327507	yes	dienelactone hydrolase family protein, expressed
LOC_Os08g03450	Chr8:1619213-1621401	OK	532.259	241.049	-1.1428	-2.28088	0.00015	0.00447497	yes	ribosomal protein L37, putative, expressed
LOC_Os06g46799	Chr6:28414029-28425514	OK	106.066	48.0297	-1.14296	-2.54905	5e-05	0.00189006	yes	peroxidase precursor, putative, expressed
LOC_Os04g53240	Chr4:31716367-31719173	OK	227.011	102.789	-1.14307	-2.19569	0.00015	0.00447497	yes	autophagy-related protein, putative, expressed
LOC_Os09g24230	Chr9:14387517-14389888	OK	15.5625	7.04663	-1.14307	-1.65381	0.0033	0.03835	yes	haloacid dehalogenase-like hydrolase family protein, putative, expressed
LOC_Os02g03740	Chr2:1566086-1569573	OK	32.1334	14.544	-1.14365	-1.95156	0.0004	0.00941663	yes	pyridoxal biosynthesis protein PDX2, putative, expressed
LOC_Os01g66940	Chr1:38884740-38887723	OK	41.5199	18.7833	-1.14435	-2.04828	0.0002	0.00560778	yes	kinase, pfkB family, putative, expressed
LOC_Os05g20100	Chr5:11753280-11756381	OK	20.5286	9.28704	-1.14435	-2.1485	0.00075	0.014629	yes	glycerol-3-phosphate acyltransferase, putative, expressed
LOC_Os01g42860	Chr1:24392840-24393423	OK	528.122	238.714	-1.14559	-2.11567	0.0001	0.00327507	yes	inhibitor I family protein, putative, expressed
LOC_Os04g59330	Chr4:35277602-35279154	OK	47.602	21.51	-1.14602	-2.2348	0.00035	0.00851786	yes	expressed protein
LOC_Os05g19570	Chr5:11393113-11394900	OK	26.5313	11.9782	-1.14728	-1.84885	0.00215	0.0297558	yes	expansin precursor, putative, expressed
LOC_Os01g71280	Chr1:41245569-41249927	OK	10.7631	4.85747	-1.14781	-1.85508	0.0039	0.0424201	yes	glycerol-3-phosphate dehydrogenase, putative, expressed
LOC_Os05g48220	Chr5:27640669-27642784	OK	122.19	55.1347	-1.14809	-2.33097	5e-05	0.00189006	yes	60S ribosomal protein L35a-3, putative, expressed
LOC_Os07g12250	Chr7:6864678-6866876	OK	134.937	60.8691	-1.14851	-2.15339	0.00015	0.00447497	yes	ribosomal protein L24, putative, expressed
LOC_Os10g25170	Chr10:12992048-12993419	OK	24.0517	10.8494	-1.14852	-1.92287	0.00125	0.0208132	yes	AP2 domain containing protein, expressed
LOC_Os05g06770	Chr5:3535335-3536194	OK	417.126	188.056	-1.14932	-2.35654	0.0002	0.00560778	yes	40S ribosomal protein S27a, putative, expressed
LOC_Os01g59120	Chr1:34149430-34152417	OK	18.317	8.25648	-1.14959	-2.02003	0.00085	0.0158018	yes	cyclin, putative, expressed
LOC_Os07g44180	Chr7:26403673-26404729	OK	104.028	46.8839	-1.14981	-2.01956	0.0005	0.0109471	yes	OsRCI2-10 - Hydrophobic protein LTI6A, expressed
LOC_Os12g36880	Chr12:22599951-22601258	OK	893.017	402.387	-1.1501	-1.79042	0.00105	0.0184386	yes	pathogenesis-related Bet v I family protein, putative, expressed
LOC_Os09g24710	Chr9:14711583-14716765	OK	14.2453	6.41516	-1.15093	-1.8122	0.00195	0.0278804	yes	alpha/beta hydrolase fold, putative, expressed
LOC_Os08g33460	Chr8:20873551-20874394	OK	113.707	51.205	-1.15096	-2.52904	0.0003	0.00762083	yes	expressed protein
LOC_Os01g62350	Chr1:36083050-36085662	OK	152.843	68.8183	-1.15119	-2.0954	0.0002	0.00560778	yes	60S ribosomal protein L36-2, putative, expressed
LOC_Os01g15340	Chr1:8586048-8586941	OK	87.5622	39.4134	-1.15162	-1.58529	0.00475	0.0484309	yes	flowering promoting factor-like 1, putative, expressed
LOC_Os08g27070	Chr8:16538307-16542699	OK	317.794	143.045	-1.15162	-2.30279	0.00015	0.00447497	yes	co-chaperone protein SBA1, putative, expressed
LOC_Os07g47210	Chr7:28222554-28224898	OK	49.2757	22.1731	-1.15207	-2.40294	0.0008	0.015193	yes	GDSL-like lipase/acylhydrolase, putative, expressed
LOC_Os02g52744	Chr2:32261575-32267534	OK	16.555	7.44437	-1.15304	-1.51102	0.0047	0.0481067	yes	DCL, chloroplast precursor, putative, expressed
LOC_Os02g07490	Chr2:3868112-3872945	OK	100.833	45.3235	-1.15364	-2.2942	0.0002	0.00560778	yes	glyceraldehyde-3-phosphate dehydrogenase, putative, expressed
LOC_Os04g08350	Chr4:4457399-4461845	OK	183.53	82.4948	-1.15364	-2.29108	0.0001	0.00327507	yes	cysteine synthase, chloroplast/chromoplast precursor, putative, expressed
LOC_Os10g26520	Chr10:13823475-13829535	OK	18.989	8.53019	-1.15451	-2.01323	0.0002	0.00560778	yes	protein kinase domain containing protein, expressed
LOC_Os01g15810	Chr1:8903332-8905428	OK	16.9495	7.60864	-1.15553	-1.77819	0.00195	0.0278804	yes	peroxidase precursor, putative, expressed
LOC_Os02g13270	Chr2:7066389-7069494	OK	22.0395	9.89131	-1.15586	-1.70798	0.00235	0.0313031	yes	Mpv17 / PMP22 family domain containing protein, expressed
LOC_Os01g68570	Chr1:39829707-39831455	OK	60.8879	27.3035	-1.15707	-1.92121	0.00065	0.0131197	yes	expressed protein
LOC_Os03g02514	Chr3:922683-928190	OK	48.8732	21.9084	-1.15756	-2.22709	0.00045	0.0101999	yes	hydrolase, alpha/beta fold family protein, putative, expressed
LOC_Os07g10420	Chr7:5598637-5600789	OK	155.102	69.5275	-1.15756	-2.09435	0.00045	0.0101999	yes	expressed protein
LOC_Os05g35060	Chr5:20807056-20811318	OK	30.6595	13.7369	-1.15828	-2.09665	0.0001	0.00327507	yes	DUF803 domain containing, putative, expressed
LOC_Os02g35870	Chr2:21549816-21555020	OK	26.189	11.7334	-1.15834	-2.0796	0.0003	0.00762083	yes	galactosyltransferase, putative, expressed
LOC_Os01g03720	Chr1:1549228-1551011	OK	13.9709	6.25863	-1.1585	-1.98939	0.0025	0.0325	yes	MYB family transcription factor, putative, expressed
LOC_Os03g12238	Chr3:6428276-6430590	OK	21.4563	9.59134	-1.1616	-1.7626	0.00205	0.0287908	yes	expressed protein
LOC_Os03g13800	Chr3:7476237-7478236	OK	198.514	88.6841	-1.16249	-2.24116	0.0001	0.00327507	yes	ribosomal protein L7Ae, putative, expressed
LOC_Os03g16960	Chr3:9425489-9426843	OK	100.569	44.9114	-1.16303	-2.34257	0.0003	0.00762083	yes	cysteine-rich repeat secretory protein 55 precursor, putative, expressed
LOC_Os01g23620	Chr1:13286102-13288466	OK	112.657	50.2868	-1.16368	-2.23736	0.0002	0.00560778	yes	miro, putative, expressed
LOC_Os01g19820	Chr1:11245196-11246756	OK	12.2643	5.47349	-1.16393	-1.68637	0.0049	0.0495776	yes	universal stress protein domain containing protein, putative, expressed
LOC_Os04g41810	Chr4:24766246-24769318	OK	20.1849	9.00835	-1.16394	-2.14981	0.0016	0.0243243	yes	expressed protein
LOC_Os04g49680	Chr4:29624152-29625132	OK	31.1207	13.8827	-1.16458	-1.83758	0.00215	0.0297558	yes	DUF581 domain containing protein, expressed
LOC_Os06g28000	Chr6:15891332-15895670	OK	10.1459	4.51946	-1.16667	-1.76072	0.0046	0.0474097	yes	carboxyl-terminal peptidase, putative, expressed
LOC_Os03g19890	Chr3:11180954-11183962	OK	126.843	56.4937	-1.16688	-2.29579	0.00015	0.00447497	yes	NADH dehydrogenase 1 alpha subcomplex subunit 5, putative, expressed
LOC_Os11g45740	Chr11:27670320-27673334	OK	69.1965	30.7976	-1.16788	-2.25434	0.00025	0.00663421	yes	MYB family transcription factor, putative, expressed
LOC_Os06g51110	Chr6:30915028-30918862	OK	13.2031	5.8741	-1.16844	-1.75773	0.0029	0.0355796	yes	cyclin, putative, expressed
LOC_Os02g30470	Chr2:18145263-18146079	OK	79.3902	35.3083	-1.16895	-1.96762	0.0007	0.0138815	yes	expressed protein
LOC_Os07g31490	Chr7:18684480-18687891	OK	197.514	87.7809	-1.16997	-2.16235	0.0002	0.00560778	yes	expressed protein
LOC_Os03g20370	Chr3:11522673-11524473	OK	248.195	110.241	-1.17081	-2.33692	0.00015	0.00447497	yes	OsCam1-1 - Calmodulin, expressed
LOC_Os07g47700	Chr7:28494714-28498126	OK	75.9828	33.7334	-1.1715	-2.51217	5e-05	0.00189006	yes	NAD dependent epimerase/dehydratase family domain containing protein, expressed
LOC_Os05g38520	Chr5:22596416-22598484	OK	669.296	296.906	-1.17264	-1.88694	0.0016	0.0243243	yes	60S ribosomal protein L36-2, putative, expressed
LOC_Os05g01280	Chr5:189640-191128	OK	74.3308	32.9607	-1.17321	-2.06219	0.0006	0.0123731	yes	expressed protein
LOC_Os06g38764	Chr6:23013153-23014890	OK	48.0215	21.2881	-1.17364	-2.02343	0.00065	0.0131197	yes	expressed protein
LOC_Os07g42300	Chr7:25314327-25316677	OK	293.603	130.077	-1.1745	-2.27172	0.0001	0.00327507	yes	elongation factor protein, putative, expressed
LOC_Os05g33210	Chr5:19475041-19478389	OK	195.635	86.6557	-1.1748	-2.21972	0.0005	0.0109471	yes	cytochrome b-c1 complex subunit 9, putative, expressed
LOC_Os07g48010	Chr7:28669497-28671387	OK	16.2576	7.19419	-1.17621	-1.92082	0.00255	0.0328982	yes	peroxidase precursor, putative, expressed
LOC_Os09g31210	Chr9:18769772-18771506	OK	9.24356	4.08989	-1.17639	-2.17949	0.00255	0.0328982	yes	AGC_PVPK_like_CDK8.1 - ACG kinases include homologs to PKA, PKG and PKC, expressed
LOC_Os01g68790	Chr1:39954528-39956684	OK	226.241	99.9912	-1.17799	-2.24004	5e-05	0.00189006	yes	RNA recognition motif containing protein, putative, expressed
LOC_Os10g02380	Chr10:866388-870954	OK	41.8871	18.5021	-1.17881	-2.34267	0.00025	0.00663421	yes	oxidoreductase, aldo/keto reductase family protein, putative, expressed
LOC_Os02g57720	Chr2:35349672-35351454	OK	290.079	127.926	-1.18114	-2.20185	0.0003	0.00762083	yes	aquaporin protein, putative, expressed
LOC_Os07g12650	Chr7:7233171-7235189	OK	20.262	8.93165	-1.18178	-1.87047	0.00075	0.014629	yes	ribosomal protein L7Ae, putative, expressed
LOC_Os03g44300	Chr3:24902333-24905494	OK	23.471	10.3349	-1.18335	-2.05366	0.00065	0.0131197	yes	transketolase, putative, expressed
LOC_Os01g42480	Chr1:24150982-24154101	OK	29.3972	12.9295	-1.18501	-2.08816	0.0006	0.0123731	yes	Yip1 domain containing protein, expressed
LOC_Os05g01380	Chr5:230783-231999	OK	23.8243	10.4783	-1.18503	-2.29757	0.00085	0.0158018	yes	polygalacturonase inhibitor precursor, putative, expressed
LOC_Os01g49200	Chr1:28282812-28287096	OK	9.3099	4.09411	-1.18522	-1.82478	0.0022	0.0302192	yes	microtubule associated protein, putative, expressed
LOC_Os08g23810	Chr8:14414335-14418996	OK	47.316	20.7999	-1.18575	-2.03474	0.0004	0.00941663	yes	enoyl-acyl-carrier-protein reductase NADH, chloroplast precursor, expressed
LOC_Os05g34680	Chr5:20581041-20583158	OK	87.2866	38.3256	-1.18745	-2.0998	0.00055	0.0116762	yes	expressed protein
LOC_Os02g37930	Chr2:22927595-22930478	OK	98.1582	43.0699	-1.18843	-2.07584	0.00085	0.0158018	yes	hypoxia-responsive family protein, putative, expressed
LOC_Os12g36220	Chr12:22197917-22198462	OK	101.348	44.4615	-1.18869	-2.09281	0.00125	0.0208132	yes	inhibitor I family protein, putative, expressed
LOC_Os09g21470	Chr9:12977782-12980466	OK	145.626	63.8749	-1.18895	-2.00356	0.0008	0.015193	yes	expressed protein
LOC_Os03g38000	Chr3:21097506-21100043	OK	288.262	126.411	-1.18926	-2.42866	5e-05	0.00189006	yes	40S ribosomal protein S3-1, putative, expressed
LOC_Os02g57480	Chr2:35222051-35224134	OK	11.8185	5.18142	-1.18963	-2.17426	0.00135	0.0217915	yes	transferase family protein, putative, expressed
LOC_Os02g08520	Chr2:4599037-4601200	OK	27.727	12.1556	-1.18968	-1.65705	0.0046	0.0474097	yes	peptidase, T1 family, putative, expressed
LOC_Os10g25830	Chr10:13387337-13388803	OK	21.5544	9.44351	-1.19059	-2.14438	0.0014	0.0222661	yes	mitochondrial carrier protein, putative, expressed
LOC_Os03g18220	Chr3:10217795-10220748	OK	76.1452	33.3586	-1.1907	-2.56763	0.0001	0.00327507	yes	pyruvate decarboxylase isozyme 2, putative, expressed
LOC_Os06g40040	Chr6:23821371-23823339	OK	90.5047	39.6435	-1.19091	-2.20095	0.0003	0.00762083	yes	protein of unknown function domain containing protein, expressed
LOC_Os02g37190	Chr2:22477781-22478946	OK	557.737	244.191	-1.19157	-2.23537	0.0002	0.00560778	yes	expressed protein
LOC_Os03g45920	Chr3:25942716-25946741	OK	50.1889	21.953	-1.19295	-2.30328	0.0002	0.00560778	yes	tubulin/FtsZ domain containing protein, putative, expressed
LOC_Os09g23530	Chr9:13982962-13984701	OK	59.9576	26.224	-1.19306	-2.34696	0.00015	0.00447497	yes	dehydrogenase, putative, expressed
LOC_Os08g33740	Chr8:21078138-21086651	OK	5.97714	2.61278	-1.19387	-1.69478	0.0046	0.0474097	yes	CSLA11 - cellulose synthase-like family A, expressed
LOC_Os05g46950	Chr5:27163272-27166835	OK	21.652	9.46176	-1.19432	-1.85041	0.0013	0.0212003	yes	expressed protein
LOC_Os01g11730	Chr1:6340835-6344345	OK	63.5123	27.7539	-1.19435	-2.44984	0.00055	0.0116762	yes	GDSL-like lipase/acylhydrolase, putative, expressed
LOC_Os02g21250	Chr2:12609022-12613261	OK	80.846	35.3277	-1.19438	-2.17772	0.0002	0.00560778	yes	clathrin adaptor complex small chain domain containing protein, expressed
LOC_Os03g20700	Chr3:11712168-11720131	OK	5.12647	2.238	-1.19576	-1.79014	0.00395	0.042905	yes	magnesium-chelatase, putative, expressed
LOC_Os09g34250	Chr9:20222173-20224114	OK	119.202	52.0328	-1.19591	-2.72774	5e-05	0.00189006	yes	UDP-glucoronosyl and UDP-glucosyl transferase domain containing protein, expressed
LOC_Os02g47140	Chr2:28772912-28774240	OK	181.767	79.2931	-1.19682	-2.48318	5e-05	0.00189006	yes	L11 domain containing ribosomal protein, putative, expressed
LOC_Os09g28160	Chr9:17082094-17083568	OK	37.2484	16.2459	-1.1971	-2.13209	0.0007	0.0138815	yes	phosphate carrier protein, mitochondrial precursor, putative, expressed
LOC_Os09g32640	Chr9:19468797-19471622	OK	7.00659	3.05303	-1.19847	-1.81491	0.0033	0.03835	yes	dehydrogenase, putative, expressed
LOC_Os07g24830	Chr7:14118020-14118923	OK	1656.36	721.439	-1.19907	-2.07417	0.00045	0.0101999	yes	thionin-like peptide, putative, expressed
LOC_Os03g14950	Chr3:8152543-8154731	OK	19.9998	8.69846	-1.20115	-2.1145	0.0006	0.0123731	yes	PLA IIIA/PLP7, putative, expressed
LOC_Os03g25960	Chr3:14866652-14868768	OK	21.0051	9.13373	-1.20147	-1.91295	0.00145	0.0228625	yes	RNA recognition motif containing protein, putative, expressed
LOC_Os12g12590	Chr12:6932581-6937071	OK	97.1622	42.2492	-1.20147	-1.74466	0.0016	0.0243243	yes	NADP-dependent oxidoreductase, putative, expressed
LOC_Os12g16010	Chr12:9124111-9125447	OK	25.0468	10.8835	-1.20249	-2.19188	0.0015	0.0233872	yes	sex determination protein tasselseed-2, putative, expressed
LOC_Os02g36020	Chr2:21634965-21645060	OK	2.2698	0.986059	-1.20282	-1.61089	0.0047	0.0481067	yes	transposon protein, putative, CACTA, En/Spm sub-class, expressed
LOC_Os03g49710	Chr3:28301287-28303246	OK	30.1948	13.1037	-1.20433	-1.78788	0.00275	0.0343779	yes	ribosomal protein S13p/S18e, putative, expressed
LOC_Os10g32920	Chr10:17227356-17229370	OK	489.981	212.615	-1.20448	-2.37693	0.0001	0.00327507	yes	ribosomal protein, putative, expressed
LOC_Os03g03600	Chr3:1579315-1580910	OK	43.8161	19.0048	-1.2051	-2.53633	0.0004	0.00941663	yes	fasciclin-like arabinogalactan protein, putative, expressed
LOC_Os01g54860	Chr1:31550654-31556837	OK	52.6539	22.8281	-1.20573	-2.15838	0.00035	0.00851786	yes	enoyl-CoA hydratase/isomerase family protein, putative, expressed
LOC_Os08g37300	Chr8:23575564-23576310	OK	340.907	147.616	-1.20753	-2.16334	0.00035	0.00851786	yes	expressed protein
LOC_Os03g03500	Chr3:1511321-1513228	OK	22.0567	9.54377	-1.20859	-2.02738	0.0007	0.0138815	yes	heavy metal-associated domain containing protein, expressed
LOC_Os08g37432	Chr8:23712628-23717520	OK	36.0339	15.5841	-1.20928	-2.45811	0.00015	0.00447497	yes	MATE efflux family protein, putative, expressed
LOC_Os10g41930	Chr10:22555773-22558016	OK	76.7044	33.1576	-1.20997	-2.31547	0.00025	0.00663421	yes	haloacid dehalogenase-like hydrolase family protein, putative, expressed
LOC_Os01g64690	Chr1:37527398-37529102	OK	84.891	36.6762	-1.21077	-1.85577	0.0017	0.0254219	yes	LSM domain containing protein, expressed
LOC_Os09g22000	Chr9:13319822-13325707	OK	98.7586	42.6343	-1.21189	-2.28337	0.00015	0.00447497	yes	hydrolase, HAD superfamily, Cof family, putative, expressed
LOC_Os03g27480	Chr3:15763401-15767313	OK	7.45123	3.21211	-1.21396	-1.91991	0.00265	0.0335869	yes	OsSCP14 - Putative Serine Carboxypeptidase homologue, expressed
LOC_Os05g46630	Chr5:26995733-26999172	OK	19.4754	8.39121	-1.2147	-1.74842	0.003	0.0363563	yes	expressed protein
LOC_Os03g59180	Chr3:33697062-33698479	OK	22.0506	9.49602	-1.21542	-1.77858	0.00355	0.0399094	yes	expressed protein
LOC_Os06g32020	Chr6:18615682-18616803	OK	483.605	208.136	-1.2163	-1.55939	0.00465	0.0477182	yes	THION6 - Plant thionin family protein precursor, expressed
LOC_Os03g21960	Chr3:12556844-12559702	OK	117.525	50.5501	-1.21718	-2.64535	5e-05	0.00189006	yes	aminotransferase, putative, expressed
LOC_Os11g26860	Chr11:15436708-15440045	OK	237.833	102.264	-1.21765	-2.62704	5e-05	0.00189006	yes	serine hydroxymethyltransferase, mitochondrial precursor, putative, expressed
LOC_Os12g14080	Chr12:7992896-7994722	OK	65.8276	28.2994	-1.21792	-1.94688	0.0015	0.0233872	yes	expressed protein
LOC_Os07g42200	Chr7:25255059-25260015	OK	20.7181	8.90606	-1.21803	-2.14311	0.00065	0.0131197	yes	tyrosine protein kinase domain containing protein, putative, expressed
LOC_Os06g02490	Chr6:860904-862569	OK	254.702	109.47	-1.21828	-2.25357	0.00025	0.00663421	yes	acyl CoA binding protein, putative, expressed
LOC_Os01g70200	Chr1:40633089-40636112	OK	106.644	45.8066	-1.21918	-2.46791	5e-05	0.00189006	yes	exostosin family domain containing protein, expressed
LOC_Os05g02300	Chr5:738203-739079	OK	27.8713	11.9634	-1.22015	-2.07722	0.00215	0.0297558	yes	Core histone H2A/H2B/H3/H4 domain containing protein, putative, expressed
LOC_Os07g44630	Chr7:26631321-26633686	OK	11.4884	4.92703	-1.22139	-1.68798	0.0044	0.0461079	yes	thymidylate kinase, putative, expressed
LOC_Os03g27290	Chr3:15637840-15642536	OK	184.113	78.9497	-1.22158	-2.45264	5e-05	0.00189006	yes	cytochrome c oxidase subunit, putative, expressed
LOC_Os03g08170	Chr3:4173177-4179255	OK	28.2478	12.1074	-1.22225	-2.45154	0.00035	0.00851786	yes	protein kinase APK1B, chloroplast precursor, putative, expressed
LOC_Os05g46610	Chr5:26987333-26989077	OK	9.93582	4.25636	-1.22302	-2.05753	0.0023	0.0309666	yes	myb-like DNA-binding domain containing protein, putative, expressed
LOC_Os03g50885	Chr3:29073994-29075870	OK	208.016	89.0862	-1.22342	-2.44801	5e-05	0.00189006	yes	actin, putative, expressed
LOC_Os08g39490	Chr8:24986082-24991220	OK	25.0923	10.7461	-1.22343	-2.28664	0.0001	0.00327507	yes	expressed protein
LOC_Os04g40950	Chr4:24305448-24309169	OK	621.638	266.106	-1.22407	-2.33628	0.0001	0.00327507	yes	glyceraldehyde-3-phosphate dehydrogenase, putative, expressed
LOC_Os12g12470	Chr12:6869982-6872480	OK	34.7207	14.8589	-1.22447	-2.15374	0.00035	0.00851786	yes	NADP-dependent oxidoreductase, putative, expressed
LOC_Os11g38980	Chr11:23194768-23197394	OK	64.2939	27.5034	-1.22507	-2.22889	0.0001	0.00327507	yes	F-box/Kelch-repeat protein, putative, expressed
LOC_Os08g33370	Chr8:20812502-20815632	OK	400.481	171.285	-1.22534	-2.31151	5e-05	0.00189006	yes	14-3-3 protein, putative, expressed
LOC_Os03g48830	Chr3:27820010-27822921	OK	34.4199	14.7088	-1.22656	-1.72246	0.0031	0.0369838	yes	ribosomal protein-related, putative, expressed
LOC_Os08g33720	Chr8:21054658-21057561	OK	51.0008	21.7534	-1.22928	-2.33095	0.00015	0.00447497	yes	lactate/malate dehydrogenase, putative, expressed
LOC_Os07g42714	Chr7:25569074-25572699	OK	13.062	5.56567	-1.23075	-2.14494	0.00055	0.0116762	yes	expressed protein
LOC_Os03g03140	Chr3:1322548-1324485	OK	14.6455	6.23891	-1.23109	-1.74009	0.0034	0.0390163	yes	RNA recognition motif containing protein, putative, expressed
LOC_Os01g44394	Chr1:25466362-25474257	OK	9.33505	3.97491	-1.23174	-1.72786	0.0045	0.0468872	yes	mitotic checkpoint protein, putative, expressed
LOC_Os10g33920	Chr10:18011818-18018931	OK	45.0286	19.1667	-1.23224	-2.47484	0.0001	0.00327507	yes	transporter-related, putative, expressed
LOC_Os06g46500	Chr6:28234420-28238461	OK	11.1653	4.75223	-1.23235	-1.78931	0.00195	0.0278804	yes	monocopper oxidase, putative, expressed
LOC_Os08g28710	Chr8:17558061-17560192	OK	8.76401	3.72998	-1.23242	-1.90799	0.00125	0.0208132	yes	receptor protein kinase CRINKLY4 precursor, putative, expressed
LOC_Os05g30530	Chr5:17693097-17695785	OK	78.25	33.302	-1.23248	-2.35166	0.00015	0.00447497	yes	40S ribosomal protein S4, putative, expressed
LOC_Os07g35310	Chr7:21133027-21140733	OK	8.93525	3.80243	-1.23259	-2.04973	0.00225	0.0305704	yes	TKL_IRAK_DUF26-lc.12 - DUF26 kinases have homology to DUF26 containing loci, expressed
LOC_Os02g48600	Chr2:29752382-29753853	OK	14.7021	6.25588	-1.23274	-1.75995	0.00315	0.0373554	yes	expressed protein
LOC_Os11g37080	Chr11:21890392-21892408	OK	37.4275	15.9257	-1.23274	-2.03562	0.0007	0.0138815	yes	h/ACA ribonucleoprotein complex subunit 1-like protein 1, putative, expressed
LOC_Os04g04060	Chr4:1873882-1877012	OK	4.13052	1.75624	-1.23383	-1.96734	0.0021	0.029234	yes	dynamin family protein, putative, expressed
LOC_Os02g06890	Chr2:3470533-3474168	OK	27.5984	11.7329	-1.23403	-1.88465	0.0023	0.0309666	yes	OTU-like cysteine protease family protein, putative, expressed
LOC_Os03g14450	Chr3:7847991-7852823	OK	367.502	156.171	-1.23463	-2.41256	5e-05	0.00189006	yes	enolase, putative, expressed
LOC_Os05g11710	Chr5:6649547-6651919	OK	185.31	78.7478	-1.23463	-2.40334	5e-05	0.00189006	yes	ribosomal protein L5, putative, expressed
LOC_Os02g33770	Chr2:20147865-20150010	OK	18.9613	8.05341	-1.23539	-2.18693	0.00025	0.00663421	yes	homeodomain, putative, expressed
LOC_Os07g44450	Chr7:26554537-26555613	OK	11.3425	4.81384	-1.23648	-1.80349	0.00455	0.0472425	yes	dirigent, putative, expressed
LOC_Os06g05120	Chr6:2261650-2263976	OK	759.939	322.423	-1.23693	-2.52349	5e-05	0.00189006	yes	expressed protein
LOC_Os07g44650	Chr7:26637509-26639949	OK	100.142	42.4847	-1.23703	-2.38324	5e-05	0.00189006	yes	LYR motif containing protein, putative, expressed
LOC_Os12g42876	Chr12:26646692-26650778	OK	659.588	279.789	-1.23722	-2.2525	0.00015	0.00447497	yes	5-methyltetrahydropteroyltriglutamate--homocysteine methyltransferase, putative, expressed
LOC_Os01g47400	Chr1:27081805-27085681	OK	16.4152	6.96158	-1.23755	-2.30992	0.0009	0.0164737	yes	OsMan01 - Endo-Beta-Mannanase, expressed
LOC_Os11g29290	Chr11:16985589-16987260	OK	16.8125	7.1253	-1.23851	-2.53612	0.0008	0.015193	yes	cytochrome P450, putative, expressed
LOC_Os03g04570	Chr3:2131971-2136725	OK	5.29004	2.24151	-1.23881	-1.97361	0.0028	0.0348017	yes	peptide transporter PTR3-A, putative, expressed
LOC_Os09g29510	Chr9:17949935-17954035	OK	12.0065	5.08429	-1.2397	-1.97248	0.0014	0.0222661	yes	OsWAK80 - OsWAK receptor-like protein kinase, expressed
LOC_Os06g12530	Chr6:6794149-6796570	OK	47.8853	20.2638	-1.24068	-2.10524	0.0001	0.00327507	yes	CS domain containing protein, putative, expressed
LOC_Os12g07640	Chr12:3840736-3842210	OK	11.035	4.66928	-1.24081	-2.16426	0.0016	0.0243243	yes	MYB family transcription factor, putative, expressed
LOC_Os01g41610	Chr1:23551969-23557654	OK	105.817	44.7667	-1.24107	-2.44175	0.0001	0.00327507	yes	mitochondrial ATP synthase g subunit family protein, putative, expressed
LOC_Os03g61019	Chr3:34668984-34671141	OK	90.7965	38.4081	-1.24123	-2.05055	0.0003	0.00762083	yes	mitochondrial import inner membrane translocase subunit Tim, putative, expressed
LOC_Os08g08040	Chr8:4562427-4565405	OK	161.176	68.1343	-1.24218	-2.32834	0.00015	0.00447497	yes	LSM domain containing protein, expressed
LOC_Os10g39410	Chr10:21019254-21019903	OK	233.078	98.5271	-1.24222	-2.26883	0.0001	0.00327507	yes	Core histone H2A/H2B/H3/H4 domain containing protein, putative, expressed
LOC_Os05g03540	Chr5:1497855-1499646	OK	26.4703	11.1876	-1.24247	-1.97718	0.00085	0.0158018	yes	expressed protein
LOC_Os11g29680	Chr11:17203088-17205781	OK	17.5568	7.41832	-1.24286	-2.12802	0.0008	0.015193	yes	expressed protein
LOC_Os09g28720	Chr9:17458949-17460394	OK	13.425	5.67209	-1.24297	-2.09267	0.0008	0.015193	yes	alpha/beta hydrolase fold, putative, expressed
LOC_Os09g38030	Chr9:21917318-21922425	OK	221.772	93.5236	-1.24567	-2.50128	5e-05	0.00189006	yes	UTP--glucose-1-phosphate uridylyltransferase, putative, expressed
LOC_Os08g43580	Chr8:27565800-27568630	OK	306.035	129.012	-1.24619	-2.35388	5e-05	0.00189006	yes	acyl carrier protein, putative, expressed
LOC_Os07g37030	Chr7:22184375-22187030	OK	18.0823	7.62029	-1.24666	-1.79136	0.0023	0.0309666	yes	cytochrome b6-f complex iron-sulfur subunit, chloroplast precursor, putative, expressed
LOC_Os11g07770	Chr11:3959110-3959861	OK	51.144	21.5083	-1.24967	-1.9875	0.00035	0.00851786	yes	dirigent, putative, expressed
LOC_Os04g23820	Chr4:13607956-13610433	OK	21.7184	9.12378	-1.25121	-1.77529	0.00135	0.0217915	yes	methionyl-tRNA synthetase, putative, expressed
LOC_Os06g30950	Chr6:18002576-18009405	OK	28.9	12.1403	-1.25127	-2.11219	0.00035	0.00851786	yes	transporter-related, putative, expressed
LOC_Os10g38730	Chr10:20631059-20631912	OK	46.0884	19.3381	-1.25296	-2.05836	0.00075	0.014629	yes	glutathione S-transferase, putative, expressed
LOC_Os12g42700	Chr12:26530279-26536043	OK	6.44918	2.70598	-1.25296	-1.78426	0.0029	0.0355796	yes	expressed protein
LOC_Os07g45320	Chr7:27039995-27041971	OK	500.183	209.737	-1.25387	-2.37624	5e-05	0.00189006	yes	COX VIIa, putative, expressed
LOC_Os05g37160	Chr5:21711919-21715654	OK	7.18655	3.0121	-1.25453	-1.78507	0.00325	0.0380105	yes	tubulin/FtsZ domain containing protein, putative, expressed
LOC_Os05g02070	Chr5:605759-606871	OK	263.666	110.488	-1.25482	-2.44828	5e-05	0.00189006	yes	expressed protein
LOC_Os01g63050	Chr1:36527671-36530221	OK	20.5709	8.61283	-1.25605	-2.2729	0.0002	0.00560778	yes	expressed protein
LOC_Os06g32990	Chr6:19205567-19207119	OK	23.1016	9.66832	-1.25666	-2.26117	0.0004	0.00941663	yes	peroxidase precursor, putative, expressed
LOC_Os08g40170	Chr8:25419883-25421827	OK	20.5261	8.57907	-1.25856	-2.13614	0.0006	0.0123731	yes	cyclin-dependent kinase B2-1, putative, expressed
LOC_Os11g48030	Chr11:28957899-28961097	OK	38.8948	16.2541	-1.25877	-2.19763	0.0003	0.00762083	yes	skp1 family, tetramerisation domain containing protein, expressed
LOC_Os05g01050	Chr5:71039-73337	OK	119.305	49.8146	-1.26002	-2.36117	5e-05	0.00189006	yes	DNA-binding protein-related, putative, expressed
LOC_Os04g24328	Chr4:13937942-13939152	OK	64.7989	27.0543	-1.26011	-1.97342	0.0015	0.0233872	yes	jasmonate-induced protein, putative, expressed
LOC_Os08g34790	Chr8:21869306-21875498	OK	25.5254	10.6508	-1.26097	-2.61249	0.00015	0.00447497	yes	AMP-binding domain containing protein, expressed
LOC_Os05g42020	Chr5:24594917-24597258	OK	6.66568	2.77884	-1.26227	-2.09696	0.0009	0.0164737	yes	UDP-glucoronosyl and UDP-glucosyl transferase domain containing protein, expressed
LOC_Os03g59310	Chr3:33769017-33770923	OK	140.139	58.4156	-1.26243	-2.54519	5e-05	0.00189006	yes	ribosomal protein, putative, expressed
LOC_Os03g51150	Chr3:29272319-29274639	OK	9.81794	4.09128	-1.26287	-2.28259	0.0009	0.0164737	yes	expressed protein
LOC_Os02g10920	Chr2:5798885-5806501	OK	54.6759	22.746	-1.26529	-2.20732	0.00035	0.00851786	yes	zinc finger family protein, putative, expressed
LOC_Os02g44108	Chr2:26648836-26650607	OK	38.3425	15.944	-1.26593	-2.49156	0.00025	0.00663421	yes	expansin precursor, putative, expressed
LOC_Os05g01820	Chr5:492254-494332	OK	433.369	180.156	-1.26635	-2.55058	5e-05	0.00189006	yes	cytochrome b5-like Heme/Steroid binding domain containing protein, expressed
LOC_Os09g13920	Chr9:8194299-8195567	OK	18.8412	7.8315	-1.26653	-1.89733	0.00085	0.0158018	yes	expressed protein
LOC_Os11g02100	Chr11:571318-573072	OK	57.6906	23.973	-1.26692	-1.89945	0.0011	0.0190078	yes	peroxidase precursor, putative, expressed
LOC_Os01g52610	Chr1:30241947-30251105	OK	23.9294	9.93883	-1.26763	-1.86708	0.0013	0.0212003	yes	membrane associated DUF588 domain containing protein, putative, expressed
LOC_Os02g48660	Chr2:29795432-29797245	OK	563.49	233.987	-1.26796	-2.37609	5e-05	0.00189006	yes	60S ribosomal protein L31, putative, expressed
LOC_Os02g16040	Chr2:9116013-9119594	OK	219.118	90.9864	-1.26799	-2.52586	5e-05	0.00189006	yes	ubiquitin-conjugating enzyme, putative, expressed
LOC_Os05g10370	Chr5:5652658-5654777	OK	52.0833	21.6265	-1.26802	-2.11595	0.00045	0.0101999	yes	acid phosphatase, putative, expressed
LOC_Os11g35040	Chr11:20525546-20529233	OK	34.2385	14.2114	-1.26857	-2.24059	0.00015	0.00447497	yes	aminotransferase, classes I and II, domain containing protein, expressed
LOC_Os07g02940	Chr7:1095056-1095907	OK	17.4204	7.22535	-1.26964	-1.79954	0.00245	0.0320603	yes	DUF538 domain containing protein, putative, expressed
LOC_Os02g13870	Chr2:7515988-7519336	OK	25.1141	10.4023	-1.2716	-1.86025	0.002	0.0283735	yes	aquaporin protein, putative, expressed
LOC_Os05g48810	Chr5:27972290-27974607	OK	12.4942	5.17079	-1.27281	-2.15191	0.00125	0.0208132	yes	dnaJ domain containing protein, expressed
LOC_Os02g07910	Chr2:4141490-4143681	OK	464.26	191.988	-1.27392	-2.62141	5e-05	0.00189006	yes	fiber protein Fb15, putative, expressed
LOC_Os02g02890	Chr2:1116058-1117136	OK	1142.09	472.068	-1.27461	-2.40961	5e-05	0.00189006	yes	peptidyl-prolyl cis-trans isomerase, putative, expressed
LOC_Os03g46490	Chr3:26308551-26312894	OK	55.3576	22.8687	-1.27541	-2.03189	0.0005	0.0109471	yes	40S ribosomal protein S21, putative, expressed
LOC_Os01g14990	Chr1:8401310-8402406	OK	14.2867	5.89898	-1.27614	-1.71764	0.00495	0.0499135	yes	GCRP6 - Glycine and cysteine rich family protein precursor, putative, expressed
LOC_Os02g17620	Chr2:10135284-10143837	OK	77.9651	32.1851	-1.27643	-2.32259	0.0001	0.00327507	yes	isochorismatase family protein, putative, expressed
LOC_Os01g22640	Chr1:12734097-12738112	OK	8.51261	3.51394	-1.27651	-2.09682	0.0025	0.0325	yes	GDSL-like lipase/acylhydrolase, putative, expressed
LOC_Os01g57250	Chr1:33082076-33083412	OK	123.264	50.8247	-1.27815	-1.96185	0.00065	0.0131197	yes	expressed protein
LOC_Os07g46220	Chr7:27579349-27584285	OK	40.0382	16.5025	-1.27869	-1.87679	0.0015	0.0233872	yes	SNARE associated Golgi protein, putative, expressed
LOC_Os01g70560	Chr1:40862785-40864400	OK	7.56387	3.11658	-1.27916	-2.09448	0.00475	0.0484309	yes	expressed protein
LOC_Os04g45130	Chr4:26684581-26685645	OK	40.6665	16.7542	-1.27932	-1.95549	0.00165	0.0249409	yes	heavy-metal-associated domain-containing protein, putative, expressed
LOC_Os08g01660	Chr8:384087-388246	OK	44.8516	18.4754	-1.27955	-2.04196	0.00055	0.0116762	yes	mago nashi, putative, expressed
LOC_Os01g55720	Chr1:32088255-32089049	OK	11.3671	4.68175	-1.27974	-1.66875	0.0039	0.0424201	yes	expressed protein
LOC_Os01g74152	Chr1:42954162-42956646	OK	13.7421	5.65972	-1.2798	-1.82599	0.00275	0.0343779	yes	haloacid dehalogenase-like hydrolase family protein, putative, expressed
LOC_Os01g61920	Chr1:35840514-35841322	OK	111.217	45.8011	-1.27992	-2.42072	5e-05	0.00189006	yes	Core histone H2A/H2B/H3/H4 domain containing protein, putative, expressed
LOC_Os09g35630	Chr9:20494053-20496911	OK	11.22	4.61815	-1.28069	-2.3199	0.00045	0.0101999	yes	BAG domain-containing protein, putative, expressed
LOC_Os05g06920	Chr5:3626393-3629132	OK	6.41393	2.63965	-1.28086	-2.39975	0.0044	0.0461079	yes	relA-SpoT like protein RSH4, putative, expressed
LOC_Os11g42960	Chr11:25893718-25895032	OK	186.56	76.6053	-1.28412	-2.41308	5e-05	0.00189006	yes	integral membrane protein TIGR01569 containing protein, expressed
LOC_Os03g14530	Chr3:7884814-7886832	OK	89.966	36.922	-1.2849	-2.27114	0.0001	0.00327507	yes	S10/S20 domain containing ribosomal protein, putative, expressed
LOC_Os03g20910	Chr3:11845059-11849005	OK	15.773	6.47179	-1.28522	-2.28139	0.00095	0.0171122	yes	homeobox domain containing protein, expressed
LOC_Os05g50100	Chr5:28710319-28711241	OK	68.5554	28.1246	-1.28544	-2.50078	0.0002	0.00560778	yes	expressed protein
LOC_Os09g30160	Chr9:18351686-18352651	OK	31.8766	13.0739	-1.28581	-1.84853	0.001	0.0177706	yes	zinc finger, C3HC4 type domain containing protein, expressed
LOC_Os04g10060	Chr4:5428337-5434028	OK	36.5366	14.9781	-1.28649	-2.1708	0.0002	0.00560778	yes	ent-kaurene synthase, chloroplast precursor, putative, expressed
LOC_Os12g32284	Chr12:19493160-19494922	OK	83.6061	34.2569	-1.28721	-1.70742	0.0041	0.0440315	yes	glycine-rich protein, putative, expressed
LOC_Os05g48320	Chr5:27699742-27701860	OK	253.179	103.727	-1.28736	-2.41032	5e-05	0.00189006	yes	60S ribosomal protein L37a, putative, expressed
LOC_Os12g08760	Chr12:4499735-4503990	OK	741.868	303.873	-1.28769	-2.54879	0.00015	0.00447497	yes	carboxyvinyl-carboxyphosphonate phosphorylmutase, putative, expressed
LOC_Os07g28430	Chr7:16622546-16625292	OK	40.6718	16.6407	-1.28932	-2.03804	0.0005	0.0109471	yes	growth regulating factor protein, putative, expressed
LOC_Os11g31540	Chr11:18430459-18432558	OK	121.643	49.7389	-1.29021	-2.03644	0.0003	0.00762083	yes	BRASSINOSTEROID INSENSITIVE 1-associated receptor kinase 1 precursor, putative, expressed
LOC_Os04g50700	Chr4:30001481-30002546	OK	50.5197	20.6565	-1.29025	-2.00825	0.0007	0.0138815	yes	pathogenesis-related Bet v I family protein, putative, expressed
LOC_Os05g35290	Chr5:20953409-20955923	OK	65.2867	26.6909	-1.29044	-2.92642	0.0001	0.00327507	yes	phenylalanine ammonia-lyase, putative, expressed
LOC_Os03g48930	Chr3:27858608-27861077	OK	132.284	54.0601	-1.291	-2.51544	5e-05	0.00189006	yes	peptidase, T1 family, putative, expressed
LOC_Os02g01332	Chr2:180319-183442	OK	251.198	102.641	-1.29122	-2.57384	5e-05	0.00189006	yes	ribosomal protein L6, putative, expressed
LOC_Os05g50560	Chr5:28989785-28995672	OK	18.613	7.59934	-1.29236	-2.26632	5e-05	0.00189006	yes	CGMC_MAPKCMGC_2.9 - CGMC includes CDA, MAPK, GSK3, and CLKC kinases, expressed
LOC_Os03g48810	Chr3:27812160-27815752	OK	21.3794	8.72211	-1.29347	-2.54738	0.0004	0.00941663	yes	nucleobase-ascorbate transporter, putative, expressed
LOC_Os03g12110	Chr3:6354858-6357807	OK	29.5306	12.0439	-1.2939	-2.206	0.00055	0.0116762	yes	homocysteine S-methyltransferase protein, putative, expressed
LOC_Os05g43040	Chr5:24997323-24999598	OK	37.407	15.2451	-1.29496	-2.26409	0.00025	0.00663421	yes	tetratricopeptide repeat domain containing protein, expressed
LOC_Os05g28520	Chr5:16702081-16705232	OK	8.48307	3.4522	-1.29707	-2.35904	0.00195	0.0278804	yes	MRH1, putative, expressed
LOC_Os12g41690	Chr12:25807625-25812631	OK	16.2085	6.59385	-1.29756	-1.85632	0.00185	0.0269862	yes	membrane associated DUF588 domain containing protein, putative, expressed
LOC_Os09g12660	Chr9:7245358-7249816	OK	19.02	7.73725	-1.29763	-1.78584	0.0013	0.0212003	yes	glucose-1-phosphate adenylyltransferase large subunit, chloroplast precursor, putative, expressed
LOC_Os03g16874	Chr3:9375950-9377728	OK	51.7893	21.0597	-1.29817	-1.90348	0.00085	0.0158018	yes	expressed protein
LOC_Os07g45060	Chr7:26882079-26884077	OK	87.5975	35.6015	-1.29895	-2.48551	5e-05	0.00189006	yes	uncharacterized GPI-anchored protein At5g19240 precursor, putative, expressed
LOC_Os06g23440	Chr6:13685421-13686180	OK	406.187	165.072	-1.29905	-2.49954	5e-05	0.00189006	yes	eukaryotic translation initiation factor 1A, putative, expressed
LOC_Os05g49430	Chr5:28342174-28345123	OK	10.3706	4.21254	-1.29974	-1.91155	0.0022	0.0302192	yes	aldose 1-epimerase, putative, expressed
LOC_Os01g52490	Chr1:30157881-30159775	OK	120.456	48.7936	-1.30374	-2.42778	5e-05	0.00189006	yes	40S ribosomal protein S24, putative, expressed
LOC_Os01g60120	Chr1:34776124-34780863	OK	17.5561	7.10588	-1.30488	-1.98288	0.0007	0.0138815	yes	transmembrane protein 56, putative, expressed
LOC_Os11g37640	Chr11:22215790-22219121	OK	66.6731	26.9601	-1.30628	-2.51556	5e-05	0.00189006	yes	ADP-ribosylation factor, putative, expressed
LOC_Os07g22580	Chr7:12705348-12708020	OK	4.79329	1.93525	-1.30849	-1.72293	0.00485	0.0492393	yes	rhoGAP domain containing protein, expressed
LOC_Os07g03580	Chr7:1432683-1433407	OK	26.0242	10.5043	-1.30888	-1.9039	0.00325	0.0380105	yes	SCP-like extracellular protein, expressed
LOC_Os01g05070	Chr1:2378809-2382690	OK	35.422	14.2965	-1.30899	-2.23215	5e-05	0.00189006	yes	expressed protein
LOC_Os05g02310	Chr5:739645-742966	OK	129.397	52.2082	-1.30945	-2.53045	5e-05	0.00189006	yes	soluble inorganic pyrophosphatase, putative, expressed
LOC_Os11g11980	Chr11:6648985-6650344	OK	75.2151	30.34	-1.3098	-2.22995	0.0002	0.00560778	yes	expressed protein
LOC_Os06g48320	Chr6:29215230-29219166	OK	11.2783	4.54811	-1.31021	-2.06501	0.0012	0.0203512	yes	EDR2, putative, expressed
LOC_Os08g04350	Chr8:2133546-2134479	OK	22.4557	9.05412	-1.31044	-1.97561	0.0012	0.0203512	yes	plastocyanin-like domain containing protein, putative, expressed
LOC_Os10g27174	Chr10:14323499-14324869	OK	597.876	241.043	-1.31056	-2.44961	5e-05	0.00189006	yes	40S ribosomal protein S28, putative, expressed
LOC_Os11g31980	Chr11:18831749-18835602	OK	3.94882	1.59166	-1.31089	-1.68381	0.00375	0.0413753	yes	OsSCP63 - Putative Serine Carboxypeptidase homologue, expressed
LOC_Os04g47250	Chr4:28061309-28063652	OK	6.46693	2.60572	-1.3114	-2.54683	0.0008	0.015193	yes	cytochrome P450, putative, expressed
LOC_Os01g62230	Chr1:36013831-36014697	OK	139.244	56.0968	-1.31163	-2.59215	5e-05	0.00189006	yes	Core histone H2A/H2B/H3/H4 domain containing protein, putative, expressed
LOC_Os04g28990	Chr4:17180206-17183520	OK	69.4303	27.9642	-1.31199	-2.61749	5e-05	0.00189006	yes	dehydrogenase, putative, expressed
LOC_Os02g06700	Chr2:3358902-3360720	OK	476.454	191.893	-1.31203	-2.4024	5e-05	0.00189006	yes	ribosomal protein, putative, expressed
LOC_Os03g63480	Chr3:35861517-35864177	OK	22.2607	8.95669	-1.31346	-2.11103	0.00045	0.0101999	yes	ankyrin repeat domain containing protein, expressed
LOC_Os01g62950	Chr1:36467914-36470441	OK	10.1908	4.09969	-1.31368	-1.7773	0.0026	0.0332904	yes	ras-related protein, putative, expressed
LOC_Os07g39270	Chr7:23506851-23509293	OK	98.031	39.4267	-1.31407	-2.55452	5e-05	0.00189006	yes	polyprenyl synthetase, putative, expressed
LOC_Os09g08390	Chr9:4349563-4355226	OK	127.013	51.0563	-1.31481	-2.67815	5e-05	0.00189006	yes	CRAL/TRIO domain containing protein, expressed
LOC_Os07g14150	Chr7:8075626-8078201	OK	415.07	166.806	-1.31518	-2.59822	5e-05	0.00189006	yes	cytidine deaminase, putative, expressed
LOC_Os12g41720	Chr12:25838563-25840479	OK	7.62185	3.06218	-1.31558	-1.82957	0.00345	0.0393432	yes	PLA IIIA/PLP7, putative, expressed
LOC_Os03g42630	Chr3:23734579-23736564	OK	15.4367	6.20099	-1.31579	-2.30637	0.00115	0.0196858	yes	No apical meristem protein, putative, expressed
LOC_Os02g57590	Chr2:35271586-35274782	OK	89.6259	36.0018	-1.31585	-2.48375	0.0001	0.00327507	yes	rRNA 2-O-methyltransferase fibrillarin 2, putative, expressed
LOC_Os01g62300	Chr1:36044119-36046602	OK	70.1378	28.1337	-1.31789	-2.56451	0.0001	0.00327507	yes	SLT1 protein, putative, expressed
LOC_Os01g55570	Chr1:32014397-32016278	OK	19.2484	7.7179	-1.31846	-1.7027	0.00415	0.0443083	yes	expressed protein
LOC_Os06g05650	Chr6:2555566-2557663	OK	56.1277	22.5038	-1.31854	-2.10676	0.0003	0.00762083	yes	expressed protein
LOC_Os04g58860	Chr4:35010939-35012452	OK	76.2246	30.5227	-1.32038	-2.64806	5e-05	0.00189006	yes	harpin-induced protein 1 domain containing protein, expressed
LOC_Os08g37320	Chr8:23579250-23582179	OK	338.773	135.62	-1.32074	-2.60256	5e-05	0.00189006	yes	expressed protein
LOC_Os05g46280	Chr5:26834413-26835511	OK	45.8912	18.3562	-1.32195	-1.87116	0.0013	0.0212003	yes	expressed protein
LOC_Os04g55920	Chr4:33306460-33310232	OK	333.161	133.19	-1.32273	-2.52923	5e-05	0.00189006	yes	zinc-finger protein, putative, expressed
LOC_Os01g24550	Chr1:13837905-13839339	OK	6.78432	2.71159	-1.32307	-1.83574	0.0042	0.0447617	yes	fruit bromelain precursor, putative, expressed
LOC_Os03g22020	Chr3:12617987-12619618	OK	33.757	13.4912	-1.32317	-3.05704	0.0001	0.00327507	yes	peroxidase precursor, putative, expressed
LOC_Os04g32310	Chr4:19365854-19371154	OK	11.0977	4.42934	-1.3251	-2.19311	0.0003	0.00762083	yes	serine/threonine-protein kinase NAK, putative, expressed
LOC_Os09g24690	Chr9:14691167-14693121	OK	247.86	98.9137	-1.32528	-2.49812	5e-05	0.00189006	yes	60S ribosomal protein L34, putative, expressed
LOC_Os08g44870	Chr8:28183815-28185866	OK	29.8214	11.9002	-1.32536	-2.35543	0.00045	0.0101999	yes	MATE efflux family protein, putative, expressed
LOC_Os01g14590	Chr1:8170308-8177889	OK	131.146	52.2719	-1.32707	-1.8922	0.0034	0.0390163	yes	pathogen-related protein, putative, expressed
LOC_Os03g22810	Chr3:13179169-13184591	OK	518.578	206.638	-1.32746	-2.61937	5e-05	0.00189006	yes	copper/zinc superoxide dismutase, putative, expressed
LOC_Os03g52390	Chr3:30078323-30078929	OK	1171.93	466.959	-1.32752	-2.55815	5e-05	0.00189006	yes	PIII1 - Proteinase inhibitor II family protein precursor, expressed
LOC_Os05g29990	Chr5:17336714-17347622	OK	157.952	62.9287	-1.3277	-1.97831	0.00225	0.0305704	yes	NAD dependent epimerase/dehydratase family domain containing protein, expressed
LOC_Os09g07830	Chr9:3970051-3975828	OK	80.0409	31.8794	-1.32812	-2.53033	5e-05	0.00189006	yes	acetyl-CoA acetyltransferase, cytosolic, putative, expressed
LOC_Os03g22460	Chr3:12869416-12871374	OK	393.092	156.526	-1.32846	-2.32248	5e-05	0.00189006	yes	expressed protein
LOC_Os11g05780	Chr11:2665213-2666529	OK	8.64807	3.44132	-1.32942	-1.76909	0.00365	0.0406302	yes	DUF623 domain containing protein, expressed
LOC_Os08g31830	Chr8:19735718-19739231	OK	54.1187	21.5269	-1.32998	-2.31146	0.0003	0.00762083	yes	UPF0041 domain containing protein, putative, expressed
LOC_Os03g04750	Chr3:2264925-2266930	OK	210.99	83.922	-1.33005	-2.60869	5e-05	0.00189006	yes	60S ribosomal protein L21-2, putative, expressed
LOC_Os03g48080	Chr3:27343285-27346711	OK	638.275	253.871	-1.33008	-2.70261	5e-05	0.00189006	yes	CHCH domain containing protein, expressed
LOC_Os01g10820	Chr1:5770149-5772034	OK	173.235	68.7638	-1.33301	-2.36447	5e-05	0.00189006	yes	ribosomal protein L5, putative, expressed
LOC_Os03g63270	Chr3:35753291-35758055	OK	27.5201	10.9237	-1.33302	-2.49818	5e-05	0.00189006	yes	regulatory protein, putative, expressed
LOC_Os05g34770	Chr5:20630041-20632450	OK	381.257	151.127	-1.335	-2.63929	5e-05	0.00189006	yes	cytochrome c, putative, expressed
LOC_Os10g22070	Chr10:11398326-11399073	OK	30.9742	12.2555	-1.33764	-2.30436	0.00045	0.0101999	yes	glutathione S-transferase, putative, expressed
LOC_Os04g33610	Chr4:20358376-20359628	OK	13.4696	5.329	-1.33777	-1.74279	0.0027	0.0340031	yes	expressed protein
LOC_Os01g73160	Chr1:42425423-42427258	OK	68.1049	26.936	-1.33822	-1.96397	0.0008	0.015193	yes	40S ribosomal protein S10, putative, expressed
LOC_Os08g40510	Chr8:25643609-25645381	OK	75.771	29.9604	-1.33859	-2.00247	0.0003	0.00762083	yes	KID-containing protein, putative, expressed
LOC_Os02g52270	Chr2:32001645-32003856	OK	18.4646	7.2976	-1.33927	-1.78223	0.0027	0.0340031	yes	heat shock protein DnaJ, putative, expressed
LOC_Os01g01710	Chr1:374727-380716	OK	176.103	69.4887	-1.34157	-2.48842	5e-05	0.00189006	yes	1-deoxy-D-xylulose 5-phosphate reductoisomerase, chloroplast precursor, putative, expressed
LOC_Os05g04510	Chr5:2089031-2092342	OK	2008.26	792.222	-1.34197	-1.84974	0.00225	0.0305704	yes	S-adenosylmethionine synthetase, putative, expressed
LOC_Os10g36170	Chr10:19335021-19335615	OK	58.8439	23.2092	-1.3422	-1.79135	0.0031	0.0369838	yes	LTPL160 - Protease inhibitor/seed storage/LTP family protein precursor, expressed
LOC_Os03g04470	Chr3:2073417-2075029	OK	13.0328	5.13453	-1.34385	-1.97281	0.00155	0.0238539	yes	expressed protein
LOC_Os04g41860	Chr4:24806177-24807304	OK	8.09253	3.18733	-1.34424	-1.80344	0.00315	0.0373554	yes	expressed protein
LOC_Os02g48450	Chr2:29667742-29669662	OK	21.2205	8.35549	-1.34466	-1.98899	0.00035	0.00851786	yes	xylem cysteine proteinase 2 precursor, putative, expressed
LOC_Os12g29670	Chr12:17695042-17698326	OK	30.4864	12.0033	-1.34473	-1.73362	0.0026	0.0332904	yes	expressed protein
LOC_Os06g48230	Chr6:29173194-29175608	OK	81.6006	32.1175	-1.34522	-2.29799	0.00015	0.00447497	yes	DNA-directed RNA polymerases I, II, and III subunit RPABC3, putative, expressed
LOC_Os06g49240	Chr6:29829474-29831124	OK	8.72113	3.42968	-1.34644	-2.14859	0.00135	0.0217915	yes	PTR-like peptide transporter, putatuve, expressed
LOC_Os04g55720	Chr4:33167053-33169943	OK	91.4666	35.9269	-1.34818	-2.85698	5e-05	0.00189006	yes	D-3-phosphoglycerate dehydrogenase, chloroplast precursor, putative, expressed
LOC_Os12g02060	Chr12:614315-615845	OK	52.0466	20.4407	-1.34836	-1.90971	0.001	0.0177706	yes	peroxidase precursor, putative, expressed
LOC_Os03g18570	Chr3:10393653-10395829	OK	322.622	126.61	-1.34945	-2.65341	5e-05	0.00189006	yes	40S ribosomal protein S7, putative, expressed
LOC_Os05g48850	Chr5:28003164-28005001	OK	7.41037	2.90363	-1.35169	-2.09761	0.0011	0.0190078	yes	no apical meristem protein, putative, expressed
LOC_Os07g46520	Chr7:27783647-27786920	OK	15.136	5.92996	-1.35189	-1.8719	0.00135	0.0217915	yes	rhythmically expressed gene 2 protein, putative, expressed
LOC_Os05g40300	Chr5:23685716-23688293	OK	211.511	82.8056	-1.35293	-2.73909	5e-05	0.00189006	yes	expressed protein
LOC_Os07g17330	Chr7:10231828-10232702	OK	251.364	98.3794	-1.35335	-2.6731	5e-05	0.00189006	yes	B12D protein, putative, expressed
LOC_Os12g12170	Chr12:6677656-6679930	OK	68.2421	26.6894	-1.35439	-2.20537	5e-05	0.00189006	yes	cytochrome b5-like Heme/Steroid binding domain containing protein, expressed
LOC_Os02g51040	Chr2:31220567-31222229	OK	6.599	2.5805	-1.3546	-1.89722	0.00265	0.0335869	yes	expansin precursor, putative, expressed
LOC_Os12g25630	Chr12:14827311-14830607	OK	47.617	18.6203	-1.3546	-2.52419	5e-05	0.00189006	yes	sulfite oxidase, putative, expressed
LOC_Os01g02139	Chr1:624086-624613	OK	76.0504	29.7353	-1.35478	-1.90292	0.0008	0.015193	yes	expressed protein
LOC_Os07g23244	Chr7:13098609-13103790	OK	20.8671	8.14864	-1.3566	-2.2633	0.0002	0.00560778	yes	ribosomal protein L23 family protein, putative, expressed
LOC_Os03g56241	Chr3:32041536-32043408	OK	238.233	93.0127	-1.35687	-2.50173	0.0001	0.00327507	yes	40S ribosomal protein S29, putative, expressed
LOC_Os04g51630	Chr4:30599916-30602922	OK	221.042	86.2979	-1.35692	-2.67137	5e-05	0.00189006	yes	60S ribosomal protein L7, putative, expressed
LOC_Os12g38720	Chr12:23782738-23783531	OK	1153.6	450.311	-1.35715	-2.64346	5e-05	0.00189006	yes	expressed protein
LOC_Os02g50690	Chr2:30965581-30967599	OK	8.09767	3.15743	-1.35875	-2.14768	0.00285	0.0352023	yes	GDSL-like lipase/acylhydrolase, putative, expressed
LOC_Os09g32330	Chr9:19302891-19305020	OK	129.847	50.6186	-1.35908	-2.20937	5e-05	0.00189006	yes	expressed protein
LOC_Os10g27190	Chr10:14330688-14331558	OK	206.843	80.5464	-1.36064	-2.72587	5e-05	0.00189006	yes	40S ribosomal protein S17, putative, expressed
LOC_Os03g29740	Chr3:16941145-16943327	OK	140.84	54.8228	-1.36121	-2.15868	0.00065	0.0131197	yes	LSM domain containing protein, expressed
LOC_Os04g27670	Chr4:16349933-16354016	OK	32.9208	12.8103	-1.3617	-2.37026	0.0002	0.00560778	yes	terpene synthase family, metal binding domain containing protein, expressed
LOC_Os02g50000	Chr2:30554336-30556252	OK	14.6194	5.68678	-1.3622	-2.37368	0.00155	0.0238539	yes	GDSL-like lipase/acylhydrolase, putative, expressed
LOC_Os01g16810	Chr1:9567525-9569263	OK	3.11844	1.21277	-1.36252	-1.90731	0.0027	0.0340031	yes	MYB family transcription factor, putative, expressed
LOC_Os02g57670	Chr2:35320312-35322987	OK	9.51539	3.69843	-1.36335	-1.75472	0.0032	0.0376852	yes	ribosomal L9, putative, expressed
LOC_Os08g01140	Chr8:95764-97042	OK	15.8725	6.16849	-1.36354	-2.01159	0.00095	0.0171122	yes	cytochrome b561, putative, expressed
LOC_Os03g38520	Chr3:21378136-21382233	OK	427.863	166.129	-1.36485	-2.6747	5e-05	0.00189006	yes	expressed protein
LOC_Os01g44210	Chr1:25350613-25351550	OK	51.9655	20.1737	-1.36508	-2.35649	5e-05	0.00189006	yes	50S ribosomal protein L31, putative, expressed
LOC_Os12g04150	Chr12:1745256-1746594	OK	21.0365	8.1654	-1.3653	-2.74884	0.00085	0.0158018	yes	alpha/beta hydrolase fold, putative, expressed
LOC_Os05g46240	Chr5:26815563-26818736	OK	84.8607	32.9304	-1.36568	-2.68896	5e-05	0.00189006	yes	green ripe-like, putative, expressed
LOC_Os03g05980	Chr3:2986016-2989284	OK	361.039	140.079	-1.36591	-2.6529	5e-05	0.00189006	yes	40S ribosomal protein S9-2, putative, expressed
LOC_Os07g29290	Chr7:17161994-17165698	OK	19.9942	7.7465	-1.36796	-2.30263	0.00025	0.00663421	yes	expansin precursor, putative, expressed
LOC_Os02g50240	Chr2:30674775-30678659	OK	755.023	292.509	-1.36804	-2.54253	5e-05	0.00189006	yes	glutamine synthetase, catalytic domain containing protein, expressed
LOC_Os02g56700	Chr2:34764168-34766643	OK	13.2564	5.13268	-1.36891	-2.03011	0.0031	0.0369838	yes	dehydrogenase, putative, expressed
LOC_Os02g43360	Chr2:26163058-26164221	OK	121.112	46.8661	-1.36972	-2.50359	5e-05	0.00189006	yes	cytochrome b5-like Heme/Steroid binding domain containing protein, expressed
LOC_Os07g47670	Chr7:28484044-28485201	OK	137.028	53.0232	-1.36977	-2.30402	0.0001	0.00327507	yes	hypoxia-responsive family protein, putative, expressed
LOC_Os02g38920	Chr2:23527517-23530251	OK	493.559	190.824	-1.37098	-2.67155	5e-05	0.00189006	yes	glyceraldehyde-3-phosphate dehydrogenase, putative, expressed
LOC_Os01g38359	Chr1:21525439-21549830	OK	24.8937	9.62287	-1.37124	-2.13483	0.0003	0.00762083	yes	peptidyl-prolyl cis-trans isomerase, FKBP-type, putative, expressed
LOC_Os01g03040	Chr1:1160151-1164635	OK	6.43023	2.48527	-1.37147	-1.73459	0.00245	0.0320603	yes	expressed protein
LOC_Os08g36310	Chr8:22876100-22877810	OK	10.6806	4.12182	-1.37364	-1.92439	0.0005	0.0109471	yes	cytochrome P450, putative, expressed
LOC_Os06g11130	Chr6:5835561-5837122	OK	43.76	16.8811	-1.3742	-3.07235	5e-05	0.00189006	yes	gibberellin receptor GID1L2, putative, expressed
LOC_Os11g04020	Chr11:1618493-1623978	OK	44.9592	17.3288	-1.37545	-1.83212	0.00065	0.0131197	yes	major facilitator superfamily antiporter, putative, expressed
LOC_Os04g43060	Chr4:25492136-25493273	OK	33.2803	12.8269	-1.37549	-2.08898	0.0003	0.00762083	yes	enzyme of the cupin superfamily protein, putative, expressed
LOC_Os02g09490	Chr2:4870141-4874082	OK	181.653	70.0086	-1.37558	-2.8017	5e-05	0.00189006	yes	dehydrogenase, putative, expressed
LOC_Os03g55120	Chr3:31359354-31360474	OK	15.151	5.8367	-1.37618	-2.03555	0.00175	0.0259899	yes	plastocyanin-like domain containing protein, putative, expressed
LOC_Os12g36830	Chr12:22580777-22581972	OK	1830.26	704.877	-1.3766	-2.38894	0.0001	0.00327507	yes	pathogenesis-related Bet v I family protein, putative, expressed
LOC_Os02g37070	Chr2:22401333-22402093	OK	20.7447	7.98289	-1.37776	-1.93402	0.00125	0.0208132	yes	expressed protein
LOC_Os01g64000	Chr1:37174546-37176550	OK	14.2611	5.48578	-1.37832	-2.10385	0.0007	0.0138815	yes	bZIP transcription factor, putative, expressed
LOC_Os06g06460	Chr6:3040091-3041121	OK	19.2769	7.41444	-1.37846	-2.34529	0.00055	0.0116762	yes	histone H3, putative, expressed
LOC_Os01g07810	Chr1:3742693-3744539	OK	98.1845	37.7041	-1.38077	-2.31656	5e-05	0.00189006	yes	protein of unknown function domain containing protein, expressed
LOC_Os02g47780	Chr2:29223872-29226327	OK	32.2393	12.3597	-1.38317	-2.67373	0.0001	0.00327507	yes	hydrolase, alpha/beta fold family domain containing protein, expressed
LOC_Os09g20820	Chr9:12540618-12544907	OK	21.9437	8.40535	-1.38443	-2.42481	5e-05	0.00189006	yes	enolase, putative, expressed
LOC_Os01g48710	Chr1:27929927-27930950	OK	84.3221	32.2979	-1.38447	-2.35652	5e-05	0.00189006	yes	heavy metal-associated domain containing protein, expressed
LOC_Os10g42540	Chr10:22938954-22941077	OK	391.186	149.758	-1.38522	-2.73106	5e-05	0.00189006	yes	expressed protein
LOC_Os02g39580	Chr2:23890965-23892935	OK	189.12	72.3966	-1.38531	-2.53324	5e-05	0.00189006	yes	ZOS2-12 - C2H2 zinc finger protein, expressed
LOC_Os01g73980	Chr1:42855656-42857466	OK	43.2169	16.5147	-1.38784	-2.63717	0.0001	0.00327507	yes	xylem cysteine proteinase 2 precursor, putative, expressed
LOC_Os03g09110	Chr3:4737697-4741312	OK	31.5439	12.0426	-1.38922	-2.28482	5e-05	0.00189006	yes	mitochondrial carrier protein, putative, expressed
LOC_Os10g07200	Chr10:3779638-3781621	OK	6.40854	2.44342	-1.39109	-1.78794	0.0045	0.0468872	yes	hsp20/alpha crystallin family protein, putative, expressed
LOC_Os12g12600	Chr12:6945205-6948234	OK	80.9969	30.8729	-1.39153	-2.11359	0.00025	0.00663421	yes	dirigent, putative, expressed
LOC_Os05g28750	Chr5:16861702-16862700	OK	2042.97	778.14	-1.39256	-1.80003	0.00295	0.0360258	yes	60S ribosomal protein L29-2, putative, expressed
LOC_Os07g32620	Chr7:19454490-19456170	OK	6.62835	2.52221	-1.39396	-2.19832	0.0026	0.0332904	yes	anthocyanidin 5,3-O-glucosyltransferase, putative, expressed
LOC_Os03g27230	Chr3:15603829-15608753	OK	75.7112	28.8055	-1.39416	-3.02958	5e-05	0.00189006	yes	phospho-2-dehydro-3-deoxyheptonate aldolase, chloroplast precursor, putative, expressed
LOC_Os10g23820	Chr10:12214878-12216579	OK	7.42585	2.82463	-1.39449	-2.27539	0.002	0.0283735	yes	transferase family protein, putative, expressed
LOC_Os04g49660	Chr4:29610153-29611143	OK	99.9248	38.0078	-1.39455	-2.59282	5e-05	0.00189006	yes	DUF581 domain containing protein, expressed
LOC_Os03g15870	Chr3:8753550-8756023	OK	3.6428	1.38533	-1.39482	-1.91588	0.0038	0.041714	yes	ribosomal protein L4, putative, expressed
LOC_Os11g34020	Chr11:19874926-19876378	OK	14.1993	5.39445	-1.39627	-1.95234	0.0025	0.0325	yes	protein binding protein, putative, expressed
LOC_Os07g43170	Chr7:25878401-25882559	OK	46.2394	17.5624	-1.39664	-2.43668	0.00015	0.00447497	yes	adenylate kinase, putative, expressed
LOC_Os06g14630	Chr6:8236901-8238699	OK	16.6594	6.3176	-1.39889	-2.49148	0.00015	0.00447497	yes	GDSL-like lipase/acylhydrolase, putative, expressed
LOC_Os04g43550	Chr4:25753699-25756577	OK	13.388	5.07335	-1.39993	-1.90196	0.00055	0.0116762	yes	MazG nucleotide pyrophosphohydrolase domain containing protein, expressed
LOC_Os01g16910	Chr1:9670772-9675747	OK	28.0251	10.6134	-1.40084	-2.25282	0.00015	0.00447497	yes	outer mitochondrial membrane porin, putative, expressed
LOC_Os12g11660	Chr12:6324993-6325718	OK	44.4792	16.8327	-1.40186	-1.76519	0.0016	0.0243243	yes	RALFL45 - Rapid ALkalinization Factor RALF family protein precursor, expressed
LOC_Os05g38250	Chr5:22425360-22427795	OK	21.3472	8.07442	-1.40262	-1.83153	0.00185	0.0269862	yes	membrane associated DUF588 domain containing protein, putative, expressed
LOC_Os02g46260	Chr2:28212065-28217277	OK	22.3399	8.44944	-1.4027	-2.42276	0.00035	0.00851786	yes	OsSCP9 - Putative Serine Carboxypeptidase homologue, expressed
LOC_Os08g40850	Chr8:25848627-25853121	OK	5.16985	1.95524	-1.40278	-1.8478	0.003	0.0363563	yes	mitochondrial carrier protein, putative, expressed
LOC_Os05g49780	Chr5:28572407-28575233	OK	13.6999	5.1791	-1.40339	-1.8066	0.00175	0.0259899	yes	histone-like transcription factor and archaeal histone, putative, expressed
LOC_Os09g19970	Chr9:11955929-11957194	OK	8.42138	3.18225	-1.40401	-1.87338	0.00235	0.0313031	yes	expressed protein
LOC_Os07g32570	Chr7:19409952-19413299	OK	66.0419	24.9313	-1.40542	-2.91183	5e-05	0.00189006	yes	OsAPRL1 adenosine 5'-phosphosulfate reductase-like OsAPRL1, expressed
LOC_Os12g31800	Chr12:19129923-19133778	OK	396.538	149.684	-1.40554	-2.59723	5e-05	0.00189006	yes	glycine-rich RNA-binding protein 7, putative, expressed
LOC_Os08g10480	Chr8:6160015-6161146	OK	1548.59	584.435	-1.40584	-2.19366	0.00025	0.00663421	yes	heavy metal-associated domain containing protein, expressed
LOC_Os03g14880	Chr3:8106336-8108381	OK	28.7942	10.8666	-1.40588	-2.32052	5e-05	0.00189006	yes	expressed protein
LOC_Os03g64280	Chr3:36318344-36319662	OK	13.0206	4.91081	-1.40676	-2.24948	0.00045	0.0101999	yes	1-aminocyclopropane-1-carboxylate oxidase homolog 1, putative, expressed
LOC_Os07g48030	Chr7:28678384-28680073	OK	51.2706	19.3341	-1.40699	-2.7791	5e-05	0.00189006	yes	peroxidase precursor, putative, expressed
LOC_Os04g51980	Chr4:30860606-30863364	OK	5.53342	2.08503	-1.4081	-2.1165	0.0037	0.0410906	yes	transferase family domain containing protein, expressed
LOC_Os08g34280	Chr8:21506418-21513656	OK	109.675	41.3201	-1.40832	-2.94293	5e-05	0.00189006	yes	cinnamoyl-CoA reductase, putative, expressed
LOC_Os06g04889	Chr6:2151770-2152625	OK	94.7998	35.7122	-1.40847	-2.02439	0.00035	0.00851786	yes	expressed protein
LOC_Os02g53790	Chr2:32951604-32955086	OK	62.8857	23.6692	-1.40972	-2.56905	5e-05	0.00189006	yes	adenylate kinase, putative, expressed
LOC_Os08g38960	Chr8:24621379-24622832	OK	17.4941	6.58422	-1.40979	-2.3468	5e-05	0.00189006	yes	expressed protein
LOC_Os01g42380	Chr1:24075064-24082181	OK	106.784	40.1707	-1.41048	-2.51899	0.00015	0.00447497	yes	pleiotropic drug resistance protein, putative, expressed
LOC_Os06g04290	Chr6:1820083-1822078	OK	205.612	77.3456	-1.41053	-2.72428	5e-05	0.00189006	yes	S10/S20 domain containing ribosomal protein, putative, expressed
LOC_Os05g38820	Chr5:22772438-22774083	OK	39.861	14.9505	-1.41478	-2.30213	0.0001	0.00327507	yes	histone-like transcription factor and archaeal histone, putative, expressed
LOC_Os03g59720	Chr3:34000926-34002390	OK	90.1046	33.7898	-1.41502	-2.48827	5e-05	0.00189006	yes	ribosomal protein L36 containing protein, expressed
LOC_Os03g59670	Chr3:33973664-33975577	OK	5.39389	2.02043	-1.41666	-1.79186	0.0044	0.0461079	yes	basic helix-loop-helix, putative, expressed
LOC_Os05g04380	Chr5:2010114-2015088	OK	163.48	61.1928	-1.41768	-3.2712	5e-05	0.00189006	yes	peroxidase precursor, putative, expressed
LOC_Os09g37200	Chr9:21463618-21465476	OK	4.83663	1.80803	-1.41958	-2.29945	0.0023	0.0309666	yes	transferase family protein, putative, expressed
LOC_Os02g14160	Chr2:7751283-7753744	OK	17.3812	6.494	-1.42035	-2.48556	0.00035	0.00851786	yes	peroxidase precursor, putative, expressed
LOC_Os03g39000	Chr3:21681948-21685051	OK	21.1806	7.91049	-1.42091	-2.21144	0.00015	0.00447497	yes	inositol-1-monophosphatase, putative, expressed
LOC_Os05g48310	Chr5:27695306-27697523	OK	118.061	44.0887	-1.42106	-2.70537	5e-05	0.00189006	yes	60S ribosomal protein L35a-3, putative, expressed
LOC_Os03g04250	Chr3:1952271-1953452	OK	16.0035	5.97502	-1.42137	-1.81262	0.00135	0.0217915	yes	glutathione S-transferase, putative, expressed
LOC_Os07g33360	Chr7:19938442-19943169	OK	3.51063	1.30856	-1.42375	-1.79596	0.0019	0.0274628	yes	expressed protein
LOC_Os03g02070	Chr3:656449-657834	OK	78.4466	29.2347	-1.42403	-2.25607	0.00025	0.00663421	yes	heavy-metal-associated domain-containing protein, putative, expressed
LOC_Os06g42700	Chr6:25680943-25682275	OK	8.94413	3.33193	-1.42459	-1.86835	0.002	0.0283735	yes	zinc finger, C3HC4 type domain containing protein, expressed
LOC_Os10g40720	Chr10:21847803-21849726	OK	59.2575	22.0736	-1.42467	-2.85286	5e-05	0.00189006	yes	expansin precursor, putative, expressed
LOC_Os01g08380	Chr1:4110379-4112127	OK	37.4388	13.9386	-1.42544	-3.05455	5e-05	0.00189006	yes	transferase family protein, putative, expressed
LOC_Os08g01550	Chr8:328873-330017	OK	6.0092	2.2361	-1.42619	-1.99475	0.0026	0.0332904	yes	expressed protein
LOC_Os01g72330	Chr1:41948951-41952388	OK	35.7014	13.2838	-1.42631	-2.45321	5e-05	0.00189006	yes	OsRR4 type-A response regulator, expressed
LOC_Os05g44400	Chr5:25832468-25834622	OK	5.38491	2.00326	-1.42657	-2.13368	0.00285	0.0352023	yes	GATA zinc finger domain containing protein, expressed
LOC_Os04g35890	Chr4:21878934-21881781	OK	8.02352	2.98435	-1.42682	-2.13741	0.0006	0.0123731	yes	TKL_IRAK_CR4L.3 - The CR4L subfamily has homology with Crinkly4, expressed
LOC_Os11g25920	Chr11:14785151-14789879	OK	24.2508	9.01994	-1.42684	-2.45003	0.0001	0.00327507	yes	transcription factor-related, putative, expressed
LOC_Os11g11390	Chr11:6321263-6323952	OK	347.803	129.255	-1.42806	-2.70169	5e-05	0.00189006	yes	ribosomal protein, putative, expressed
LOC_Os07g11870	Chr7:6574223-6577460	OK	9.68013	3.59614	-1.42858	-1.82128	0.00255	0.0328982	yes	cytochrome P450, putative, expressed
LOC_Os06g22560	Chr6:13117695-13120470	OK	7.61256	2.82505	-1.4301	-1.59277	0.00405	0.0436919	yes	formyl transferase, putative, expressed
LOC_Os03g61240	Chr3:34778668-34779756	OK	17.8422	6.59772	-1.43526	-2.11562	0.0007	0.0138815	yes	expressed protein
LOC_Os05g02250	Chr5:716294-718898	OK	9.12482	3.37084	-1.43669	-2.0969	0.0011	0.0190078	yes	expressed protein
LOC_Os01g02900	Chr1:1057136-1059856	OK	24.3635	8.99752	-1.43712	-3.02816	5e-05	0.00189006	yes	glycosyltransferase, putative, expressed
LOC_Os12g38310	Chr12:23516651-23518497	OK	114.09	42.083	-1.43886	-2.45064	0.0001	0.00327507	yes	mitochondrial import inner membrane translocase subunit Tim, putative, expressed
LOC_Os08g14109	Chr8:8437322-8445919	OK	55.4191	20.4228	-1.4402	-2.43843	0.0001	0.00327507	yes	retrotransposon protein, putative, Ty1-copia subclass, expressed
LOC_Os06g35770	Chr6:20868422-20869558	OK	13.4411	4.94949	-1.4413	-1.70948	0.0012	0.0203512	yes	expressed protein
LOC_Os12g38010	Chr12:23352190-23353189	OK	448.782	165.023	-1.44335	-2.7105	5e-05	0.00189006	yes	metallothionein, putative, expressed
LOC_Os04g45090	Chr4:26674343-26676730	OK	19.778	7.26564	-1.44473	-2.24724	0.0004	0.00941663	yes	cytochrome b561, putative, expressed
LOC_Os10g32110	Chr10:16861658-16863255	OK	3.5059	1.28776	-1.44492	-2.17544	0.0021	0.029234	yes	exostosin family domain containing protein, expressed
LOC_Os03g58830	Chr3:33500879-33505048	OK	9.40182	3.45272	-1.44521	-1.93274	0.00085	0.0158018	yes	BEE 1, putative, expressed
LOC_Os12g03730	Chr12:1507769-1514053	OK	5.34831	1.9613	-1.44727	-1.91074	0.00155	0.0238539	yes	zinc finger DHHC domain-containing protein, putative, expressed
LOC_Os01g64110	Chr1:37238900-37240778	OK	16.0064	5.86778	-1.44776	-2.42658	0.0002	0.00560778	yes	glycosyl hydrolase, putative, expressed
LOC_Os02g49550	Chr2:30282357-30284007	OK	3.57753	1.31148	-1.44777	-1.60232	0.00325	0.0380105	yes	zinc finger, C3HC4 type domain containing protein, expressed
LOC_Os02g09610	Chr2:4942761-4944255	OK	13.2477	4.85484	-1.44824	-2.72991	0.00065	0.0131197	yes	GDSL-like lipase/acylhydrolase, putative, expressed
LOC_Os01g05064	Chr1:2377321-2377980	OK	177.07	64.7172	-1.4521	-2.46847	5e-05	0.00189006	yes	expressed protein
LOC_Os03g52650	Chr3:30192883-30194132	OK	11.4	4.16454	-1.45281	-2.33435	0.0004	0.00941663	yes	syntaxin-related protein, putative, expressed
LOC_Os07g12200	Chr7:6823038-6825441	OK	88.3787	32.2745	-1.4533	-2.2252	0.00035	0.00851786	yes	ADP-ribosylation factor, putative, expressed
LOC_Os05g46450	Chr5:26907722-26910953	OK	160.993	58.7803	-1.45359	-2.53942	5e-05	0.00189006	yes	fiber protein Fb11, putative, expressed
LOC_Os02g52550	Chr2:32155212-32156482	OK	39.4412	14.3986	-1.45377	-2.48262	0.0002	0.00560778	yes	uncharacterized Cys-rich domain containing protein, putative, expressed
LOC_Os08g02340	Chr8:904111-905710	OK	874.572	318.909	-1.45544	-2.74042	5e-05	0.00189006	yes	60S acidic ribosomal protein, putative, expressed
LOC_Os11g38260	Chr11:22660469-22662342	OK	7.54713	2.74954	-1.45674	-2.17355	0.0014	0.0222661	yes	PAP fibrillin family domain containing protein, expressed
LOC_Os07g32630	Chr7:19462298-19464260	OK	4.32808	1.57605	-1.45741	-2.01428	0.0013	0.0212003	yes	UDP-glucoronosyl and UDP-glucosyl transferase domain containing protein, expressed
LOC_Os06g29730	Chr6:17066918-17068618	OK	857.969	311.983	-1.45946	-2.56274	5e-05	0.00189006	yes	RALFL28 - Rapid ALkalinization Factor RALF family protein precursor, expressed
LOC_Os12g25090	Chr12:14411271-14412023	OK	789.184	286.925	-1.45969	-2.98704	5e-05	0.00189006	yes	expressed protein
LOC_Os03g11540	Chr3:5979593-5983099	OK	13.5535	4.92595	-1.46019	-2.3908	0.0001	0.00327507	yes	RPA1B - Putative single-stranded DNA binding complex subunit 1, expressed
LOC_Os01g42690	Chr1:24277094-24281049	OK	20.3105	7.37753	-1.46101	-2.11727	0.0007	0.0138815	yes	OsPOP2 - Putative Prolyl Oligopeptidase homologue, expressed
LOC_Os03g20850	Chr3:11805188-11807807	OK	4.4194	1.60473	-1.46152	-1.99958	0.0025	0.0325	yes	exostosin family domain containing protein, expressed
LOC_Os01g50934	Chr1:29247021-29250112	OK	131.474	47.7291	-1.46183	-2.30662	0.0002	0.00560778	yes	fiber protein Fb11, putative, expressed
LOC_Os03g55930	Chr3:31845363-31847238	OK	6.14762	2.22992	-1.46304	-1.78682	0.00295	0.0360258	yes	ribosomal protein, putative, expressed
LOC_Os08g14570	Chr8:8760072-8765208	OK	138.586	50.2668	-1.4631	-2.82498	5e-05	0.00189006	yes	NADPH reductase, putative, expressed
LOC_Os10g16974	Chr10:8494247-8504329	OK	27.1387	9.84283	-1.46321	-2.91027	5e-05	0.00189006	yes	cytochrome P450, putative, expressed
LOC_Os11g05530	Chr11:2490666-2491745	OK	33.5308	12.1413	-1.46557	-2.65153	5e-05	0.00189006	yes	expressed protein
LOC_Os06g37300	Chr6:22020839-22028146	OK	28.8863	10.4589	-1.46566	-2.22105	0.00015	0.00447497	yes	cytochrome P450, putative, expressed
LOC_Os05g26630	Chr5:15471100-15471859	OK	11.4609	4.14677	-1.46666	-1.82516	0.00125	0.0208132	yes	expressed protein
LOC_Os05g44070	Chr5:25625101-25627168	OK	16.2808	5.88306	-1.46853	-2.04313	0.0013	0.0212003	yes	ras-related protein, putative, expressed
LOC_Os11g42970	Chr11:25895796-25897219	OK	14.7363	5.32192	-1.46936	-2.02037	0.00125	0.0208132	yes	membrane associated DUF588 domain containing protein, putative, expressed
LOC_Os05g06720	Chr5:3499096-3500826	OK	32.2309	11.6385	-1.46953	-2.24228	0.00015	0.00447497	yes	GDSL-like lipase/acylhydrolase, putative, expressed
LOC_Os12g25690	Chr12:14887907-14890480	OK	179.16	64.5823	-1.47204	-2.91725	5e-05	0.00189006	yes	UDP-glucose 6-dehydrogenase, putative, expressed
LOC_Os01g17170	Chr1:9874325-9876951	OK	8.33296	3.00271	-1.47257	-2.01846	0.001	0.0177706	yes	magnesium-protoporphyrin IX monomethyl ester cyclase,chloroplast precursor, putative, expressed
LOC_Os05g08360	Chr5:4559241-4562425	OK	73.0474	26.31	-1.47322	-2.63558	5e-05	0.00189006	yes	rRNA 2-O-methyltransferase fibrillarin 2, putative, expressed
LOC_Os06g11280	Chr6:5912373-5914368	OK	4.17014	1.50192	-1.47329	-1.84659	0.0038	0.041714	yes	12-oxophytodienoate reductase, putative, expressed
LOC_Os06g15620	Chr6:8847701-8848847	OK	16.7982	6.0488	-1.47359	-2.02479	0.0009	0.0164737	yes	GASR7 - Gibberellin-regulated GASA/GAST/Snakin family protein precursor, expressed
LOC_Os05g49890	Chr5:28622409-28624741	OK	646.188	232.279	-1.4761	-2.84253	5e-05	0.00189006	yes	ras-related protein, putative, expressed
LOC_Os10g38780	Chr10:20645751-20646973	OK	119.13	42.8094	-1.47654	-3.18838	5e-05	0.00189006	yes	glutathione S-transferase, putative, expressed
LOC_Os01g51020	Chr1:29314182-29316912	OK	23.9287	8.5935	-1.47743	-2.12164	0.0005	0.0109471	yes	60S ribosomal protein L28-1, putative, expressed
LOC_Os06g06510	Chr6:3056087-3056861	OK	22.5658	8.09883	-1.47835	-2.42964	0.0004	0.00941663	yes	histone H3, putative, expressed
LOC_Os09g29080	Chr9:17659696-17662227	OK	16.0475	5.75752	-1.47883	-1.7215	0.00275	0.0343779	yes	expressed protein
LOC_Os09g20900	Chr9:12580262-12582493	OK	51.4674	18.44	-1.48082	-2.1759	0.0004	0.00941663	yes	hypoxia-responsive family protein, putative, expressed
LOC_Os06g44280	Chr6:26714865-26717570	OK	5.87755	2.10433	-1.48185	-1.94393	0.0029	0.0355796	yes	retrotransposon protein, putative, Ty3-gypsy subclass, expressed
LOC_Os01g09990	Chr1:5201861-5204046	OK	27.4374	9.81031	-1.48377	-3.05489	5e-05	0.00189006	yes	helix-loop-helix DNA-binding domain containing protein, expressed
LOC_Os07g45260	Chr7:27006622-27008541	OK	2.65865	0.950016	-1.48467	-1.92332	0.0046	0.0474097	yes	glycosyl transferase 8 domain containing protein, putative, expressed
LOC_Os01g58290	Chr1:33691772-33698002	OK	16.3532	5.84244	-1.48493	-2.29779	0.00025	0.00663421	yes	OsSub9 - Putative Subtilisin homologue, expressed
LOC_Os04g44240	Chr4:26206038-26207903	OK	11.2903	4.02694	-1.48732	-2.32006	0.0005	0.0109471	yes	cytokinin-O-glucosyltransferase 3, putative, expressed
LOC_Os03g17470	Chr3:9712369-9714748	OK	142.808	50.9277	-1.48756	-2.70912	5e-05	0.00189006	yes	IN2-1 protein, putative, expressed
LOC_Os08g30719	Chr8:18950363-18951214	OK	7.5875	2.70543	-1.48777	-1.81319	0.0031	0.0369838	yes	expressed protein
LOC_Os12g43380	Chr12:26912973-26922761	OK	69.7023	24.8495	-1.48799	-2.58755	5e-05	0.00189006	yes	thaumatin, putative, expressed
LOC_Os08g43270	Chr8:27357414-27359108	OK	58.8354	20.917	-1.49201	-2.99132	5e-05	0.00189006	yes	BAG domain-containing protein, putative, expressed
LOC_Os03g53650	Chr3:30760003-30763963	OK	288.222	102.34	-1.49381	-2.82155	5e-05	0.00189006	yes	cysteine synthase, putative, expressed
LOC_Os08g01100	Chr8:71342-72715	OK	22.1506	7.85354	-1.49593	-2.1584	0.00025	0.00663421	yes	HMG1/2, putative, expressed
LOC_Os02g03870	Chr2:1643965-1648808	OK	7.71267	2.73415	-1.49614	-2.24655	0.00065	0.0131197	yes	periplasmic beta-glucosidase precursor, putative, expressed
LOC_Os10g11022	Chr10:6098672-6099210	OK	27.63	9.78745	-1.49723	-1.78664	0.0024	0.0316499	yes	expressed protein
LOC_Os03g15340	Chr3:8396568-8397445	OK	93.841	33.2392	-1.49733	-2.94564	5e-05	0.00189006	yes	plastocyanin-like domain containing protein, putative, expressed
LOC_Os02g05830	Chr2:2874933-2876452	OK	7.24869	2.5675	-1.49736	-1.97528	0.0013	0.0212003	yes	ribulose bisphosphate carboxylase small chain, chloroplast precursor, putative, expressed
LOC_Os01g12070	Chr1:6564672-6568151	OK	18.4092	6.51564	-1.49845	-3.04802	0.0001	0.00327507	yes	endoglucanase precursor, putative, expressed
LOC_Os11g38959	Chr11:23184446-23187634	OK	183.916	65.0856	-1.49863	-2.85571	5e-05	0.00189006	yes	40S ribosomal protein S9-2, putative, expressed
LOC_Os04g35300	Chr4:21466484-21468612	OK	483.638	171.094	-1.49914	-2.77103	5e-05	0.00189006	yes	SLL1 protein, putative, expressed
LOC_Os03g59320	Chr3:33771755-33773624	OK	19.9542	7.0419	-1.50265	-1.76594	0.0027	0.0340031	yes	expressed protein
LOC_Os01g19740	Chr1:11202594-11203335	OK	9.83427	3.46898	-1.5033	-1.50027	0.0049	0.0495776	yes	calvin cycle protein CP12, putative, expressed
LOC_Os05g41640	Chr5:24378360-24381762	OK	15.1636	5.3473	-1.50373	-2.55926	5e-05	0.00189006	yes	phosphoglycerate kinase protein, putative, expressed
LOC_Os02g41780	Chr2:25119032-25122992	OK	18.3607	6.47408	-1.50387	-2.4441	0.0005	0.0109471	yes	transporter-related, putative, expressed
LOC_Os09g38670	Chr9:22233616-22235974	OK	9.38032	3.30694	-1.50414	-1.54381	0.004	0.0433887	yes	thioredoxin, putative, expressed
LOC_Os04g38750	Chr4:23027338-23029083	OK	14.3394	5.05133	-1.50525	-1.7672	0.00335	0.0387229	yes	plastid-specific 30S ribosomal protein 3, chloroplast precursor, putative, expressed
LOC_Os12g38051	Chr12:23382983-23391427	OK	73.3137	25.8227	-1.50545	-2.06318	0.0003	0.00762083	yes	metallothionein, putative, expressed
LOC_Os01g03330	Chr1:1344556-1346419	OK	67.7966	23.8719	-1.5059	-2.97943	5e-05	0.00189006	yes	BBTI3 - Bowman-Birk type bran trypsin inhibitor precursor, expressed
LOC_Os10g35580	Chr10:19033884-19036321	OK	10.7851	3.79741	-1.50595	-2.08933	0.00095	0.0171122	yes	ATEB1A-like microtubule associated protein, putative, expressed
LOC_Os05g45050	Chr5:26180087-26182354	OK	29.645	10.4197	-1.50847	-2.39702	0.0001	0.00327507	yes	reticulon domain containing protein, putative, expressed
LOC_Os01g64640	Chr1:37513745-37514564	OK	78.1751	27.4433	-1.51026	-3.02135	5e-05	0.00189006	yes	histone H3, putative, expressed
LOC_Os08g13440	Chr8:7994391-7995717	OK	64.8589	22.7617	-1.5107	-2.57026	0.0001	0.00327507	yes	cupin domain containing protein, expressed
LOC_Os01g67030	Chr1:38924788-38926508	OK	6.48993	2.27334	-1.51339	-2.59202	0.00125	0.0208132	yes	auxin-responsive protein, putative, expressed
LOC_Os06g06780	Chr6:3195570-3199007	OK	39.0069	13.6543	-1.51437	-2.86606	5e-05	0.00189006	yes	harpin-induced protein, putative, expressed
LOC_Os12g26880	Chr12:15758648-15760484	OK	6.31403	2.20956	-1.51481	-1.83237	0.00315	0.0373554	yes	plastocyanin-like domain containing protein, putative, expressed
LOC_Os06g13190	Chr6:7230153-7230942	OK	254.575	88.9314	-1.51733	-2.38698	5e-05	0.00189006	yes	expressed protein
LOC_Os06g02530	Chr6:875371-876367	OK	5.32693	1.86056	-1.51756	-2.10609	0.00305	0.0367003	yes	expressed protein
LOC_Os05g04000	Chr5:1795988-1797051	OK	21.4725	7.49236	-1.51899	-2.03649	0.00095	0.0171122	yes	expressed protein
LOC_Os05g03150	Chr5:1259221-1261993	OK	273.111	95.2498	-1.5197	-2.42221	0.00015	0.00447497	yes	expressed protein
LOC_Os05g39050	Chr5:22903107-22903946	OK	91.4538	31.8598	-1.5213	-2.89034	5e-05	0.00189006	yes	Core histone H2A/H2B/H3/H4 domain containing protein, putative, expressed
LOC_Os01g12110	Chr1:6590898-6592136	OK	15.766	5.49149	-1.52155	-1.91849	0.0023	0.0309666	yes	expressed protein
LOC_Os05g06780	Chr5:3539562-3540972	OK	159.035	55.3783	-1.52195	-2.59738	5e-05	0.00189006	yes	LTPL104 - Protease inhibitor/seed storage/LTP family protein precursor, expressed
LOC_Os11g26190	Chr11:14997418-14998182	OK	25.4678	8.86328	-1.52276	-2.01615	0.00095	0.0171122	yes	RALFL23 - Rapid ALkalinization Factor RALF family protein precursor, expressed
LOC_Os03g01260	Chr3:179153-180206	OK	33.6872	11.7209	-1.52312	-2.34205	0.00045	0.0101999	yes	expansin precursor, putative, expressed
LOC_Os12g01680	Chr12:411251-413211	OK	24.6924	8.58173	-1.52473	-2.13855	0.00025	0.00663421	yes	macrophage migration inhibitory factor, putative, expressed
LOC_Os08g35710	Chr8:22530039-22532479	OK	36.4493	12.6639	-1.52517	-2.59837	5e-05	0.00189006	yes	expressed protein
LOC_Os11g30910	Chr11:17984963-17986719	OK	11.0787	3.84781	-1.52568	-2.27172	0.0023	0.0309666	yes	sulfotransferase domain containing protein, expressed
LOC_Os01g09580	Chr1:4909889-4914370	OK	12.041	4.1797	-1.52649	-2.03935	0.0011	0.0190078	yes	CAMK_CAMK_like_Aur_like.1 - CAMK includes calcium/calmodulin depedent protein kinases, expressed
LOC_Os04g43490	Chr4:25727282-25731803	OK	30.3583	10.5062	-1.53085	-2.79314	5e-05	0.00189006	yes	CK1_CaseinKinase_1.7 - CK1 includes the casein kinase 1 kinases, expressed
LOC_Os05g11900	Chr5:6773864-6774685	OK	56.8	19.649	-1.53144	-1.96357	0.0009	0.0164737	yes	expressed protein
LOC_Os01g66720	Chr1:38752610-38754970	OK	8.12065	2.80905	-1.53152	-2.01413	0.0011	0.0190078	yes	NADP-dependent oxidoreductase, putative, expressed
LOC_Os05g25640	Chr5:14899986-14904546	OK	244.093	84.3918	-1.53226	-3.20316	5e-05	0.00189006	yes	cytochrome P450, putative, expressed
LOC_Os03g17480	Chr3:9717251-9719907	OK	139.427	48.1841	-1.53288	-2.56462	0.0001	0.00327507	yes	IN2-1 protein, putative, expressed
LOC_Os02g36500	Chr2:22043693-22046900	OK	6.56774	2.26963	-1.53294	-1.97433	0.0009	0.0164737	yes	expressed protein
LOC_Os03g26910	Chr3:15381802-15384274	OK	35.3164	12.1845	-1.53529	-2.56365	5e-05	0.00189006	yes	uncharacterized glycosyl hydrolase Rv2006/MT2062, putative, expressed
LOC_Os12g38400	Chr12:23554927-23560551	OK	7.70101	2.65647	-1.53553	-2.36034	0.00095	0.0171122	yes	MYB family transcription factor, putative, expressed
LOC_Os02g30600	Chr2:18211532-18211742	OK	563.976	194.395	-1.53664	-1.82104	0.00205	0.0287908	yes	expressed protein
LOC_Os03g63550	Chr3:35897232-35899393	OK	27.8756	9.60413	-1.53727	-2.26194	0.00035	0.00851786	yes	expressed protein
LOC_Os10g31460	Chr10:16491200-16492007	OK	40.3472	13.8979	-1.5376	-2.01433	0.00115	0.0196858	yes	retrotransposon protein, putative, unclassified, expressed
LOC_Os11g14190	Chr11:7938344-7939755	OK	56.8284	19.5369	-1.54041	-2.77872	5e-05	0.00189006	yes	ARGOS, putative, expressed
LOC_Os01g47070	Chr1:26885483-26886754	OK	151.536	51.9898	-1.54336	-3.48131	5e-05	0.00189006	yes	glycosyl hydrolase, putative, expressed
LOC_Os03g25050	Chr3:14298389-14301345	OK	71.3479	24.4572	-1.54461	-2.51584	5e-05	0.00189006	yes	chaperonin, putative, expressed
LOC_Os12g35590	Chr12:21640400-21641720	OK	52.1382	17.8689	-1.54489	-2.27255	0.0001	0.00327507	yes	expressed protein
LOC_Os07g44740	Chr7:26705891-26707887	OK	233.791	80.1054	-1.54525	-2.87586	5e-05	0.00189006	yes	chaperonin, putative, expressed
LOC_Os09g04050	Chr9:2083419-2086572	OK	48.505	16.6136	-1.54576	-3.25322	5e-05	0.00189006	yes	dehydrogenase, putative, expressed
LOC_Os10g01570	Chr10:377146-382430	OK	8.73724	2.99161	-1.54626	-1.91525	0.00265	0.0335869	yes	C-5 cytosine-specific DNA methylase, putative, expressed
LOC_Os03g63400	Chr3:35822111-35824358	OK	105.244	36.0339	-1.54631	-2.85639	5e-05	0.00189006	yes	transcription factor BTF3, putative, expressed
LOC_Os01g09670	Chr1:4982141-4985143	OK	25.7862	8.82399	-1.54709	-2.55554	0.0001	0.00327507	yes	pollen-specific protein SF21, putative, expressed
LOC_Os11g07670	Chr11:3916717-3917769	OK	29.0332	9.93043	-1.54777	-2.75783	5e-05	0.00189006	yes	dirigent, putative, expressed
LOC_Os01g69950	Chr1:40453828-40456679	OK	14.4879	4.95507	-1.54787	-2.26146	0.0005	0.0109471	yes	ribosomal protein L27, putative, expressed
LOC_Os10g13800	Chr10:7496070-7498986	OK	100.754	34.4028	-1.55024	-2.83062	5e-05	0.00189006	yes	ufm1-conjugating enzyme 1, putative, expressed
LOC_Os12g37360	Chr12:22939745-22943722	OK	43.8378	14.9585	-1.55121	-2.49771	0.0001	0.00327507	yes	miro, putative, expressed
LOC_Os03g48110	Chr3:27364957-27365242	OK	650.297	221.53	-1.55359	-2.57136	5e-05	0.00189006	yes	expressed protein
LOC_Os06g16290	Chr6:9283139-9285250	OK	66.014	22.4421	-1.55656	-2.64138	5e-05	0.00189006	yes	ribosomal protein L7Ae, putative, expressed
LOC_Os01g14410	Chr1:8061857-8062908	OK	9.61606	3.26871	-1.55672	-1.65968	0.00435	0.0458263	yes	early light-induced protein, chloroplast precursor, putative, expressed
LOC_Os08g02390	Chr8:953682-956164	OK	3.72367	1.26285	-1.56004	-1.56588	0.00425	0.0451529	yes	RNA recognition motif containing protein, putative, expressed
LOC_Os09g32620	Chr9:19464670-19466169	OK	10.2418	3.46951	-1.56167	-1.80482	0.0009	0.0164737	yes	dehydrogenase, putative, expressed
LOC_Os09g32080	Chr9:19148038-19150047	OK	47.1475	15.9601	-1.56271	-3.09916	5e-05	0.00189006	yes	CHIT13 - Chitinase family protein precursor, expressed
LOC_Os04g41900	Chr4:24830256-24831375	OK	13.4679	4.55819	-1.56299	-2.6693	0.0001	0.00327507	yes	expressed protein
LOC_Os08g41280	Chr8:26072175-26074779	OK	33.3173	11.2691	-1.5639	-2.93723	5e-05	0.00189006	yes	membrane protein, putative, expressed
LOC_Os01g04170	Chr1:1838169-1839194	OK	3.54742	1.19863	-1.56539	-1.95452	0.00355	0.0399094	yes	expressed protein
LOC_Os07g35480	Chr7:21223249-21225911	OK	359.904	121.359	-1.56833	-2.99616	5e-05	0.00189006	yes	glucan endo-1,3-beta-glucosidase precursor, putative, expressed
LOC_Os01g16030	Chr1:9019840-9024052	OK	106.068	35.7463	-1.56912	-2.80303	5e-05	0.00189006	yes	ADP-ribosylation factor, putative, expressed
LOC_Os01g16650	Chr1:9445678-9446566	OK	18.7143	6.29771	-1.57124	-2.43312	0.0002	0.00560778	yes	ubiquitin-conjugating enzyme, putative, expressed
LOC_Os04g33450	Chr4:20221229-20223082	OK	61.5092	20.6821	-1.57242	-2.82054	5e-05	0.00189006	yes	expressed protein
LOC_Os01g09510	Chr1:4852429-4854566	OK	323.341	108.625	-1.5737	-3.00673	5e-05	0.00189006	yes	60S acidic ribosomal protein, putative, expressed
LOC_Os10g35820	Chr10:19152302-19152971	OK	20.8649	6.99897	-1.57586	-2.07228	0.00025	0.00663421	yes	expressed protein
LOC_Os07g40890	Chr7:24481251-24481950	OK	319.065	106.984	-1.57646	-3.15231	5e-05	0.00189006	yes	igA FC receptor precursor, putative, expressed
LOC_Os11g05730	Chr11:2625661-2626283	OK	17.7096	5.92996	-1.57844	-2.18462	0.0023	0.0309666	yes	histone H3, putative, expressed
LOC_Os03g60720	Chr3:34508261-34511279	OK	5.28669	1.76952	-1.579	-2.17957	0.0008	0.015193	yes	expansin precursor, putative, expressed
LOC_Os06g17390	Chr6:10082201-10087094	OK	17.267	5.77551	-1.58	-2.76454	5e-05	0.00189006	yes	auxin-independent growth promoter protein, putative, expressed
LOC_Os02g43590	Chr2:26296876-26301334	OK	47.061	15.7314	-1.58089	-2.92133	5e-05	0.00189006	yes	ELMO/CED-12 family protein, putative, expressed
LOC_Os03g20100	Chr3:11351430-11355773	OK	6.77357	2.26362	-1.58129	-1.84641	0.00185	0.0269862	yes	S1 RNA binding domain containing protein, expressed
LOC_Os04g44500	Chr4:26342442-26343781	OK	59.4987	19.8505	-1.58368	-2.89096	5e-05	0.00189006	yes	GEM, putative, expressed
LOC_Os09g39550	Chr9:22703361-22705713	OK	176.818	58.7619	-1.58931	-2.80137	5e-05	0.00189006	yes	expressed protein
LOC_Os02g47620	Chr2:29098994-29101290	OK	8.9289	2.96429	-1.5908	-1.77496	0.002	0.0283735	yes	hydrolase, alpha/beta fold family domain containing protein, expressed
LOC_Os01g59060	Chr1:34133776-34135646	OK	11.3673	3.76842	-1.59286	-1.98608	0.0007	0.0138815	yes	50S ribosomal protein, putative, expressed
LOC_Os01g63540	Chr1:36840076-36842130	OK	13.7169	4.54183	-1.59461	-2.84362	5e-05	0.00189006	yes	cytochrome P450, putative, expressed
LOC_Os12g43510	Chr12:26985398-26986298	OK	47.9386	15.8664	-1.59521	-2.81862	5e-05	0.00189006	yes	expressed protein
LOC_Os06g35730	Chr6:20851107-20853749	OK	84.433	27.9319	-1.59589	-2.74663	5e-05	0.00189006	yes	ribosomal protein L5, putative, expressed
LOC_Os11g06880	Chr11:3374943-3377966	OK	10.5939	3.49625	-1.59936	-2.06401	0.00065	0.0131197	yes	acyl-CoA synthetase, putative, expressed
LOC_Os10g37190	Chr10:19899082-19900928	OK	19.0481	6.28495	-1.59968	-2.50531	5e-05	0.00189006	yes	protein kinase domain containing protein, expressed
LOC_Os02g02870	Chr2:1102964-1104306	OK	154.354	50.8285	-1.60253	-2.46772	5e-05	0.00189006	yes	glycine-rich protein 2, putative, expressed
LOC_Os04g54940	Chr4:32684544-32687622	OK	7.0476	2.31874	-1.60379	-1.86136	0.0027	0.0340031	yes	ATEB1A-like microtubule associated protein, putative, expressed
LOC_Os01g42900	Chr1:24408468-24410460	OK	3.53762	1.16318	-1.60471	-2.34785	0.00225	0.0305704	yes	ABC-2 type transporter domain containing protein, expressed
LOC_Os10g31660	Chr10:16592282-16593103	OK	966.661	317.684	-1.60542	-2.76543	5e-05	0.00189006	yes	glycine-rich cell wall structural protein 2 precursor, putative, expressed
LOC_Os06g46390	Chr6:28148938-28149789	OK	7.13888	2.34436	-1.6065	-1.5776	0.00235	0.0313031	yes	LSM domain containing protein, expressed
LOC_Os06g21480	Chr6:12412524-12415341	OK	77.1836	25.3435	-1.60668	-2.64359	5e-05	0.00189006	yes	60S ribosomal protein L31, putative, expressed
LOC_Os08g35110	Chr8:22136790-22137879	OK	3.1749	1.04226	-1.607	-1.97487	0.00275	0.0343779	yes	OsSAUR33 - Auxin-responsive SAUR gene family member, expressed
LOC_Os10g41838	Chr10:22516024-22517963	OK	4.0178	1.31835	-1.60768	-1.97658	0.00205	0.0287908	yes	F-box protein interaction domain containing protein, expressed
LOC_Os12g38770	Chr12:23819143-23822341	OK	6.25103	2.05018	-1.60835	-2.11946	0.00065	0.0131197	yes	nucleotide pyrophosphatase/phosphodiesterase, putative, expressed
LOC_Os06g46990	Chr6:28495277-28497331	OK	4.42009	1.44914	-1.60888	-2.23441	0.00255	0.0328982	yes	expressed protein
LOC_Os04g47220	Chr4:28046536-28048542	OK	1456.42	477.443	-1.60903	-2.89607	5e-05	0.00189006	yes	aquaporin protein, putative, expressed
LOC_Os09g28120	Chr9:17071782-17074131	OK	1.67839	0.55006	-1.60942	-1.9201	0.0034	0.0390163	yes	OsFBX330 - F-box domain containing protein, expressed
LOC_Os06g04870	Chr6:2137449-2139101	OK	8.36498	2.73558	-1.61252	-2.53563	0.00035	0.00851786	yes	homeobox associated leucine zipper, putative, expressed
LOC_Os03g02780	Chr3:1080710-1081442	OK	64.4338	21.0636	-1.61306	-2.77143	5e-05	0.00189006	yes	Core histone H2A/H2B/H3/H4 domain containing protein, putative, expressed
LOC_Os05g28830	Chr5:16896979-16899135	OK	1.71281	0.559592	-1.61392	-2.09172	0.00265	0.0335869	yes	PMR5, putative, expressed
LOC_Os05g36280	Chr5:21499418-21500179	OK	68.8271	22.4855	-1.61398	-3.02625	5e-05	0.00189006	yes	histone H3, putative, expressed
LOC_Os09g14700	Chr9:8726762-8729680	OK	17.4943	5.70629	-1.61626	-2.08289	0.0005	0.0109471	yes	2-aminoethanethiol dioxygenase, putative, expressed
LOC_Os03g53845	Chr3:30875921-30876765	OK	20.6685	6.73606	-1.61746	-1.58699	0.0032	0.0376852	yes	expressed protein
LOC_Os06g08080	Chr6:3919500-3924409	OK	158.495	51.6448	-1.61774	-3.27823	5e-05	0.00189006	yes	inorganic H+ pyrophosphatase, putative, expressed
LOC_Os04g10160	Chr4:5484767-5486773	OK	48.3981	15.7537	-1.61926	-2.93448	5e-05	0.00189006	yes	cytochrome P450, putative, expressed
LOC_Os10g22330	Chr10:11543086-11546032	OK	61.6498	20.061	-1.6197	-2.5031	5e-05	0.00189006	yes	clathrin adaptor complex small chain domain containing protein, expressed
LOC_Os07g02200	Chr7:699843-700831	OK	63.6512	20.6908	-1.6212	-2.80257	5e-05	0.00189006	yes	plastocyanin-like domain containing protein, putative, expressed
LOC_Os04g50770	Chr4:30028733-30030685	OK	10.0457	3.25716	-1.62489	-2.63397	0.00015	0.00447497	yes	MYB family transcription factor, putative, expressed
LOC_Os01g12420	Chr1:6787074-6789731	OK	5.34714	1.73307	-1.62544	-2.54057	0.0006	0.0123731	yes	receptor-like protein kinase, putative, expressed
LOC_Os09g39500	Chr9:22692666-22694885	OK	212.241	68.6808	-1.62772	-3.16712	5e-05	0.00189006	yes	ubiquitin fusion protein, putative, expressed
LOC_Os03g11060	Chr3:5686614-5687605	OK	7.70884	2.49451	-1.62776	-2.01951	0.0015	0.0233872	yes	MFP1 attachment factor 1, putative, expressed
LOC_Os03g61040	Chr3:34674982-34676923	OK	3.07858	0.995151	-1.62928	-2.27891	0.0004	0.00941663	yes	GIL1, putative, expressed
LOC_Os02g41590	Chr2:24940445-24946648	OK	360.337	116.427	-1.62992	-3.26736	5e-05	0.00189006	yes	kinase, pfkB family, putative, expressed
LOC_Os03g14040	Chr3:7615917-7618928	OK	7.29566	2.35565	-1.63091	-1.80969	0.0022	0.0302192	yes	expressed protein
LOC_Os07g05360	Chr7:2453959-2456611	OK	12.7558	4.11173	-1.63334	-1.92379	0.00075	0.014629	yes	photosystem II 10 kDa polypeptide, chloroplast precursor, putative, expressed
LOC_Os03g16610	Chr3:9167557-9170334	OK	9.65672	3.11238	-1.63351	-2.83568	0.00185	0.0269862	yes	laccase precursor protein, putative, expressed
LOC_Os07g07709	Chr7:3872133-3875077	OK	152.849	49.2379	-1.63426	-3.02209	5e-05	0.00189006	yes	ribosomal protein S13p/S18e, putative, expressed
LOC_Os12g32380	Chr12:19536725-19541133	OK	57.4762	18.4973	-1.63565	-1.78052	0.0044	0.0461079	yes	40S ribosomal protein S29, putative, expressed
LOC_Os08g06550	Chr8:3698311-3700553	OK	509.682	163.964	-1.63622	-3.20787	5e-05	0.00189006	yes	acyl CoA binding protein, putative, expressed
LOC_Os09g35790	Chr9:20591229-20595143	OK	15.3586	4.93412	-1.63818	-2.74135	5e-05	0.00189006	yes	HSF-type DNA-binding domain containing protein, expressed
LOC_Os10g41720	Chr10:22457713-22460760	OK	2.69313	0.865093	-1.63836	-1.96871	0.0045	0.0468872	yes	peroxidase precursor, putative, expressed
LOC_Os01g42790	Chr1:24351301-24353345	OK	2.62381	0.842559	-1.63881	-2.02342	0.00435	0.0458263	yes	xylem cysteine proteinase 2 precursor, putative, expressed
LOC_Os04g45950	Chr4:27214089-27218840	OK	1.40536	0.451165	-1.63921	-2.00083	0.00375	0.0413753	yes	amino acid permease family protein, putative, expressed
LOC_Os06g49120	Chr6:29762518-29766745	OK	1.87274	0.600887	-1.63999	-1.58989	0.00345	0.0393432	yes	Complex I intermediate-associated protein 30 domain containing protein, putative, expressed
LOC_Os06g05420	Chr6:2449088-2449823	OK	22.5335	7.22825	-1.64035	-2.19699	0.0006	0.0123731	yes	expressed protein
LOC_Os07g02340	Chr7:797571-798722	OK	2541.26	814.895	-1.64086	-2.74614	5e-05	0.00189006	yes	expressed protein
LOC_Os11g32030	Chr11:18874059-18877031	OK	8.19583	2.62754	-1.64118	-2.01554	0.00195	0.0278804	yes	sex determination protein tasselseed-2, putative, expressed
LOC_Os05g42190	Chr5:24669651-24673135	OK	60.6285	19.4071	-1.64341	-2.96463	5e-05	0.00189006	yes	NADPH-dependent FMN reductase domain containing protein, expressed
LOC_Os11g37210	Chr11:21986647-21990350	OK	19.9006	6.35722	-1.64634	-2.43666	0.0003	0.00762083	yes	MTN26L5 - MtN26 family protein precursor, expressed
LOC_Os12g07580	Chr12:3789861-3790727	OK	14.9404	4.77229	-1.64646	-2.27863	0.00045	0.0101999	yes	dirigent, putative, expressed
LOC_Os01g02160	Chr1:632092-632913	OK	7.61565	2.43259	-1.64648	-2.19078	0.00185	0.0269862	yes	hydroxyproline-rich glycoprotein family protein, putative, expressed
LOC_Os05g02410	Chr5:791890-794673	OK	35.9935	11.4913	-1.6472	-2.35081	0.00025	0.00663421	yes	expressed protein
LOC_Os02g47350	Chr2:28914743-28916890	OK	16.3251	5.21145	-1.64733	-2.42972	5e-05	0.00189006	yes	oxidoreductase, short chain dehydrogenase/reductase family, putative, expressed
LOC_Os02g44080	Chr2:26608360-26609658	OK	290.134	92.561	-1.64824	-3.92635	5e-05	0.00189006	yes	aquaporin protein, putative, expressed
LOC_Os04g02580	Chr4:967966-969766	OK	3.49153	1.11351	-1.64874	-2.01052	0.0018	0.0264843	yes	expressed protein
LOC_Os12g37410	Chr12:22967364-22968660	OK	564.313	179.885	-1.64942	-3.19001	5e-05	0.00189006	yes	CPuORF5 - conserved peptide uORF-containing transcript, expressed
LOC_Os07g48020	Chr7:28673753-28675433	OK	98.5467	31.41	-1.64958	-3.34485	5e-05	0.00189006	yes	peroxidase precursor, putative, expressed
LOC_Os07g44250	Chr7:26445631-26446523	OK	22.1958	7.06792	-1.65093	-2.39769	0.0002	0.00560778	yes	dirigent, putative, expressed
LOC_Os10g38189	Chr10:20449091-20450040	OK	14.7442	4.69506	-1.65093	-1.76878	0.00245	0.0320603	yes	glutathione S-transferase, putative, expressed
LOC_Os04g46810	Chr4:27740049-27740811	OK	9.57892	3.04593	-1.65298	-1.90405	0.00235	0.0313031	yes	LTPL120 - Protease inhibitor/seed storage/LTP family protein precursor, expressed
LOC_Os11g29210	Chr11:16937491-16939353	OK	74.1078	23.5633	-1.65308	-2.73409	5e-05	0.00189006	yes	resistance-gene-interacting protein, putative, expressed
LOC_Os09g25810	Chr9:15464696-15468833	OK	4.25652	1.35234	-1.65422	-1.92646	0.00135	0.0217915	yes	nodulin, putative, expressed
LOC_Os01g04640	Chr1:2080104-2081540	OK	5.83007	1.85107	-1.65515	-1.71616	0.00375	0.0413753	yes	reticulon domain containing protein, putative, expressed
LOC_Os02g45940	Chr2:27993897-27994741	OK	56.2461	17.8374	-1.65685	-2.97332	5e-05	0.00189006	yes	Core histone H2A/H2B/H3/H4 domain containing protein, putative, expressed
LOC_Os05g35930	Chr5:21300446-21301448	OK	10.0523	3.18514	-1.6581	-1.88639	0.00215	0.0297558	yes	expressed protein
LOC_Os01g60790	Chr1:35153693-35155904	OK	174.225	55.003	-1.66337	-3.24325	5e-05	0.00189006	yes	40S ribosomal protein S26, putative, expressed
LOC_Os03g08810	Chr3:4545305-4548185	OK	63.3427	19.9739	-1.66506	-2.60343	5e-05	0.00189006	yes	expressed protein
LOC_Os02g39140	Chr2:23643091-23651534	OK	41.0551	12.9354	-1.66623	-3.1425	5e-05	0.00189006	yes	helix-loop-helix DNA-binding domain containing protein, expressed
LOC_Os11g16550	Chr11:9177005-9178578	OK	6.98622	2.20114	-1.66626	-2.309	5e-05	0.00189006	yes	uncharacterized protein ycf53, putative, expressed
LOC_Os06g17070	Chr6:9892372-9895168	OK	3.41136	1.07265	-1.66917	-1.83737	0.00305	0.0367003	yes	retrotransposon protein, putative, Ty1-copia subclass, expressed
LOC_Os03g52460	Chr3:30099368-30104596	OK	2.5781	0.810532	-1.66937	-1.67303	0.00405	0.0436919	yes	glucose-1-phosphate adenylyltransferase large subunit, putative, expressed
LOC_Os05g02060	Chr5:600301-603321	OK	37.0979	11.6583	-1.66998	-2.44224	0.00015	0.00447497	yes	mitochondrial import inner membrane translocase subunit Tim17, putative, expressed
LOC_Os10g38160	Chr10:20437919-20439182	OK	33.2395	10.4445	-1.67016	-2.81995	5e-05	0.00189006	yes	glutathione S-transferase, putative, expressed
LOC_Os02g47010	Chr2:28696677-28700851	OK	48.813	15.3323	-1.6707	-3.05305	5e-05	0.00189006	yes	secretory carrier-associated membrane protein, putative, expressed
LOC_Os12g12080	Chr12:6610813-6624708	OK	8.75828	2.74793	-1.6723	-1.90699	0.0048	0.0488568	yes	retrotransposon protein, putative, Ty3-gypsy subclass, expressed
LOC_Os03g04590	Chr3:2142724-2145526	OK	586.882	184.073	-1.67279	-2.95327	5e-05	0.00189006	yes	ribosomal protein, putative, expressed
LOC_Os01g19840	Chr1:11249653-11251232	OK	296.369	92.7332	-1.67624	-3.01809	5e-05	0.00189006	yes	60S ribosomal protein L29-2, putative, expressed
LOC_Os12g26690	Chr12:15639468-15640444	OK	22.4269	7.01196	-1.67734	-2.97282	5e-05	0.00189006	yes	expressed protein
LOC_Os03g11210	Chr3:5769926-5772647	OK	16.2922	5.09127	-1.67808	-2.35068	0.0007	0.0138815	yes	DUF538 domain containing protein, putative, expressed
LOC_Os01g68840	Chr1:39998109-39999091	OK	10.6447	3.32526	-1.6786	-2.22742	0.00025	0.00663421	yes	CRP6 - Cysteine-rich family protein precursor, expressed
LOC_Os01g04350	Chr1:1941002-1941953	OK	86.1483	26.91	-1.67868	-3.02725	5e-05	0.00189006	yes	hsp20/alpha crystallin family protein, putative, expressed
LOC_Os12g38270	Chr12:23501360-23502386	OK	1733.37	540.539	-1.68111	-2.78446	5e-05	0.00189006	yes	metallothionein, putative, expressed
LOC_Os09g32274	Chr9:19265964-19267681	OK	38.3313	11.9486	-1.68168	-2.31748	5e-05	0.00189006	yes	30S ribosomal protein S16, putative, expressed
LOC_Os07g43160	Chr7:25867211-25871233	OK	3.28045	1.02207	-1.6824	-2.13193	0.00355	0.0399094	yes	uncharacterized glycosyl hydrolase Rv2006/MT2062, putative, expressed
LOC_Os06g16350	Chr6:9325989-9328211	OK	140.973	43.8862	-1.68359	-3.22001	5e-05	0.00189006	yes	peroxidase precursor, putative, expressed
LOC_Os09g32500	Chr9:19398907-19401072	OK	165.043	51.3544	-1.68428	-3.1547	5e-05	0.00189006	yes	60S ribosomal protein L32, putative, expressed
LOC_Os05g05680	Chr5:2825322-2826992	OK	133.685	41.5689	-1.68526	-3.86328	5e-05	0.00189006	yes	1-aminocyclopropane-1-carboxylate oxidase, putative, expressed
LOC_Os02g55370	Chr2:33914000-33914642	OK	181.256	56.3128	-1.6865	-2.44678	0.0001	0.00327507	yes	60S ribosomal protein L39, putative, expressed
LOC_Os07g22930	Chr7:12916276-12924325	OK	7.98314	2.47966	-1.68682	-2.20716	0.0004	0.00941663	yes	starch synthase, putative, expressed
LOC_Os03g08900	Chr3:4606944-4616239	OK	17.7906	5.52133	-1.68803	-2.8692	0.0001	0.00327507	yes	MATE efflux family protein, putative, expressed
LOC_Os01g65880	Chr1:38254048-38257687	OK	54.5358	16.9019	-1.69002	-3.01128	5e-05	0.00189006	yes	nodulin MtN3 family protein, putative, expressed
LOC_Os05g01200	Chr5:148283-149345	OK	7.82224	2.4232	-1.69067	-1.78931	0.0038	0.041714	yes	exonuclease, putative, expressed
LOC_Os03g24870	Chr3:14165548-14170408	OK	2.22534	0.686647	-1.69639	-1.79377	0.0039	0.0424201	yes	transporter family protein, putative, expressed
LOC_Os03g11780	Chr3:6163956-6164602	OK	45.0999	13.8858	-1.69951	-2.3208	0.00015	0.00447497	yes	expressed protein
LOC_Os06g12820	Chr6:7005871-7008652	OK	6.85534	2.11026	-1.69981	-2.79845	0.0001	0.00327507	yes	proteins of unknown function domain containing protein, expressed
LOC_Os12g42860	Chr12:26629914-26632625	OK	36.478	11.2267	-1.70009	-2.80501	5e-05	0.00189006	yes	2-aminoethanethiol dioxygenase, putative, expressed
LOC_Os10g38670	Chr10:20610079-20611336	OK	89.779	27.605	-1.70145	-2.70514	5e-05	0.00189006	yes	glutathione S-transferase, putative, expressed
LOC_Os05g41080	Chr5:24067693-24070193	OK	5.10715	1.56793	-1.70366	-1.94932	0.00275	0.0343779	yes	histone H3, putative, expressed
LOC_Os03g57200	Chr3:32619181-32620289	OK	159.158	48.7611	-1.70666	-3.84865	5e-05	0.00189006	yes	glutathione S-transferase, putative, expressed
LOC_Os02g05060	Chr2:2408523-2409355	OK	4.3191	1.32252	-1.70744	-1.64499	0.00485	0.0492393	yes	OsSAUR5 - Auxin-responsive SAUR gene family member, expressed
LOC_Os10g39100	Chr10:20842835-20845276	OK	93.3034	28.5544	-1.70822	-3.23052	5e-05	0.00189006	yes	uncharacterized Cys-rich domain containing protein, putative, expressed
LOC_Os03g24690	Chr3:14067750-14071112	OK	12.9073	3.94876	-1.70872	-2.02922	0.00035	0.00851786	yes	terpene synthase, putative, expressed
LOC_Os09g36860	Chr9:21254257-21256901	OK	180.503	55.168	-1.71012	-3.21644	5e-05	0.00189006	yes	acyl carrier protein, putative, expressed
LOC_Os06g03720	Chr6:1470864-1472141	OK	7.23129	2.20366	-1.71435	-2.69563	0.00035	0.00851786	yes	ribonucleoside-diphosphate reductase small chain, putative, expressed
LOC_Os05g03174	Chr5:1278890-1285604	OK	36.9354	11.2545	-1.7145	-3.29643	5e-05	0.00189006	yes	glycosyltransferase family 43 protein, putative, expressed
LOC_Os02g33670	Chr2:20055917-20057359	OK	5.46978	1.66638	-1.71477	-2.10741	0.0013	0.0212003	yes	expressed protein
LOC_Os09g31260	Chr9:18799237-18800124	OK	64.1175	19.5186	-1.71587	-2.67284	5e-05	0.00189006	yes	expressed protein
LOC_Os03g09020	Chr3:4682684-4685130	OK	42.494	12.9115	-1.7186	-2.72529	5e-05	0.00189006	yes	dehydrogenase, putative, expressed
LOC_Os03g08250	Chr3:4199808-4200735	OK	147.81	44.846	-1.7207	-2.78064	5e-05	0.00189006	yes	expressed protein
LOC_Os06g49660	Chr6:30051701-30053355	OK	18.2745	5.54302	-1.72109	-3.69709	0.00015	0.00447497	yes	transferase family protein, putative, expressed
LOC_Os12g26510	Chr12:15498808-15499785	OK	12.9323	3.92083	-1.72174	-2.63209	0.0006	0.0123731	yes	expressed protein
LOC_Os03g60509	Chr3:34394492-34395664	OK	81.2227	24.5719	-1.72487	-3.38346	5e-05	0.00189006	yes	expressed protein
LOC_Os06g07100	Chr6:3388143-3390644	OK	3.75673	1.13648	-1.72491	-2.04204	0.0015	0.0233872	yes	RING-H2 finger protein, putative, expressed
LOC_Os01g12464	Chr1:6833049-6835300	OK	6.93148	2.09126	-1.72879	-1.92129	0.00275	0.0343779	yes	CHCH domain containing protein, expressed
LOC_Os08g28784	Chr8:17605940-17606825	OK	83.0207	25.0385	-1.72932	-2.65813	5e-05	0.00189006	yes	expressed protein
LOC_Os03g57970	Chr3:33022995-33024100	OK	87.4915	26.3803	-1.72968	-3.35972	5e-05	0.00189006	yes	LTPL73 - Protease inhibitor/seed storage/LTP family protein precursor, expressed
LOC_Os12g02080	Chr12:623548-626113	OK	11.9891	3.61493	-1.72968	-2.39001	0.0009	0.0164737	yes	peroxidase precursor, putative, expressed
LOC_Os11g37950	Chr11:22502006-22503109	OK	578.563	174.371	-1.73031	-3.28455	5e-05	0.00189006	yes	WIP3 - Wound-induced protein precursor, expressed
LOC_Os04g43290	Chr4:25608129-25611089	OK	8.75579	2.63488	-1.7325	-2.34599	0.00055	0.0116762	yes	ARPC2B, putative, expressed
LOC_Os04g57650	Chr4:34321349-34324747	OK	6.19588	1.86415	-1.73279	-1.82407	0.00405	0.0436919	yes	expressed protein
LOC_Os01g07880	Chr1:3811148-3812069	OK	26.1677	7.8442	-1.73809	-1.88056	0.00035	0.00851786	yes	transcription factor HY5, putative, expressed
LOC_Os01g66150	Chr1:38431285-38433670	OK	41.0223	12.2758	-1.74059	-2.27069	5e-05	0.00189006	yes	expressed protein
LOC_Os05g31470	Chr5:18306859-18307985	OK	9.31657	2.78155	-1.74391	-1.72704	0.003	0.0363563	yes	expressed protein
LOC_Os10g11889	Chr10:6597052-6599560	OK	110.372	32.9019	-1.74613	-2.37259	0.0003	0.00762083	yes	expressed protein
LOC_Os12g34510	Chr12:20888184-20889121	OK	27.599	8.21044	-1.74908	-2.71211	5e-05	0.00189006	yes	Core histone H2A/H2B/H3/H4 domain containing protein, putative, expressed
LOC_Os03g64050	Chr3:36189258-36190656	OK	7.90823	2.35228	-1.74929	-2.55131	0.00035	0.00851786	yes	receptor protein kinase, putative, expressed
LOC_Os01g68589	Chr1:39839214-39840447	OK	22.7537	6.76507	-1.74992	-2.51007	5e-05	0.00189006	yes	LTPL39 - Protease inhibitor/seed storage/LTP family protein precursor, expressed
LOC_Os08g28400	Chr8:17320536-17323238	OK	15.728	4.67053	-1.75168	-2.04912	0.00075	0.014629	yes	expressed protein
LOC_Os06g20900	Chr6:12076312-12079453	OK	2.91865	0.866195	-1.75254	-2.0133	0.0033	0.03835	yes	expressed protein
LOC_Os01g01650	Chr1:322555-323948	OK	3.67786	1.09087	-1.75339	-2.25538	0.0009	0.0164737	yes	isoflavone reductase homolog IRL, putative, expressed
LOC_Os06g11290	Chr6:5918105-5919690	OK	78.1925	23.1841	-1.75389	-3.45843	5e-05	0.00189006	yes	12-oxophytodienoate reductase, putative, expressed
LOC_Os07g43240	Chr7:25904635-25905610	OK	43.0173	12.7527	-1.75411	-2.7537	5e-05	0.00189006	yes	SKP1-like protein 1B, putative, expressed
LOC_Os07g03279	Chr7:1319030-1319803	OK	1219.99	361.487	-1.75486	-3.01542	5e-05	0.00189006	yes	SCP-like extracellular protein, expressed
LOC_Os06g09820	Chr6:5002236-5004824	OK	5.76081	1.70345	-1.75782	-2.00153	0.00065	0.0131197	yes	cupin superfamily protein, putative, expressed
LOC_Os04g49130	Chr4:29289183-29292229	OK	6.45167	1.89744	-1.76562	-1.99367	0.0008	0.015193	yes	ubiquitin-conjugating enzyme, putative, expressed
LOC_Os03g17850	Chr3:9946380-9952426	OK	7.01534	2.062	-1.76647	-2.66085	5e-05	0.00189006	yes	glycosyltransferase family 43 protein, putative, expressed
LOC_Os06g03640	Chr6:1414220-1416618	OK	39.0607	11.4769	-1.76699	-3.50744	5e-05	0.00189006	yes	BAG domain containing protein, expressed
LOC_Os05g15690	Chr5:8870359-8871945	OK	4.42978	1.30079	-1.76784	-1.94735	0.0012	0.0203512	yes	expansin precursor, putative, expressed
LOC_Os06g37020	Chr6:21841185-21842474	OK	8.00452	2.34576	-1.77076	-2.17572	0.0007	0.0138815	yes	expressed protein
LOC_Os02g38410	Chr2:23228771-23230852	OK	8.68037	2.5393	-1.77332	-2.15168	0.00095	0.0171122	yes	ubiquitin family protein, putative, expressed
LOC_Os07g46846	Chr7:28002586-28004412	OK	33.4549	9.76164	-1.77702	-2.4884	5e-05	0.00189006	yes	sex determination protein tasselseed-2, putative, expressed
LOC_Os03g22340	Chr3:12798127-12799750	OK	227.595	66.3808	-1.77763	-3.2926	5e-05	0.00189006	yes	60S ribosomal protein L22-2, putative, expressed
LOC_Os10g22520	Chr10:11666778-11673599	OK	56.2993	16.4098	-1.77856	-3.46395	5e-05	0.00189006	yes	cellulase, putative, expressed
LOC_Os01g62480	Chr1:36165919-36168939	OK	4.45616	1.29861	-1.77884	-2.70006	0.0005	0.0109471	yes	laccase precursor protein, putative, expressed
LOC_Os06g46970	Chr6:28489959-28490687	OK	21.3175	6.19197	-1.78357	-2.2116	0.00025	0.00663421	yes	wound induced protein, putative, expressed
LOC_Os01g60770	Chr1:35145515-35147338	OK	22.6151	6.56196	-1.78508	-3.05143	5e-05	0.00189006	yes	expansin precursor, putative, expressed
LOC_Os11g45990	Chr11:27828620-27835246	OK	17.7784	5.1527	-1.78672	-3.60383	5e-05	0.00189006	yes	von Willebrand factor type A domain containing protein, putative, expressed
LOC_Os12g15530	Chr12:8869429-8874715	OK	1.09014	0.31577	-1.78757	-1.85356	0.00215	0.0297558	yes	retrotransposon protein, putative, unclassified, expressed
LOC_Os11g03240	Chr11:1186103-1189696	OK	20.5342	5.9425	-1.78888	-2.76097	5e-05	0.00189006	yes	MATE efflux family protein, putative, expressed
LOC_Os02g05744	Chr2:2824359-2830402	OK	28.5476	8.21916	-1.79631	-3.57527	5e-05	0.00189006	yes	endoglucanase, putative, expressed
LOC_Os08g41290	Chr8:26086541-26087834	OK	26.3957	7.59893	-1.79643	-2.90159	5e-05	0.00189006	yes	AIR12, putative, expressed
LOC_Os09g30486	Chr9:18611276-18613150	OK	33.7569	9.71532	-1.79685	-3.5227	5e-05	0.00189006	yes	fasciclin domain containing protein, expressed
LOC_Os05g07810	Chr5:4205346-4207821	OK	2.50628	0.721056	-1.79737	-1.72843	0.0031	0.0369838	yes	universal stress protein domain containing protein, putative, expressed
LOC_Os01g40650	Chr1:22983391-22985788	OK	52.1018	14.9667	-1.79958	-2.18429	0.00045	0.0101999	yes	expressed protein
LOC_Os08g24790	Chr8:15008762-15009754	OK	198.048	56.8836	-1.79976	-3.94145	5e-05	0.00189006	yes	AIR12, putative, expressed
LOC_Os06g50960	Chr6:30846359-30848025	OK	1.69192	0.485929	-1.79985	-1.81991	0.0033	0.03835	yes	expansin precursor, putative, expressed
LOC_Os10g07210	Chr10:3785714-3787398	OK	17.2946	4.95536	-1.80326	-2.51026	5e-05	0.00189006	yes	hsp20/alpha crystallin family protein, putative, expressed
LOC_Os03g30840	Chr3:17576061-17577177	OK	8.13166	2.3297	-1.80341	-2.00519	0.00015	0.00447497	yes	expressed protein
LOC_Os01g06580	Chr1:3097345-3098527	OK	12.0135	3.43562	-1.80601	-2.5117	0.0002	0.00560778	yes	fasciclin domain containing protein, expressed
LOC_Os01g12440	Chr1:6813713-6815546	OK	7.40544	2.10938	-1.81177	-2.93019	5e-05	0.00189006	yes	AP2 domain containing protein, expressed
LOC_Os07g44090	Chr7:26355833-26358050	OK	8.48601	2.41079	-1.81558	-2.72325	5e-05	0.00189006	yes	myb-related protein Hv33, putative, expressed
LOC_Os11g47550	Chr11:28735981-28737159	OK	8.26209	2.34305	-1.81812	-2.08697	0.0005	0.0109471	yes	glycosyl hydrolase, putative, expressed
LOC_Os10g08780	Chr10:4757512-4758168	OK	188.047	53.2962	-1.81899	-3.22699	5e-05	0.00189006	yes	expressed protein
LOC_Os07g14920	Chr7:8535822-8543276	OK	1.72607	0.489043	-1.81946	-1.70718	0.00475	0.0484309	yes	expressed protein
LOC_Os05g45460	Chr5:26371479-26372860	OK	39.7265	11.252	-1.81992	-3.55936	5e-05	0.00189006	yes	POEI52 - Pollen Ole e I allergen and extensin family protein precursor, expressed
LOC_Os04g53580	Chr4:31937204-31939193	OK	5.75774	1.62972	-1.82088	-2.0499	0.0029	0.0355796	yes	P21-Rho-binding domain containing protein, putative, expressed
LOC_Os05g04440	Chr5:2044994-2046455	OK	23.6527	6.68775	-1.82241	-2.6374	0.0002	0.00560778	yes	peroxidase precursor, putative, expressed
LOC_Os07g03120	Chr7:1194382-1195595	OK	2.21952	0.626778	-1.82422	-1.5116	0.00425	0.0451529	yes	expressed protein
LOC_Os03g17100	Chr3:9498899-9499826	OK	103.378	29.1172	-1.82799	-3.65368	5e-05	0.00189006	yes	Core histone H2A/H2B/H3/H4 domain containing protein, putative, expressed
LOC_Os07g40870	Chr7:24477361-24478154	OK	145.732	40.987	-1.83008	-3.69232	5e-05	0.00189006	yes	igA FC receptor precursor, putative, expressed
LOC_Os12g07710	Chr12:3870943-3871559	OK	7.80994	2.18778	-1.83584	-2.04163	0.00175	0.0259899	yes	expressed protein
LOC_Os02g46780	Chr2:28558085-28560022	OK	5.59004	1.56472	-1.83696	-2.45828	0.00035	0.00851786	yes	MYB family transcription factor, putative, expressed
LOC_Os02g07410	Chr2:3827673-3830184	OK	206.058	57.6642	-1.8373	-3.63312	5e-05	0.00189006	yes	glycine cleavage system H protein, putative, expressed
LOC_Os06g16000	Chr6:9100742-9102306	OK	1.74427	0.486838	-1.84111	-2.24916	0.0039	0.0424201	yes	UDP-glucoronosyl and UDP-glucosyl transferase, putative, expressed
LOC_Os04g01500	Chr4:346607-347612	OK	48.9394	13.6509	-1.842	-3.01323	5e-05	0.00189006	yes	expressed protein
LOC_Os03g63390	Chr3:35820759-35821532	OK	64.0281	17.8335	-1.84411	-3.20136	5e-05	0.00189006	yes	plastocyanin-like domain containing protein, putative, expressed
LOC_Os05g05560	Chr5:2763254-2764970	OK	43.2088	12.0215	-1.84571	-2.36602	5e-05	0.00189006	yes	expressed protein
LOC_Os04g40940	Chr4:24301440-24303182	OK	11.2726	3.13385	-1.84681	-2.58331	0.0001	0.00327507	yes	mitotic spindle checkpoint protein MAD2, putative, expressed
LOC_Os01g61814	Chr1:35760286-35765066	OK	239.035	66.3861	-1.84827	-3.52247	5e-05	0.00189006	yes	40S ribosomal protein S23, putative, expressed
LOC_Os07g13590	Chr7:7790212-7795050	OK	33.1978	9.21774	-1.8486	-3.17721	5e-05	0.00189006	yes	expressed protein
LOC_Os02g48360	Chr2:29604448-29610243	OK	34.9587	9.70205	-1.84929	-2.99296	5e-05	0.00189006	yes	pyrophosphate--fructose 6-phosphate 1-phosphotransferase subunit alpha, putative, expressed
LOC_Os07g01660	Chr7:404370-405708	OK	76.363	21.1536	-1.85197	-3.59706	5e-05	0.00189006	yes	dirigent, putative, expressed
LOC_Os03g53400	Chr3:30639021-30640147	OK	1.65097	0.457143	-1.8526	-1.87507	0.00435	0.0458263	yes	transmembrane BAX inhibitor motif-containing protein, putative, expressed
LOC_Os02g45820	Chr2:27909551-27912067	OK	44.5011	12.3151	-1.85341	-2.40136	5e-05	0.00189006	yes	mitochondrial import inner membrane translocase subunit Tim, putative, expressed
LOC_Os10g39680	Chr10:21205699-21207611	OK	117.218	32.4067	-1.85483	-3.81488	5e-05	0.00189006	yes	CHIT14 - Chitinase family protein precursor, expressed
LOC_Os06g48600	Chr6:29402704-29403741	OK	15.7575	4.34744	-1.8578	-2.25871	0.00055	0.0116762	yes	macrophage migration inhibitory factor, putative, expressed
LOC_Os03g48390	Chr3:27552156-27554236	OK	88.8772	24.4786	-1.86029	-2.02773	0.0006	0.0123731	yes	expressed protein
LOC_Os07g41050	Chr7:24555105-24556725	OK	1.6836	0.462721	-1.86333	-2.49822	0.0025	0.0325	yes	NAD dependent epimerase/dehydratase family protein, putative, expressed
LOC_Os08g39330	Chr8:24854284-24855757	OK	24.8765	6.8344	-1.8639	-2.66912	0.0001	0.00327507	yes	skin secretory protein xP2 precursor, putative, expressed
LOC_Os05g28770	Chr5:16868430-16872373	OK	9.94649	2.73045	-1.86505	-2.58301	5e-05	0.00189006	yes	GCRP9 - Glycine and cysteine rich family protein precursor, expressed
LOC_Os10g25400	Chr10:13131432-13133328	OK	6.87617	1.88734	-1.86525	-2.71571	0.00015	0.00447497	yes	GDSL-like lipase/acylhydrolase, putative, expressed
LOC_Os03g34040	Chr3:19412907-19417098	OK	8.51161	2.33582	-1.86551	-2.2239	0.00045	0.0101999	yes	ribosomal protein, putative, expressed
LOC_Os06g50040	Chr6:30314748-30315668	OK	148.327	40.6911	-1.866	-3.1552	5e-05	0.00189006	yes	OsSAUR29 - Auxin-responsive SAUR gene family member, expressed
LOC_Os12g44100	Chr12:27346121-27350696	OK	2.62971	0.72019	-1.86845	-2.34691	0.0008	0.015193	yes	peptide transporter PTR2, putative, expressed
LOC_Os09g38840	Chr9:22311596-22314649	OK	1.86725	0.510294	-1.87151	-2.06008	0.0024	0.0316499	yes	OsWAK90 - OsWAK receptor-like protein kinase, expressed
LOC_Os03g28160	Chr3:16209131-16210085	OK	11.9786	3.26769	-1.87411	-1.99203	0.00185	0.0269862	yes	jacalin-like lectin domain containing protein, expressed
LOC_Os01g59410	Chr1:34356639-34357450	OK	15.4727	4.21709	-1.87541	-1.99519	0.00115	0.0196858	yes	VQ motif family protein, expressed
LOC_Os03g09910	Chr3:4936471-4941037	OK	48.3779	13.1788	-1.87613	-3.41457	5e-05	0.00189006	yes	aminotransferase, classes I and II, domain containing protein, expressed
LOC_Os11g02440	Chr11:729642-730838	OK	78.2514	21.3093	-1.87663	-2.77978	5e-05	0.00189006	yes	chalcone--flavonone isomerase, putative, expressed
LOC_Os07g17184	Chr7:10115272-10116431	OK	3.03507	0.826418	-1.87679	-2.16548	0.00215	0.0297558	yes	expressed protein
LOC_Os08g20200	Chr8:12115582-12121357	OK	18.6813	5.07488	-1.88015	-2.85929	5e-05	0.00189006	yes	male sterility protein, putative, expressed
LOC_Os02g02830	Chr2:1078474-1079652	OK	18.4468	5.00905	-1.88076	-2.54307	0.0002	0.00560778	yes	ubiquitin-conjugating enzyme, putative, expressed
LOC_Os04g52320	Chr4:31089150-31092857	OK	5.79983	1.57074	-1.88456	-2.92129	5e-05	0.00189006	yes	QRT3, putative, expressed
LOC_Os04g39380	Chr4:23435706-23436503	OK	11.7912	3.18621	-1.88779	-1.98774	0.00115	0.0196858	yes	heavy metal transport/detoxification protein, putative, expressed
LOC_Os07g36430	Chr7:21798278-21798902	OK	3.98656	1.07724	-1.88781	-1.91174	0.00455	0.0472425	yes	expressed protein
LOC_Os12g38660	Chr12:23744663-23760159	OK	253.788	68.4272	-1.89098	-2.90475	5e-05	0.00189006	yes	expressed protein
LOC_Os05g50380	Chr5:28871793-28877277	OK	24.1961	6.5167	-1.89256	-2.74024	5e-05	0.00189006	yes	glucose-1-phosphate adenylyltransferase large subunit, chloroplast precursor, putative, expressed
LOC_Os11g37100	Chr11:21906341-21909267	OK	3.67828	0.990194	-1.89325	-2.37838	0.0004	0.00941663	yes	expressed protein
LOC_Os05g07790	Chr5:4195277-4200491	OK	10.1067	2.71969	-1.8938	-2.79021	5e-05	0.00189006	yes	DNA binding protein, putative, expressed
LOC_Os04g38220	Chr4:22744183-22748089	OK	7.51734	2.02214	-1.89434	-3.01312	5e-05	0.00189006	yes	transporter family protein, putative, expressed
LOC_Os11g47330	Chr11:28474460-28478132	OK	52.9282	14.2179	-1.89633	-3.4358	5e-05	0.00189006	yes	ATP-grasp domain containing protein, expressed
LOC_Os05g09440	Chr5:5293554-5297419	OK	11.5239	3.09514	-1.89655	-3.03802	5e-05	0.00189006	yes	NADP-dependent malic enzyme, chloroplast precursor, putative, expressed
LOC_Os07g33320	Chr7:19916968-19917633	OK	16.8457	4.5171	-1.89891	-1.68589	0.00425	0.0451529	yes	expressed protein
LOC_Os01g50440	Chr1:28955682-28957041	OK	12.6563	3.3908	-1.90016	-2.3299	0.00015	0.00447497	yes	AWPM-19-like membrane family protein, putative, expressed
LOC_Os08g44210	Chr8:27832990-27834136	OK	76.4174	20.4724	-1.90022	-3.02619	5e-05	0.00189006	yes	dihydroneopterin aldolase, putative, expressed
LOC_Os01g07030	Chr1:3312461-3313273	OK	9.7915	2.61826	-1.90292	-1.9295	0.0041	0.0440315	yes	POEI40 - Pollen Ole e I allergen and extensin family protein precursor, expressed
LOC_Os05g05080	Chr5:2470763-2471278	OK	21.6245	5.77567	-1.90461	-2.01095	0.0018	0.0264843	yes	expressed protein
LOC_Os09g39410	Chr9:22660724-22665418	OK	37.8526	10.0859	-1.90805	-3.66031	5e-05	0.00189006	yes	male sterility protein, putative, expressed
LOC_Os04g47420	Chr4:28137732-28139905	OK	1.52741	0.405884	-1.91195	-2.15334	0.00345	0.0393432	yes	transmembrane amino acid transporter protein, putative, expressed
LOC_Os04g46120	Chr4:27328769-27329428	OK	4.70397	1.24987	-1.9121	-1.88564	0.00435	0.0458263	yes	plastocyanin-like domain containing protein, putative, expressed
LOC_Os01g21300	Chr1:11897557-11902407	OK	1.39665	0.370755	-1.91343	-1.81729	0.0044	0.0461079	yes	esterase/lipase/thioesterase family protein, putative, expressed
LOC_Os07g40940	Chr7:24505165-24508963	OK	17.617	4.65815	-1.91914	-2.96092	5e-05	0.00189006	yes	X8 domain containing protein, expressed
LOC_Os06g22660	Chr6:13177536-13181742	OK	8.84884	2.33772	-1.92039	-2.36099	0.0002	0.00560778	yes	EMB1303, putative, expressed
LOC_Os07g03590	Chr7:1437291-1438551	OK	4.77733	1.26082	-1.92184	-2.19584	0.0003	0.00762083	yes	SCP-like extracellular protein, expressed
LOC_Os04g42540	Chr4:25174776-25175746	OK	2.74382	0.724071	-1.92198	-2.30979	0.00325	0.0380105	yes	expressed protein
LOC_Os02g40700	Chr2:24676362-24677364	OK	23.9148	6.30907	-1.9224	-2.84612	5e-05	0.00189006	yes	enzyme of the cupin superfamily protein, putative, expressed
LOC_Os06g48210	Chr6:29163788-29166834	OK	0.947222	0.249392	-1.92529	-1.94909	0.00235	0.0313031	yes	DEAD-box ATP-dependent RNA helicase, putative, expressed
LOC_Os09g09650	Chr9:5197974-5201335	OK	6.67552	1.756	-1.92659	-2.34955	0.0001	0.00327507	yes	retrotransposon protein, putative, Ty3-gypsy subclass, expressed
LOC_Os01g72460	Chr1:42018058-42019514	OK	9.89779	2.59557	-1.93106	-2.32558	0.0001	0.00327507	yes	NADPH quinone oxidoreductase, putative, expressed
LOC_Os04g27950	Chr4:16494988-16497756	OK	13.9489	3.65756	-1.9312	-2.57723	5e-05	0.00189006	yes	expressed protein
LOC_Os04g19960	Chr4:11130543-11131502	OK	6.7067	1.75833	-1.9314	-2.3861	0.0013	0.0212003	yes	retrotransposon protein, putative, unclassified, expressed
LOC_Os07g35330	Chr7:21140940-21144309	OK	5.08514	1.33196	-1.93274	-2.68579	0.00015	0.00447497	yes	TKL_IRAK_DUF26-lc.13 - DUF26 kinases have homology to DUF26 containing loci, expressed
LOC_Os10g37400	Chr10:20022550-20023144	OK	67.8063	17.7595	-1.93283	-3.39943	5e-05	0.00189006	yes	DUF538 domain containing protein, putative, expressed
LOC_Os08g04460	Chr8:2182686-2184807	OK	88.8181	23.2587	-1.93308	-3.40843	5e-05	0.00189006	yes	NADPH-dependent FMN reductase domain containing protein, expressed
LOC_Os01g62870	Chr1:36410637-36414610	OK	88.9474	23.2781	-1.93398	-3.48776	5e-05	0.00189006	yes	oxidoreductase, aldo/keto reductase family protein, putative, expressed
LOC_Os03g02710	Chr3:1015289-1020208	OK	3.82634	0.997076	-1.94019	-2.10076	0.00115	0.0196858	yes	hydroxymethylglutaryl-CoA synthase, putative, expressed
LOC_Os01g65830	Chr1:38224418-38226031	OK	2.62182	0.68305	-1.9405	-2.13116	0.00175	0.0259899	yes	acyl-desaturase, chloroplast precursor, putative, expressed
LOC_Os02g48710	Chr2:29813211-29813755	OK	30.9504	8.05835	-1.9414	-2.38885	0.0001	0.00327507	yes	expressed protein
LOC_Os01g31800	Chr1:17420431-17421291	OK	18.2162	4.73863	-1.94268	-2.73075	0.0001	0.00327507	yes	Core histone H2A/H2B/H3/H4 domain containing protein, putative, expressed
LOC_Os02g21300	Chr2:12645459-12648014	OK	13.3675	3.4772	-1.94273	-3.44791	5e-05	0.00189006	yes	transposon protein, putative, unclassified, expressed
LOC_Os01g56690	Chr1:32714778-32716417	OK	4.2576	1.10595	-1.94476	-1.98094	0.00375	0.0413753	yes	helix-loop-helix DNA-binding domain containing protein, expressed
LOC_Os08g28880	Chr8:17663579-17666521	OK	8.24547	2.13773	-1.94752	-2.62449	0.00015	0.00447497	yes	patatin, putative, expressed
LOC_Os01g16230	Chr1:9192248-9193439	OK	1.20984	0.313188	-1.94971	-2.0976	0.0031	0.0369838	yes	TKL_IRAK_CR4L.2 - The CR4L subfamily has homology with Crinkly4, expressed
LOC_Os12g23280	Chr12:13177328-13179007	OK	109.127	28.2036	-1.95206	-3.90363	5e-05	0.00189006	yes	heavy metal-associated domain containing protein, expressed
LOC_Os12g32620	Chr12:19680027-19682088	OK	34.0083	8.77504	-1.95441	-2.85469	5e-05	0.00189006	yes	OsWLIM1 - LIM domain protein, putative actin-binding protein and transcription factor, expressed
LOC_Os03g46200	Chr3:26119967-26120832	OK	7.56741	1.95145	-1.95525	-2.09061	0.00085	0.0158018	yes	acetyltransferase, GNAT family, putative, expressed
LOC_Os10g33790	Chr10:17905865-17910800	OK	2.84559	0.733697	-1.95547	-2.20235	0.00055	0.0116762	yes	expressed protein
LOC_Os06g08610	Chr6:4286707-4287890	OK	6.49377	1.6743	-1.9555	-2.7504	0.00045	0.0101999	yes	transferase family protein, putative, expressed
LOC_Os11g13870	Chr11:7651045-7652401	OK	2.43989	0.627676	-1.95872	-2.36905	0.0014	0.0222661	yes	plant-specific domain TIGR01627 family protein, expressed
LOC_Os06g31280	Chr6:18202172-18202883	OK	46.3787	11.8909	-1.9636	-1.84727	0.0027	0.0340031	yes	THION1 - Plant thionin family protein precursor, putative, expressed
LOC_Os11g16400	Chr11:9065153-9068954	OK	1.63915	0.419397	-1.96656	-2.06143	0.0014	0.0222661	yes	expressed protein
LOC_Os12g43340	Chr12:26888762-26890254	OK	17.8375	4.55423	-1.96963	-2.16511	0.0008	0.015193	yes	actin-depolymerizing factor, putative, expressed
LOC_Os01g55830	Chr1:32148051-32152116	OK	2416.84	615.694	-1.97283	-3.28988	5e-05	0.00189006	yes	glutathione S-transferase, putative, expressed
LOC_Os11g03710	Chr11:1442723-1444669	OK	30.5002	7.76735	-1.97332	-2.21459	0.00045	0.0101999	yes	mitochondrial import inner membrane translocase subunit Tim, putative, expressed
LOC_Os05g13904	Chr5:7731787-7732436	OK	3.76016	0.957283	-1.97378	-1.87829	0.0034	0.0390163	yes	expressed protein
LOC_Os08g41680	Chr8:26312539-26313853	OK	35.771	9.09711	-1.97531	-2.04747	0.0008	0.015193	yes	expressed protein
LOC_Os10g31500	Chr10:16500659-16501740	OK	7.93044	2.01461	-1.9769	-2.76656	0.0001	0.00327507	yes	retrotransposon protein, putative, unclassified, expressed
LOC_Os04g36670	Chr4:22157297-22159246	OK	32.5973	8.28069	-1.97693	-3.15459	5e-05	0.00189006	yes	expressed protein
LOC_Os03g06670	Chr3:3371373-3372410	OK	44.091	11.1664	-1.98132	-3.30848	5e-05	0.00189006	yes	Core histone H2A/H2B/H3/H4 domain containing protein, putative, expressed
LOC_Os07g01214	Chr7:122254-128031	OK	0.725858	0.183738	-1.98204	-2.21849	0.00175	0.0259899	yes	transposon protein, putative, unclassified, expressed
LOC_Os06g38960	Chr6:23119057-23122451	OK	38.3148	9.69205	-1.98303	-3.36358	5e-05	0.00189006	yes	expressed protein
LOC_Os08g16830	Chr8:10294173-10295184	OK	8.22501	2.07312	-1.98821	-2.24479	0.00015	0.00447497	yes	retrotransposon protein, putative, SINE subclass, expressed
LOC_Os08g44250	Chr8:27856932-27858215	OK	308.89	77.7139	-1.99085	-2.45893	0.0002	0.00560778	yes	fiber protein Fb14, putative, expressed
LOC_Os04g21130	Chr4:11894681-11898544	OK	1.72446	0.43295	-1.99387	-1.81597	0.00465	0.0477182	yes	F-box protein PP2-B1, putative, expressed
LOC_Os10g41410	Chr10:22257912-22260438	OK	253.163	63.4662	-1.99601	-3.94845	5e-05	0.00189006	yes	nucleoside diphosphate kinase, putative, expressed
LOC_Os11g15180	Chr11:8561785-8564017	OK	6.00661	1.49913	-2.00242	-1.90836	0.0032	0.0376852	yes	SAM dependent carboxyl methyltransferase, putative, expressed
LOC_Os02g17940	Chr2:10386278-10390290	OK	1.3785	0.343782	-2.00353	-1.89264	0.0023	0.0309666	yes	leucoanthocyanidin dioxygenase, putative, expressed
LOC_Os03g62630	Chr3:35444417-35446363	OK	6.68439	1.66691	-2.00362	-2.10018	0.00075	0.014629	yes	ribosomal protein S6, putative, expressed
LOC_Os11g10480	Chr11:5712640-5716288	OK	74.9452	18.6667	-2.00537	-3.2998	5e-05	0.00189006	yes	dehydrogenase, putative, expressed
LOC_Os10g05940	Chr10:2995395-2998062	OK	5.78207	1.4366	-2.00893	-2.04762	0.0014	0.0222661	yes	expressed protein
LOC_Os02g47650	Chr2:29113547-29115698	OK	109.696	27.2344	-2.01001	-3.11839	5e-05	0.00189006	yes	universal stress protein domain containing protein, putative, expressed
LOC_Os07g01440	Chr7:291031-292026	OK	15.3313	3.79948	-2.01261	-2.52297	0.0002	0.00560778	yes	plastocyanin-like domain containing protein, putative, expressed
LOC_Os05g20020	Chr5:11699751-11703004	OK	0.887223	0.218942	-2.01875	-1.87687	0.0039	0.0424201	yes	polygalacturonase, putative, expressed
LOC_Os04g41710	Chr4:24725906-24728710	OK	12.3212	3.02798	-2.02471	-2.95894	0.0003	0.00762083	yes	expressed protein
LOC_Os04g38880	Chr4:23108123-23110736	OK	2.60772	0.640627	-2.02523	-2.03683	0.00075	0.014629	yes	dynein light chain type 1 domain containing protein, expressed
LOC_Os06g05430	Chr6:2453456-2454046	OK	25.5162	6.26621	-2.02575	-2.21846	0.00035	0.00851786	yes	expressed protein
LOC_Os07g48500	Chr7:29008870-29009943	OK	51.0042	12.4914	-2.02968	-3.10557	5e-05	0.00189006	yes	stress responsive protein, putative, expressed
LOC_Os07g11790	Chr7:6515621-6522044	OK	2.61567	0.63931	-2.03259	-1.8106	0.00365	0.0406302	yes	terpene synthase, putative, expressed
LOC_Os02g54060	Chr2:33114779-33117303	OK	4.08551	0.998229	-2.03307	-2.13962	0.0011	0.0190078	yes	chaperonin, putative, expressed
LOC_Os03g08200	Chr3:4181417-4182690	OK	6.19508	1.51153	-2.03512	-2.0643	0.00085	0.0158018	yes	DUF567 domain containing protein, putative, expressed
LOC_Os01g14140	Chr1:7928082-7929764	OK	48.5956	11.7752	-2.04507	-3.1013	5e-05	0.00189006	yes	X8 domain containing protein, expressed
LOC_Os08g25839	Chr8:15736241-15738807	OK	5.17566	1.25365	-2.04561	-1.9894	0.0017	0.0254219	yes	expressed protein
LOC_Os03g61960	Chr3:35122439-35124356	OK	675.669	163.39	-2.048	-3.81626	5e-05	0.00189006	yes	2Fe-2S iron-sulfur cluster binding domain containing protein, expressed
LOC_Os03g18020	Chr3:10028104-10029116	OK	7.20542	1.73628	-2.05308	-1.87107	0.00225	0.0305704	yes	rhodanese-like family protein, putative, expressed
LOC_Os01g71860	Chr1:41629298-41631914	OK	18.8206	4.51365	-2.05994	-3.37635	5e-05	0.00189006	yes	glycosyl hydrolases family 17, putative, expressed
LOC_Os02g49680	Chr2:30361875-30363745	OK	2.58959	0.62002	-2.06234	-1.81258	0.00265	0.0335869	yes	arsenate reductase, putative, expressed
LOC_Os09g31040	Chr9:18672136-18673106	OK	3.13517	0.750634	-2.06236	-2.07309	0.0005	0.0109471	yes	EF hand family protein, putative, expressed
LOC_Os02g57030	Chr2:34926635-34929389	OK	1.04813	0.25064	-2.06412	-1.76345	0.002	0.0283735	yes	expressed protein
LOC_Os02g42660	Chr2:25660295-25664363	OK	12.1132	2.89422	-2.06533	-2.67371	5e-05	0.00189006	yes	sphingolipid delta desaturase, putative, expressed
LOC_Os08g40060	Chr8:25365818-25367334	OK	3.42333	0.817243	-2.06656	-2.28526	0.00105	0.0184386	yes	expressed protein
LOC_Os03g24560	Chr3:13995809-13996647	OK	7.66109	1.82706	-2.06803	-2.7911	0.0008	0.015193	yes	ompA/MotB, putative, expressed
LOC_Os01g27210	Chr1:15170344-15171860	OK	343.567	81.927	-2.06818	-4.3472	5e-05	0.00189006	yes	glutathione S-transferase, putative, expressed
LOC_Os02g26794	Chr2:15726765-15727534	OK	4.74789	1.13123	-2.0694	-1.96647	0.00245	0.0320603	yes	expressed protein
LOC_Os01g31690	Chr1:17349310-17350816	OK	40.5847	9.65316	-2.07186	-3.24686	5e-05	0.00189006	yes	oxygen-evolving enhancer protein 1, chloroplast precursor, putative, expressed
LOC_Os05g05100	Chr5:2477902-2478475	OK	5.77519	1.37352	-2.07199	-2.12366	0.0022	0.0302192	yes	expressed protein
LOC_Os11g13890	Chr11:7659681-7662281	OK	32.1253	7.56306	-2.08667	-3.51145	5e-05	0.00189006	yes	chlorophyll A-B binding protein, putative, expressed
LOC_Os06g49160	Chr6:29789097-29790677	OK	1.73834	0.408988	-2.08758	-1.73403	0.004	0.0433887	yes	thylakoid lumenal 16.5 kDa protein, chloroplast precursor, putative, expressed
LOC_Os04g46000	Chr4:27251809-27254199	OK	3.72575	0.87589	-2.08871	-2.36067	0.00025	0.00663421	yes	cyclin, putative, expressed
LOC_Os05g47690	Chr5:27323690-27325109	OK	12.9359	3.03085	-2.09358	-2.38247	0.0001	0.00327507	yes	reticulon domain containing protein, putative, expressed
LOC_Os03g55290	Chr3:31464839-31465625	OK	15.4486	3.61614	-2.09495	-2.19951	0.0003	0.00762083	yes	GASR3 - Gibberellin-regulated GASA/GAST/Snakin family protein precursor, expressed
LOC_Os12g33300	Chr12:20128398-20141194	OK	12.4239	2.90437	-2.09682	-2.45348	0.0011	0.0190078	yes	integral membrane protein DUF6 containing protein, expressed
LOC_Os02g04460	Chr2:1972934-1974663	OK	9.31149	2.17612	-2.09725	-2.51525	0.0001	0.00327507	yes	ribosomal protein L3, putative, expressed
LOC_Os04g53950	Chr4:32145678-32147540	OK	4.39108	1.02575	-2.09789	-2.92728	0.0001	0.00327507	yes	glycosyl hydrolases family 16 protein, protein, expressed
LOC_Os02g56930	Chr2:34900404-34901380	OK	5.07241	1.18477	-2.09806	-2.12688	0.00085	0.0158018	yes	expressed protein
LOC_Os10g01044	Chr10:45940-58338	OK	3.15501	0.736363	-2.09915	-2.12829	0.00055	0.0116762	yes	isoflavone reductase, putative, expressed
LOC_Os07g44920	Chr7:26802459-26803475	OK	137.767	32.1536	-2.09918	-4.1756	5e-05	0.00189006	yes	expressed protein
LOC_Os02g56380	Chr2:34516621-34519474	OK	3.32914	0.775093	-2.10271	-2.70107	5e-05	0.00189006	yes	OsWAK21 - OsWAK receptor-like cytoplasmic kinase OsWAK-RLCK, expressed
LOC_Os10g31330	Chr10:16428824-16430091	OK	89.6003	20.8492	-2.10351	-3.27048	5e-05	0.00189006	yes	retrotransposon protein, putative, unclassified, expressed
LOC_Os07g47640	Chr7:28474472-28475227	OK	5.94845	1.3828	-2.10492	-1.58949	0.0018	0.0264843	yes	ultraviolet-B-repressible protein, putative, expressed
LOC_Os02g58220	Chr2:35639744-35642575	OK	8.80147	2.04548	-2.10531	-2.78163	0.0001	0.00327507	yes	RPA2A - Putative single-stranded DNA binding complex subunit 2, expressed
LOC_Os04g49420	Chr4:29485141-29489558	OK	40.7475	9.46898	-2.10543	-2.55061	0.00035	0.00851786	yes	Core histone H2A/H2B/H3/H4 domain containing protein, putative, expressed
LOC_Os11g41150	Chr11:24651942-24653182	OK	90.7582	21.0567	-2.10775	-3.19567	5e-05	0.00189006	yes	nitrilase-associated protein, putative, expressed
LOC_Os10g27330	Chr10:14424221-14428197	OK	1.31812	0.305801	-2.10782	-2.75602	0.00225	0.0305704	yes	glycerol-3-phosphate acyltransferase, putative, expressed
LOC_Os06g38660	Chr6:22956661-22957316	OK	216.204	50.1484	-2.10812	-3.4785	5e-05	0.00189006	yes	expressed protein
LOC_Os04g39360	Chr4:23428148-23428543	OK	30.0432	6.9657	-2.1087	-2.29611	0.0004	0.00941663	yes	heavy metal transport/detoxification protein, putative, expressed
LOC_Os12g34840	Chr12:21206934-21210286	OK	2.13316	0.494466	-2.10905	-2.12798	0.00145	0.0228625	yes	rhoGAP domain containing protein, expressed
LOC_Os10g42030	Chr10:22595077-22601326	OK	4.05797	0.940309	-2.10955	-2.0963	0.0014	0.0222661	yes	expressed protein
LOC_Os10g25900	Chr10:13422376-13423710	OK	2.59404	0.599988	-2.11219	-2.13166	0.001	0.0177706	yes	dirigent, putative, expressed
LOC_Os03g56860	Chr3:32393526-32394464	OK	32.5445	7.51461	-2.11464	-2.7525	5e-05	0.00189006	yes	expressed protein
LOC_Os05g38740	Chr5:22736687-22737282	OK	24.1331	5.56591	-2.11633	-2.75494	5e-05	0.00189006	yes	Core histone H2A/H2B/H3/H4 domain containing protein, putative, expressed
LOC_Os07g47140	Chr7:28184860-28187910	OK	0.69251	0.159134	-2.12159	-1.98575	0.00315	0.0373554	yes	CCT/B-box zinc finger protein, putative, expressed
LOC_Os01g11240	Chr1:6010735-6011894	OK	19.0592	4.37533	-2.12303	-2.89065	5e-05	0.00189006	yes	DUF538 domain containing protein, putative, expressed
LOC_Os10g38580	Chr10:20589758-20590856	OK	76.4304	17.5236	-2.12485	-3.95259	5e-05	0.00189006	yes	glutathione S-transferase, putative, expressed
LOC_Os01g71190	Chr1:41186973-41188839	OK	6.00425	1.37554	-2.12598	-1.94482	0.00225	0.0305704	yes	photosystem II reaction center PSB28 protein, chloroplast precursor, putative, expressed
LOC_Os08g43920	Chr8:27681239-27682133	OK	4.18102	0.957616	-2.12633	-2.02629	0.00125	0.0208132	yes	carrier, putative, expressed
LOC_Os11g44800	Chr11:27111942-27113472	OK	2.85292	0.653353	-2.1265	-1.85462	0.00285	0.0352023	yes	expressed protein
LOC_Os02g51080	Chr2:31246224-31248818	OK	9.45849	2.1604	-2.13031	-2.9603	5e-05	0.00189006	yes	FAD binding domain containing protein, expressed
LOC_Os02g52180	Chr2:31951844-31953098	OK	5.19168	1.18214	-2.1348	-2.65336	0.00055	0.0116762	yes	plastocyanin-like domain containing protein, putative, expressed
LOC_Os01g57840	Chr1:33448305-33449348	OK	11.9168	2.71107	-2.13607	-2.50488	5e-05	0.00189006	yes	expressed protein
LOC_Os02g42650	Chr2:25652320-25659494	OK	2.09203	0.475853	-2.13632	-2.41762	0.00065	0.0131197	yes	expansin precursor, putative, expressed
LOC_Os08g03520	Chr8:1644810-1646004	OK	249.109	56.4771	-2.14104	-3.71343	5e-05	0.00189006	yes	retrotransposon protein, putative, Ty1-copia subclass, expressed
LOC_Os11g07830	Chr11:3994603-3995784	OK	108.658	24.6224	-2.14175	-4.16312	5e-05	0.00189006	yes	dirigent, putative, expressed
LOC_Os04g01140	Chr4:99617-101643	OK	25.4762	5.77264	-2.14184	-4.10672	5e-05	0.00189006	yes	cytochrome P450 93A2, putative, expressed
LOC_Os09g39430	Chr9:22671423-22675441	OK	6.65554	1.50804	-2.14188	-3.0284	5e-05	0.00189006	yes	GDSL-like lipase/acylhydrolase, putative, expressed
LOC_Os11g07680	Chr11:3920099-3920826	OK	27.0649	6.12001	-2.14482	-3.11235	5e-05	0.00189006	yes	dirigent, putative, expressed
LOC_Os12g40330	Chr12:24974392-24975145	OK	2.44986	0.553182	-2.14687	-1.88267	0.0034	0.0390163	yes	expressed protein
LOC_Os07g40910	Chr7:24487816-24488449	OK	102.184	23.0497	-2.14835	-3.72034	5e-05	0.00189006	yes	expressed protein
LOC_Os01g42370	Chr1:24065206-24073621	OK	25.2096	5.62517	-2.164	-3.57548	5e-05	0.00189006	yes	pleiotropic drug resistance protein, putative, expressed
LOC_Os10g31320	Chr10:16426001-16426931	OK	39.9919	8.90301	-2.16734	-2.33293	5e-05	0.00189006	yes	retrotransposon protein, putative, unclassified, expressed
LOC_Os07g38960	Chr7:23357682-23359694	OK	10.3114	2.29412	-2.16823	-2.73366	5e-05	0.00189006	yes	chlorophyll A-B binding protein, putative, expressed
LOC_Os10g05600	Chr10:2794498-2796678	OK	6.6421	1.47448	-2.17143	-3.17249	0.0002	0.00560778	yes	thaumatin-like protein 1 precursor, putative, expressed
LOC_Os03g05300	Chr3:2572062-2572534	OK	55.3433	12.267	-2.17363	-2.14277	0.0014	0.0222661	yes	cyclin-dependent kinases regulatory subunit 1, putative, expressed
LOC_Os04g24520	Chr4:14067003-14067782	OK	185.852	41.1507	-2.17517	-1.86773	0.0013	0.0212003	yes	ribosomal protein L51, putative, expressed
LOC_Os01g34100	Chr1:18780599-18781392	OK	1.81251	0.400758	-2.17719	-1.70333	0.00355	0.0399094	yes	expressed protein
LOC_Os02g08220	Chr2:4350871-4352048	OK	5.38569	1.19057	-2.17748	-2.24959	0.00055	0.0116762	yes	expressed protein
LOC_Os01g45914	Chr1:26087571-26088335	OK	11.3111	2.49483	-2.18072	-2.07275	0.00135	0.0217915	yes	expressed protein
LOC_Os05g45740	Chr5:26497700-26499634	OK	32.5461	7.16909	-2.18262	-2.99512	5e-05	0.00189006	yes	mitochondrial ATP synthase g subunit family protein, putative, expressed
LOC_Os05g28780	Chr5:16874880-16876840	OK	35.8906	7.89751	-2.18414	-2.90468	5e-05	0.00189006	yes	GCRP10 - Glycine and cysteine rich family protein precursor, expressed
LOC_Os10g07010	Chr10:3658529-3661569	OK	4.13046	0.904653	-2.19087	-2.58686	0.0001	0.00327507	yes	3-ketoacyl-CoA synthase, putative, expressed
LOC_Os10g02840	Chr10:1139908-1141433	OK	39.0574	8.517	-2.19718	-3.13222	5e-05	0.00189006	yes	O-methyltransferase, putative, expressed
LOC_Os03g04060	Chr3:1860426-1861786	OK	24.5048	5.33982	-2.1982	-3.17476	5e-05	0.00189006	yes	CHIT16 - Chitinase family protein precursor, expressed
LOC_Os01g04800	Chr1:2202263-2203860	OK	50.7253	11.0495	-2.19872	-4.10144	5e-05	0.00189006	yes	B3 DNA binding domain containing protein, expressed
LOC_Os08g33110	Chr8:20578140-20578677	OK	24.7114	5.37849	-2.1999	-1.94708	0.0028	0.0348017	yes	expressed protein
LOC_Os01g67120	Chr1:38961302-38966131	OK	1.86584	0.401659	-2.21578	-2.15974	0.0005	0.0109471	yes	rhodanese-like domain containing protein, putative, expressed
LOC_Os12g02370	Chr12:766433-768572	OK	22.1877	4.77267	-2.21689	-2.92406	5e-05	0.00189006	yes	chalcone--flavonone isomerase, putative, expressed
LOC_Os01g09100	Chr1:4572447-4573409	OK	43.5472	9.32934	-2.22273	-2.74158	5e-05	0.00189006	yes	WRKY10, expressed
LOC_Os01g59730	Chr1:34550352-34552638	OK	23.6654	5.04501	-2.22985	-2.69781	0.0001	0.00327507	yes	ribosomal protein L7Ae, putative, expressed
LOC_Os02g50900	Chr2:31111839-31114614	OK	1.2588	0.267954	-2.23198	-2.09884	0.00195	0.0278804	yes	expressed protein
LOC_Os07g03467	Chr7:1388412-1389436	OK	35.0234	7.45507	-2.23203	-3.4544	5e-05	0.00189006	yes	SCP-like extracellular protein, expressed
LOC_Os06g50650	Chr6:30658366-30659202	OK	10.1324	2.15465	-2.23345	-2.73886	0.0001	0.00327507	yes	plastocyanin-like domain containing protein, putative, expressed
LOC_Os02g29774	Chr2:17718576-17725558	OK	66.7704	14.0851	-2.24504	-2.67	5e-05	0.00189006	yes	expressed protein
LOC_Os06g15400	Chr6:8751273-8752628	OK	5.48786	1.15682	-2.24608	-1.77164	0.00055	0.0116762	yes	expressed protein
LOC_Os07g06460	Chr7:3124913-3125712	OK	8.87348	1.86886	-2.24734	-2.46867	0.00025	0.00663421	yes	expressed protein
LOC_Os07g02880	Chr7:1080953-1081736	OK	7.72843	1.62268	-2.2518	-2.40794	0.00015	0.00447497	yes	DUF538 domain containing protein, putative, expressed
LOC_Os04g41340	Chr4:24527896-24530505	OK	3.22952	0.673118	-2.26239	-2.43746	0.00015	0.00447497	yes	4-nitrophenylphosphatase, putative, expressed
LOC_Os10g03390	Chr10:1444001-1445321	OK	18.7754	3.9001	-2.26726	-3.57313	5e-05	0.00189006	yes	transferase family protein, putative, expressed
LOC_Os04g39864	Chr4:23735316-23742574	OK	2.43525	0.504318	-2.27166	-2.21148	0.0005	0.0109471	yes	Os4bglu11 - beta-glucosidase homologue, similar to Os4Bglu12 exoglucanase/beta-glucosidase, expressed
LOC_Os05g48680	Chr5:27896045-27896719	OK	22.2017	4.5969	-2.27194	-2.64488	5e-05	0.00189006	yes	expressed protein
LOC_Os11g02130	Chr11:583134-585659	OK	5.04812	1.04509	-2.27212	-2.41337	0.0013	0.0212003	yes	peroxidase precursor, putative, expressed
LOC_Os02g18410	Chr2:10714982-10716780	OK	15.2394	3.1421	-2.27801	-3.40155	5e-05	0.00189006	yes	salt stress root protein RS1, putative, expressed
LOC_Os04g32960	Chr4:19920788-19929902	OK	0.689121	0.141983	-2.27904	-1.9772	0.0019	0.0274628	yes	TUDOR protein with multiple SNc domains, putative, expressed
LOC_Os01g51050	Chr1:29323219-29324340	OK	4.67976	0.961715	-2.28275	-2.29797	0.00255	0.0328982	yes	jacalin-like lectin domain containing protein, expressed
LOC_Os11g46000	Chr11:27841512-27846793	OK	6.64562	1.36451	-2.28402	-3.34197	0.0003	0.00762083	yes	von Willebrand factor type A domain containing protein, putative, expressed
LOC_Os10g31540	Chr10:16518759-16519658	OK	14.0874	2.85997	-2.30033	-2.62141	0.00015	0.00447497	yes	glycine-rich cell wall structural protein 2 precursor, putative, expressed
LOC_Os07g36500	Chr7:21827212-21827867	OK	48.6065	9.84326	-2.30394	-3.13076	5e-05	0.00189006	yes	Core histone H2A/H2B/H3/H4 domain containing protein, putative, expressed
LOC_Os08g36220	Chr8:22829281-22831125	OK	0.52446	0.106128	-2.30503	-2.05002	0.00375	0.0413753	yes	homeobox associated leucine zipper, putative, expressed
LOC_Os10g38740	Chr10:20633311-20634954	OK	134.273	27.1386	-2.30675	-4.66839	5e-05	0.00189006	yes	glutathione S-transferase, putative, expressed
LOC_Os05g33960	Chr5:20045193-20050802	OK	5.29273	1.06878	-2.30805	-3.81807	5e-05	0.00189006	yes	peptide transporter PTR2, putative, expressed
LOC_Os01g02130	Chr1:620571-621516	OK	9.36272	1.88291	-2.31396	-2.6757	0.00015	0.00447497	yes	expressed protein
LOC_Os04g43670	Chr4:25835624-25837777	OK	22.6592	4.5564	-2.31413	-3.28861	5e-05	0.00189006	yes	expressed protein
LOC_Os04g36800	Chr4:22216908-22221345	OK	1.10732	0.222297	-2.3165	-1.97675	0.00225	0.0305704	yes	3-oxoacyl-synthase, putative, expressed
LOC_Os08g31440	Chr8:19445818-19447302	OK	7.85214	1.57594	-2.31687	-2.21052	0.00085	0.0158018	yes	expressed protein
LOC_Os10g41999	Chr10:22578901-22583351	OK	73.0065	14.6511	-2.31701	-3.50696	5e-05	0.00189006	yes	RALFL27 - Rapid ALkalinization Factor RALF family protein precursor, expressed
LOC_Os04g58200	Chr4:34663054-34664723	OK	1.33705	0.267241	-2.32284	-2.38339	0.0011	0.0190078	yes	protochlorophyllide reductase A, chloroplast precursor, putative, expressed
LOC_Os12g32280	Chr12:19488027-19492689	OK	6.39033	1.27237	-2.32838	-2.0212	0.00085	0.0158018	yes	SWIB/MDM2 domain containing protein, expressed
LOC_Os02g13470	Chr2:7192203-7198866	OK	1.39216	0.275703	-2.33613	-2.84847	5e-05	0.00189006	yes	retrotransposon protein, putative, Ty3-gypsy subclass, expressed
LOC_Os04g49170	Chr4:29323989-29324546	OK	9.54903	1.88366	-2.34181	-2.41214	0.0004	0.00941663	yes	zinc finger, C3HC4 type domain containing protein, expressed
LOC_Os07g48770	Chr7:29195070-29197465	OK	12.0999	2.38635	-2.34212	-2.81419	5e-05	0.00189006	yes	serine hydrolase domain containing protein, expressed
LOC_Os06g49690	Chr6:30066044-30066843	OK	3.81295	0.745867	-2.35392	-2.194	0.00185	0.0269862	yes	expressed protein
LOC_Os09g25720	Chr9:15430579-15431378	OK	21.9105	4.26481	-2.36107	-2.82142	5e-05	0.00189006	yes	glycine-rich cell wall structural protein 2 precursor, putative, expressed
LOC_Os10g28700	Chr10:14979872-14980665	OK	1.90917	0.370049	-2.36715	-2.10311	0.00325	0.0380105	yes	expressed protein
LOC_Os07g04840	Chr7:2137118-2138229	OK	14.7808	2.86141	-2.36892	-2.48575	0.00025	0.00663421	yes	PsbP, putative, expressed
LOC_Os04g16970	Chr4:9291212-9291999	OK	8.76572	1.68652	-2.37782	-2.55472	0.00015	0.00447497	yes	zinc finger, C3HC4 type domain containing protein, expressed
LOC_Os01g58860	Chr1:34003663-34006460	OK	3.46055	0.665494	-2.37851	-2.60327	0.0008	0.015193	yes	auxin efflux carrier component, putative, expressed
LOC_Os03g61490	Chr3:34878042-34879009	OK	47.2855	9.09339	-2.37851	-3.26302	5e-05	0.00189006	yes	expressed protein
LOC_Os11g07020	Chr11:3488552-3491659	OK	63.4208	12.1701	-2.38162	-3.56035	5e-05	0.00189006	yes	fructose-bisphospate aldolase isozyme, putative, expressed
LOC_Os07g11110	Chr7:6134014-6136780	OK	0.83812	0.159974	-2.38932	-2.3363	0.0012	0.0203512	yes	NAD dependent epimerase/dehydratase family protein, putative, expressed
LOC_Os02g40784	Chr2:24718046-24724120	OK	7.78428	1.48574	-2.38938	-2.8326	5e-05	0.00189006	yes	WAX2, putative, expressed
LOC_Os08g36910	Chr8:23340675-23343533	OK	0.611536	0.1164	-2.39335	-2.17328	0.0006	0.0123731	yes	alpha-amylase precursor, putative, expressed
LOC_Os04g52890	Chr4:31497253-31502769	OK	24.2244	4.60577	-2.39495	-3.96758	5e-05	0.00189006	yes	ATBAG1, putative, expressed
LOC_Os11g33270	Chr11:19675010-19678096	OK	22.3871	4.25521	-2.39537	-3.43778	5e-05	0.00189006	yes	glycosyl hydrolases family 16, putative, expressed
LOC_Os07g25430	Chr7:14533303-14534386	OK	20.0104	3.79784	-2.3975	-2.85005	5e-05	0.00189006	yes	photosystem I reaction center subunit IV A, chloroplast precursor, putative, expressed
LOC_Os01g09540	Chr1:4872118-4873806	OK	12.0608	2.27389	-2.40708	-3.06703	5e-05	0.00189006	yes	HAD superfamily phosphatase, putative, expressed
LOC_Os12g35670	Chr12:21691608-21695598	OK	14.333	2.70206	-2.40721	-3.04207	5e-05	0.00189006	yes	RALFL4 - Rapid ALkalinization Factor RALF family protein precursor, expressed
LOC_Os12g38290	Chr12:23512496-23513477	OK	239.368	45.1158	-2.40753	-4.0123	5e-05	0.00189006	yes	metallothionein, putative, expressed
LOC_Os03g59210	Chr3:33717045-33717410	OK	205.446	38.3965	-2.41971	-2.31282	0.00075	0.014629	yes	expressed protein
LOC_Os01g15320	Chr1:8577198-8577934	OK	68.7476	12.79	-2.42629	-3.25476	5e-05	0.00189006	yes	RALFL9 - Rapid ALkalinization Factor RALF family protein precursor, expressed
LOC_Os08g34240	Chr8:21466750-21468619	OK	3.38536	0.629466	-2.42711	-2.72051	5e-05	0.00189006	yes	CAMK_KIN1/SNF1/Nim1_like.33 - CAMK includes calcium/calmodulin depedent protein kinases, expressed
LOC_Os07g10440	Chr7:5612202-5613139	OK	51.5127	9.55752	-2.43022	-3.30218	5e-05	0.00189006	yes	expressed protein
LOC_Os05g50260	Chr5:28801863-28804291	OK	3.0384	0.562193	-2.43417	-2.47491	0.00045	0.0101999	yes	polygalacturonase, putative, expressed
LOC_Os07g14910	Chr7:8529426-8532166	OK	3.03922	0.561275	-2.43692	-2.42526	0.00265	0.0335869	yes	expressed protein
LOC_Os10g28230	Chr10:14678068-14679443	OK	25.6474	4.69233	-2.45043	-3.70564	5e-05	0.00189006	yes	Core histone H2A/H2B/H3/H4 domain containing protein, putative, expressed
LOC_Os10g35370	Chr10:18900289-18904022	OK	4.37522	0.795335	-2.45972	-3.04617	5e-05	0.00189006	yes	oxidoreductase, short chain dehydrogenase/reductase family domain containing family, expressed
LOC_Os07g46920	Chr7:28051056-28053431	OK	38.5282	6.94504	-2.47186	-4.45046	5e-05	0.00189006	yes	sex determination protein tasselseed-2, putative, expressed
LOC_Os03g03720	Chr3:1662171-1665576	OK	12.8201	2.29966	-2.47891	-3.27785	5e-05	0.00189006	yes	glyceraldehyde-3-phosphate dehydrogenase, putative, expressed
LOC_Os02g47020	Chr2:28701803-28704409	OK	13.9825	2.50585	-2.48024	-3.20142	5e-05	0.00189006	yes	phosphoribulokinase/Uridine kinase family protein, expressed
LOC_Os05g48700	Chr5:27910730-27912924	OK	2.84213	0.504419	-2.49428	-2.66797	0.0004	0.00941663	yes	gibberellin 2-beta-dioxygenase, putative, expressed
LOC_Os07g39860	Chr7:23902873-23903545	OK	6.10317	1.07798	-2.50123	-2.39812	5e-05	0.00189006	yes	expressed protein
LOC_Os04g01810	Chr4:520181-524507	OK	32.6089	5.7492	-2.50383	-3.10771	5e-05	0.00189006	yes	terpene synthase, putative, expressed
LOC_Os03g10860	Chr3:5582038-5582714	OK	112.503	19.6836	-2.51489	-2.88414	5e-05	0.00189006	yes	expressed protein
LOC_Os04g46130	Chr4:27333687-27335203	OK	7.5183	1.31153	-2.51915	-3.04559	0.0004	0.00941663	yes	plastocyanin-like domain containing protein, putative, expressed
LOC_Os01g11620	Chr1:6267439-6270903	OK	39.9065	6.95325	-2.52086	-4.54979	5e-05	0.00189006	yes	GDSL-like lipase/acylhydrolase, putative, expressed
LOC_Os12g38140	Chr12:23420041-23420870	OK	36.1203	6.29306	-2.52098	-3.78791	5e-05	0.00189006	yes	expressed protein
LOC_Os05g48270	Chr5:27666325-27669442	OK	56.4179	9.74168	-2.53391	-5.05434	5e-05	0.00189006	yes	auxin-responsive protein, putative, expressed
LOC_Os06g31890	Chr6:18524660-18525770	OK	86.7261	14.9532	-2.53601	-2.73139	5e-05	0.00189006	yes	THION3 - Plant thionin family protein precursor, expressed
LOC_Os03g02939	Chr3:1178458-1180137	OK	29.9029	5.14803	-2.53819	-3.75014	5e-05	0.00189006	yes	peroxidase precursor, putative, expressed
LOC_Os06g47310	Chr6:28679458-28681004	OK	8.47261	1.45364	-2.54313	-3.17851	5e-05	0.00189006	yes	plant-specific domain TIGR01627 family protein, expressed
LOC_Os04g44130	Chr4:26120332-26120839	OK	36.6897	6.28569	-2.54523	-2.39774	0.00055	0.0116762	yes	DEF12 - Defensin and Defensin-like DEFL family, expressed
LOC_Os03g62060	Chr3:35160384-35163217	OK	55.9793	9.58214	-2.54648	-4.84882	5e-05	0.00189006	yes	hydrolase, putative, expressed
LOC_Os02g41904	Chr2:25190483-25191221	OK	30.9686	5.27841	-2.55263	-3.09142	5e-05	0.00189006	yes	DEF7 - Defensin and Defensin-like DEFL family, expressed
LOC_Os10g23050	Chr10:12015872-12017745	OK	7.52776	1.2723	-2.56478	-3.34314	5e-05	0.00189006	yes	helix-loop-helix DNA-binding protein, putative, expressed
LOC_Os06g21590	Chr6:12452654-12454197	OK	34.4383	5.81351	-2.56653	-3.6749	5e-05	0.00189006	yes	chlorophyll A-B binding protein, putative, expressed
LOC_Os12g10870	Chr12:5856216-5859264	OK	1.05506	0.177739	-2.5695	-2.58561	0.0001	0.00327507	yes	verticillium wilt disease resistance protein, putative, expressed
LOC_Os11g31060	Chr11:18070198-18071815	OK	3.62778	0.611142	-2.56951	-3.01166	0.0001	0.00327507	yes	IQ calmodulin-binding and BAG domain containing protein, putative, expressed
LOC_Os08g36340	Chr8:22904755-22908292	OK	4.54523	0.760887	-2.5786	-3.45062	5e-05	0.00189006	yes	potassium transporter, putative, expressed
LOC_Os02g01150	Chr2:78169-82952	OK	4.21458	0.703322	-2.58313	-2.30747	0.00015	0.00447497	yes	erythronate-4-phosphate dehydrogenase domain containing protein, expressed
LOC_Os02g52650	Chr2:32199521-32201722	OK	1.17384	0.194648	-2.5923	-1.94358	0.0031	0.0369838	yes	chlorophyll A-B binding protein, putative, expressed
LOC_Os10g28299	Chr10:14717783-14718330	OK	65.762	10.7944	-2.60698	-2.9722	5e-05	0.00189006	yes	expressed protein
LOC_Os07g34260	Chr7:20504680-20506402	OK	15.6866	2.57265	-2.60821	-4.6227	5e-05	0.00189006	yes	chalcone and stilbene synthases, putative, expressed
LOC_Os02g51570	Chr2:31591220-31593152	OK	1.66028	0.271908	-2.61023	-2.11151	0.0013	0.0212003	yes	peptidyl-prolyl cis-trans isomerase, FKBP-type, putative, expressed
LOC_Os01g24600	Chr1:13859261-13860625	OK	1.3979	0.22861	-2.6123	-2.47933	0.0004	0.00941663	yes	fruit bromelain precursor, putative, expressed
LOC_Os10g31530	Chr10:16515840-16516711	OK	3.21217	0.523338	-2.61773	-2.45115	0.0022	0.0302192	yes	glycine-rich cell wall protein, putative, expressed
LOC_Os01g51570	Chr1:29620953-29622393	OK	251.972	41.0115	-2.61916	-5.58621	5e-05	0.00189006	yes	glycosyl hydrolases family 17, putative, expressed
LOC_Os12g10750	Chr12:5775599-5776808	OK	10.9074	1.77432	-2.61997	-2.90689	0.0001	0.00327507	yes	ARGOS, putative, expressed
LOC_Os12g06160	Chr12:2911272-2912589	OK	0.714294	0.115767	-2.62529	-2.08968	0.00305	0.0367003	yes	DUF623 domain containing protein, expressed
LOC_Os06g18010	Chr6:10479280-10480902	OK	2.47653	0.401304	-2.62555	-3.17588	0.00015	0.00447497	yes	UDP-glucoronosyl and UDP-glucosyl transferase domain containing protein, expressed
LOC_Os01g17150	Chr1:9859349-9860764	OK	13.4238	2.1739	-2.62644	-2.58812	5e-05	0.00189006	yes	plastid-specific 50S ribosomal protein 5, chloroplast precursor, putative, expressed
LOC_Os09g26350	Chr9:15916004-15917624	OK	8.95412	1.44761	-2.62888	-3.4658	5e-05	0.00189006	yes	expressed protein
LOC_Os03g57220	Chr3:32628527-32632535	OK	9.4643	1.52341	-2.63519	-3.06275	5e-05	0.00189006	yes	hydroxyacid oxidase 1, putative, expressed
LOC_Os05g04500	Chr5:2080594-2082760	OK	76.0648	12.2061	-2.63963	-5.34537	5e-05	0.00189006	yes	peroxidase precursor, putative, expressed
LOC_Os03g46070	Chr3:26034425-26035357	OK	186.457	29.9193	-2.6397	-4.93461	5e-05	0.00189006	yes	thaumatin, putative, expressed
LOC_Os04g41980	Chr4:24874020-24875977	OK	3.39986	0.545272	-2.64043	-2.02745	0.0032	0.0376852	yes	ATOZI1, putative, expressed
LOC_Os09g20220	Chr9:12120285-12121335	OK	100.131	16.021	-2.64386	-5.21137	5e-05	0.00189006	yes	glutathione S-transferase, putative, expressed
LOC_Os01g61070	Chr1:35332704-35333504	OK	52.5441	8.39514	-2.6459	-2.94437	5e-05	0.00189006	yes	heavy metal-associated domain containing protein, expressed
LOC_Os01g38580	Chr1:21665617-21669309	OK	1.20773	0.192892	-2.64643	-2.42306	0.0005	0.0109471	yes	beta,beta-carotene 9,10-dioxygenase, putative, expressed
LOC_Os04g29770	Chr4:17739612-17741879	OK	12.6129	2.0137	-2.64699	-2.39781	5e-05	0.00189006	yes	wall-associated receptor kinase-like 3 precursor, putative, expressed
LOC_Os06g08640	Chr6:4301556-4303121	OK	20.802	3.31239	-2.65077	-3.82561	5e-05	0.00189006	yes	transferase family protein, putative, expressed
LOC_Os07g01620	Chr7:383525-385000	OK	2.48902	0.395982	-2.65207	-2.95412	0.00035	0.00851786	yes	dirigent, putative, expressed
LOC_Os12g05210	Chr12:2312449-2313272	OK	1.31556	0.208315	-2.65884	-2.35328	0.00115	0.0196858	yes	expressed protein
LOC_Os01g32830	Chr1:18013674-18017027	OK	0.99858	0.157625	-2.66338	-1.9096	0.0032	0.0376852	yes	expressed protein
LOC_Os01g71340	Chr1:41346573-41348411	OK	377.928	59.3895	-2.66983	-5.96861	5e-05	0.00189006	yes	glycosyl hydrolases family 17, putative, expressed
LOC_Os03g55720	Chr3:31725101-31725900	OK	25.7812	4.04709	-2.67136	-2.74746	5e-05	0.00189006	yes	cytochrome b6f complex subunit, putative, expressed
LOC_Os01g14970	Chr1:8394452-8395803	OK	0.566551	0.0883626	-2.6807	-1.98311	0.00195	0.0278804	yes	expressed protein
LOC_Os02g29960	Chr2:17805487-17809024	OK	1.36878	0.213345	-2.68163	-2.84787	5e-05	0.00189006	yes	cytochrome P450, putative, expressed
LOC_Os12g31460	Chr12:18918229-18920690	OK	0.957956	0.149054	-2.68412	-2.17974	0.0048	0.0488569	yes	heat shock protein DnaJ, putative, expressed
LOC_Os01g41160	Chr1:23300865-23302958	OK	3.88355	0.601864	-2.68987	-2.63547	0.0003	0.00762083	yes	FAD dependent oxidoreductase domain containing protein, expressed
LOC_Os03g03910	Chr3:1787647-1790957	OK	1.14988	0.177705	-2.69393	-2.61644	0.0003	0.00762083	yes	catalase domain containing protein, expressed
LOC_Os12g01449	Chr12:273545-282070	OK	0.808795	0.124971	-2.69418	-2.57193	0.0001	0.00327507	yes	chloroplast unusual positioning protein, putative, expressed
LOC_Os01g71410	Chr1:41375171-41376297	OK	2.51134	0.387381	-2.69663	-2.63328	0.00085	0.0158018	yes	glycosyl hydrolases family 17, putative, expressed
LOC_Os08g23410	Chr8:14157549-14158861	OK	1.19889	0.184637	-2.69893	-2.18679	0.0013	0.0212003	yes	rubredoxin family protein, putative, expressed
LOC_Os08g02630	Chr8:1089734-1091023	OK	4.34705	0.663671	-2.7115	-2.43392	5e-05	0.00189006	yes	photosystem II core complex proteins psbY, chloroplast precursor, putative, expressed
LOC_Os04g38410	Chr4:22835895-22837594	OK	12.6838	1.92665	-2.71882	-3.39958	5e-05	0.00189006	yes	chlorophyll A-B binding protein, putative, expressed
LOC_Os07g06450	Chr7:3122610-3124604	OK	3.14496	0.47594	-2.72419	-2.30611	0.0003	0.00762083	yes	RNA recognition motif containing protein, putative, expressed
LOC_Os03g16030	Chr3:8834822-8835802	OK	4.42804	0.662608	-2.74044	-2.5566	0.0031	0.0369838	yes	hsp20/alpha crystallin family protein, putative, expressed
LOC_Os05g12400	Chr5:7134026-7135550	OK	2.61986	0.389343	-2.75038	-2.79821	0.0008	0.015193	yes	BURP domain containing protein, expressed
LOC_Os12g19381	Chr12:11262562-11278448	OK	114.53	17.0103	-2.75125	-3.75104	5e-05	0.00189006	yes	ribulose bisphosphate carboxylase small chain, chloroplast precursor, putative, expressed
LOC_Os03g51530	Chr3:29479233-29479886	OK	2.33722	0.346781	-2.75269	-2.0997	0.0026	0.0332904	yes	expressed protein
LOC_Os05g29810	Chr5:17246962-17248264	OK	2.56071	0.37864	-2.75764	-3.06784	5e-05	0.00189006	yes	AP2 domain containing protein, expressed
LOC_Os01g14880	Chr1:8339181-8339424	OK	82.6626	12.208	-2.7594	-3.73894	0.00495	0.0499135	yes	expressed protein
LOC_Os10g15300	Chr10:8000556-8001417	OK	2.13592	0.314832	-2.7622	-2.03093	0.0031	0.0369838	yes	expressed protein
LOC_Os02g58000	Chr2:35513071-35513341	OK	22.4575	3.30927	-2.76262	-2.19401	0.0032	0.0376852	yes	expressed protein
LOC_Os05g48630	Chr5:27878555-27879619	OK	34.3643	5.06274	-2.76292	-3.29979	5e-05	0.00189006	yes	expressed protein
LOC_Os02g32760	Chr2:19455121-19458350	OK	90.2598	13.2912	-2.76361	-4.24716	5e-05	0.00189006	yes	60S acidic ribosomal protein, putative, expressed
LOC_Os08g43930	Chr8:27683005-27683773	OK	2.14734	0.315048	-2.7689	-2.24098	0.00325	0.0380105	yes	carrier, putative, expressed
LOC_Os01g64960	Chr1:37696777-37699752	OK	12.0909	1.76745	-2.77418	-2.7986	5e-05	0.00189006	yes	chlorophyll A-B binding protein, putative, expressed
LOC_Os12g44350	Chr12:27491863-27493254	OK	1.39135	0.202122	-2.78319	-1.93271	0.00295	0.0360258	yes	actin, putative, expressed
LOC_Os04g24340	Chr4:13949075-13950277	OK	11.3392	1.64094	-2.78872	-3.04397	5e-05	0.00189006	yes	phytase, putative, expressed
LOC_Os08g06530	Chr8:3694281-3696648	OK	4.66679	0.674454	-2.79064	-2.5247	0.00015	0.00447497	yes	rubredoxin family protein, putative, expressed
LOC_Os03g12510	Chr3:6624957-6626083	OK	3.80464	0.547	-2.79815	-2.29562	0.00015	0.00447497	yes	non-symbiotic hemoglobin 2, putative, expressed
LOC_Os08g44680	Chr8:28083292-28084298	OK	43.0155	6.14292	-2.80786	-3.90615	5e-05	0.00189006	yes	photosystem I reaction center subunit II, chloroplast precursor, putative, expressed
LOC_Os12g23200	Chr12:13115138-13117356	OK	28.3816	4.04315	-2.8114	-3.59259	5e-05	0.00189006	yes	photosystem I reaction center subunit XI, chloroplast precursor, putative, expressed
LOC_Os12g30180	Chr12:18115907-18120680	OK	5.25021	0.745088	-2.81689	-2.90828	5e-05	0.00189006	yes	protein kinase domain containing protein, expressed
LOC_Os04g08280	Chr4:4419175-4421142	OK	0.919861	0.130222	-2.82044	-2.67472	0.0024	0.0316499	yes	retrotransposon protein, putative, Ty3-gypsy subclass, expressed
LOC_Os01g28500	Chr1:15958734-15959500	OK	24.1334	3.41526	-2.82096	-2.93721	5e-05	0.00189006	yes	SCP-like extracellular protein, expressed
LOC_Os11g42370	Chr11:25501585-25503169	OK	1.19142	0.168435	-2.82241	-2.59991	0.00045	0.0101999	yes	transferase family protein, putative, expressed
LOC_Os12g35610	Chr12:21648122-21653570	OK	4.75718	0.670857	-2.82603	-4.18124	5e-05	0.00189006	yes	respiratory burst oxidase, putative, expressed
LOC_Os04g03164	Chr4:1320595-1321461	OK	247.758	34.891	-2.82801	-4.42704	5e-05	0.00189006	yes	expressed protein
LOC_Os04g29790	Chr4:17752240-17756509	OK	2.30172	0.321816	-2.8384	-1.97882	0.00235	0.0313031	yes	OsWAK40 - OsWAK receptor-like protein OsWAK-RLP, expressed
LOC_Os11g29430	Chr11:17087920-17089010	OK	1.4964	0.208615	-2.84257	-2.12533	0.00445	0.0464884	yes	expressed protein
LOC_Os11g30360	Chr11:17625787-17626349	OK	88.8977	12.2394	-2.86061	-4.00828	5e-05	0.00189006	yes	expressed protein
LOC_Os01g41710	Chr1:23607347-23608583	OK	48.659	6.67599	-2.86565	-4.37966	5e-05	0.00189006	yes	chlorophyll A-B binding protein, putative, expressed
LOC_Os01g73540	Chr1:42613762-42614641	OK	2.34406	0.320458	-2.8708	-1.91997	0.0015	0.0233872	yes	YGGT family protein, putative, expressed
LOC_Os01g41200	Chr1:23324464-23325296	OK	33.7237	4.60457	-2.87262	-3.48001	5e-05	0.00189006	yes	heavy metal-associated domain containing protein, expressed
LOC_Os03g22370	Chr3:12812214-12812977	OK	3.3104	0.449937	-2.87921	-1.83577	0.00355	0.0399094	yes	ultraviolet-B-repressible protein, putative, expressed
LOC_Os02g01340	Chr2:183600-185327	OK	5.73334	0.764796	-2.90623	-2.653	5e-05	0.00189006	yes	ferredoxin--NADP reductase, chloroplast precursor, putative, expressed
LOC_Os03g42130	Chr3:23450163-23452171	OK	33.4823	4.4574	-2.90913	-5.21968	5e-05	0.00189006	yes	gibberellin 20 oxidase 2, putative, expressed
LOC_Os06g48010	Chr6:29027002-29028481	OK	3.48274	0.463263	-2.91032	-3.17779	5e-05	0.00189006	yes	peroxidase precursor, putative, expressed
LOC_Os08g45190	Chr8:28377769-28378921	OK	1.70705	0.226633	-2.91308	-2.03015	0.0027	0.0340031	yes	PGR5, putative, expressed
LOC_Os12g08770	Chr12:4506722-4507879	OK	7.50731	0.975331	-2.94433	-2.62196	5e-05	0.00189006	yes	photosystem I reaction center subunit N, chloroplast precursor, putative, expressed
LOC_Os04g54240	Chr4:32301621-32302456	OK	12.9024	1.67277	-2.94733	-2.42822	5e-05	0.00189006	yes	wound induced protein, putative, expressed
LOC_Os08g01380	Chr8:241678-242634	OK	30.3599	3.92909	-2.9499	-2.90835	5e-05	0.00189006	yes	2Fe-2S iron-sulfur cluster binding domain containing protein, expressed
LOC_Os02g03710	Chr2:1558478-1559143	OK	29.6156	3.8292	-2.95125	-3.94023	5e-05	0.00189006	yes	UP-9A, putative, expressed
LOC_Os12g42010	Chr12:26045657-26046812	OK	3.1471	0.405348	-2.95679	-3.98999	0.0011	0.0190078	yes	lipase class 3 family protein, putative, expressed
LOC_Os01g65950	Chr1:38287882-38290987	OK	6.75827	0.862249	-2.97048	-2.19982	0.00225	0.0305704	yes	thioesterase family protein, putative, expressed
LOC_Os05g22614	Chr5:12833458-12839420	OK	3.06351	0.388532	-2.97908	-2.39265	0.0002	0.00560778	yes	PTAC16, putative, expressed
LOC_Os11g15250	Chr11:8612738-8613124	OK	71.4718	9.05356	-2.98082	-3.1824	5e-05	0.00189006	yes	THION31 - Plant thionin family protein precursor, expressed
LOC_Os02g51020	Chr2:31202196-31203782	OK	4.36881	0.545882	-3.00058	-2.37484	0.0006	0.0123731	yes	expressed protein
LOC_Os02g42150	Chr2:25348220-25351742	OK	1.18698	0.146874	-3.01464	-2.69185	0.0001	0.00327507	yes	OsWAK14 - OsWAK receptor-like protein kinase, expressed
LOC_Os06g40640	Chr6:24227135-24229290	OK	4.61465	0.564965	-3.02999	-3.34871	5e-05	0.00189006	yes	fructose-bisphospate aldolase isozyme, putative, expressed
LOC_Os03g59110	Chr3:33649349-33653755	OK	2.36012	0.285035	-3.04965	-3.27205	0.0001	0.00327507	yes	pheophorbide a oxygenase, chloroplast precursor, putative, expressed
LOC_Os01g57030	Chr1:32945016-32945552	OK	5.23289	0.631595	-3.05054	-2.18839	0.00155	0.0238539	yes	expressed protein
LOC_Os05g05290	Chr5:2605364-2606264	OK	1.48423	0.176559	-3.0715	-2.56838	0.00345	0.0393432	yes	expressed protein
LOC_Os07g04020	Chr7:1699759-1701037	OK	10.2046	1.21039	-3.07568	-3.55263	5e-05	0.00189006	yes	expressed protein
LOC_Os08g10310	Chr8:6015744-6023280	OK	2.24282	0.265964	-3.07601	-2.92836	5e-05	0.00189006	yes	SHR5-receptor-like kinase, putative, expressed
LOC_Os01g57004	Chr1:32934208-32934997	OK	10.2435	1.21446	-3.07632	-2.90369	5e-05	0.00189006	yes	adhesive/proline-rich protein, putative, expressed
LOC_Os06g04990	Chr6:2199241-2200544	OK	23.4697	2.77405	-3.08074	-3.2356	5e-05	0.00189006	yes	early nodulin 93 ENOD93 protein, putative, expressed
LOC_Os04g33830	Chr4:20495974-20497051	OK	52.0147	6.10405	-3.09108	-3.94129	5e-05	0.00189006	yes	membrane protein, putative, expressed
LOC_Os11g05450	Chr11:2448190-2448619	OK	22.345	2.61821	-3.0933	-3.19547	5e-05	0.00189006	yes	expressed protein
LOC_Os09g10010	Chr9:5454022-5455007	OK	220.913	25.5203	-3.11376	-4.65501	5e-05	0.00189006	yes	expressed protein
LOC_Os10g02750	Chr10:1082909-1084984	OK	2.744	0.315098	-3.12241	-2.65638	0.00025	0.00663421	yes	Ser/Thr protein phosphatase family protein, putative, expressed
LOC_Os04g33820	Chr4:20485787-20487086	OK	1.6914	0.193731	-3.12609	-2.69659	0.00035	0.00851786	yes	OsFBX132 - F-box domain containing protein, expressed
LOC_Os06g01210	Chr6:149383-150246	OK	38.624	4.38747	-3.13804	-3.38477	5e-05	0.00189006	yes	plastocyanin, chloroplast precursor, putative, expressed
LOC_Os05g12320	Chr5:7082882-7085033	OK	16.3981	1.85843	-3.14137	-2.57509	0.0009	0.0164737	yes	nodulin MtN3 family protein, putative, expressed
LOC_Os07g03730	Chr7:1523652-1524629	OK	6.2939	0.707641	-3.15286	-2.81538	0.00105	0.0184386	yes	SCP-like extracellular protein, expressed
LOC_Os04g54300	Chr4:32333334-32333993	OK	24.463	2.73767	-3.15959	-3.31283	5e-05	0.00189006	yes	wound induced protein, putative, expressed
LOC_Os01g21590	Chr1:12091632-12093276	OK	2.25855	0.252655	-3.16016	-3.58929	0.0009	0.0164737	yes	homeodomain, putative, expressed
LOC_Os12g37900	Chr12:23293461-23294241	OK	8.45338	0.930962	-3.18273	-2.73011	5e-05	0.00189006	yes	expressed protein
LOC_Os03g47160	Chr3:26691148-26691953	OK	3.36819	0.366555	-3.19987	-3.13096	0.00085	0.0158018	yes	expressed protein
LOC_Os06g05000	Chr6:2205576-2206534	OK	10.2806	1.11377	-3.2064	-2.94565	5e-05	0.00189006	yes	early nodulin 93 ENOD93 protein, putative, expressed
LOC_Os08g40690	Chr8:25762456-25763824	OK	3.63838	0.392543	-3.21237	-3.01812	0.00025	0.00663421	yes	glycosyl hydrolase, putative, expressed
LOC_Os01g38380	Chr1:21555563-21556757	OK	0.423001	0.0440311	-3.26407	-1.59637	0.0041	0.0440315	yes	plant protein of unknown function domain containing protein, expressed
LOC_Os12g19470	Chr12:11320266-11322547	OK	23.4714	2.42592	-3.2743	-3.90587	5e-05	0.00189006	yes	ribulose bisphosphate carboxylase small chain, chloroplast precursor, putative, expressed
LOC_Os08g33820	Chr8:21171213-21172680	OK	45.3724	4.56393	-3.31347	-4.36099	5e-05	0.00189006	yes	chlorophyll A-B binding protein, putative, expressed
LOC_Os07g25060	Chr7:14303366-14303874	OK	77.9754	7.76043	-3.32881	-2.95147	5e-05	0.00189006	yes	thionin-like peptide, putative, expressed
LOC_Os01g57050	Chr1:32947993-32949231	OK	7.88262	0.776626	-3.34338	-3.79236	5e-05	0.00189006	yes	expressed protein
LOC_Os06g05010	Chr6:2208672-2209562	OK	5.43183	0.530343	-3.35644	-2.87136	0.00025	0.00663421	yes	early nodulin 93 ENOD93 protein, putative, expressed
LOC_Os10g37180	Chr10:19894707-19896859	OK	7.63221	0.744308	-3.35813	-3.25942	5e-05	0.00189006	yes	glycine cleavage system H protein, putative, expressed
LOC_Os10g28350	Chr10:14751949-14754326	OK	71.5368	6.92496	-3.36881	-5.00218	5e-05	0.00189006	yes	1,2-dihydroxy-3-keto-5-methylthiopentene dioxygenase protein, putative, expressed
LOC_Os09g38210	Chr9:22007510-22010336	OK	9.50262	0.917996	-3.37177	-3.41915	5e-05	0.00189006	yes	auxin efflux carrier component, putative, expressed
LOC_Os08g02180	Chr8:734622-735665	OK	11.2315	1.06699	-3.39593	-3.53493	5e-05	0.00189006	yes	expressed protein
LOC_Os03g16050	Chr3:8841267-8843069	OK	4.74855	0.450161	-3.39897	-3.12161	5e-05	0.00189006	yes	fructose-1,6-bisphosphatase, putative, expressed
LOC_Os07g01600	Chr7:373731-375712	OK	1.72039	0.161882	-3.40973	-2.68141	0.00205	0.0287908	yes	dirigent, putative, expressed
LOC_Os08g35750	Chr8:22553056-22554032	OK	3.84754	0.361674	-3.41118	-3.12906	0.0001	0.00327507	yes	Cupin domain containing protein, expressed
LOC_Os02g19640	Chr2:11478229-11484092	OK	2.135	0.199091	-3.42273	-3.88424	5e-05	0.00189006	yes	IQ calmodulin-binding motif family protein, putative, expressed
LOC_Os02g36150	Chr2:21788132-21791223	OK	0.680161	0.0623754	-3.44683	-2.16131	0.00225	0.0305704	yes	cytochrome P450, putative, expressed
LOC_Os11g39000	Chr11:23222906-23224224	OK	2.72301	0.243882	-3.48095	-2.20255	0.00245	0.0320603	yes	helix-loop-helix DNA-binding domain containing protein, expressed
LOC_Os11g45400	Chr11:27486902-27490269	OK	68.3015	6.08786	-3.48791	-6.41759	5e-05	0.00189006	yes	glycerol-3-phosphate acyltransferase, putative, expressed
LOC_Os06g32160	Chr6:18726358-18727513	OK	105.581	9.13057	-3.53149	-3.78075	5e-05	0.00189006	yes	THION7 - Plant thionin family protein precursor, expressed
LOC_Os01g71670	Chr1:41533272-41535619	OK	4.7886	0.413789	-3.53264	-2.58754	5e-05	0.00189006	yes	glycosyl hydrolases family 17, putative, expressed
LOC_Os08g10020	Chr8:5806457-5808458	OK	84.2244	7.2139	-3.54539	-4.19176	5e-05	0.00189006	yes	photosystem II 10 kDa polypeptide, chloroplast precursor, putative, expressed
LOC_Os01g01660	Chr1:327127-328451	OK	88.4131	7.54593	-3.55049	-6.26953	5e-05	0.00189006	yes	isoflavone reductase, putative, expressed
LOC_Os02g39384	Chr2:23768425-23769165	OK	16.2105	1.38259	-3.55148	-3.39114	0.0001	0.00327507	yes	expressed protein
LOC_Os07g37550	Chr7:22487420-22488766	OK	33.0921	2.7837	-3.57141	-4.63476	5e-05	0.00189006	yes	chlorophyll A-B binding protein, putative, expressed
LOC_Os12g23180	Chr12:13103625-13106311	OK	4.64286	0.384211	-3.59504	-3.2282	5e-05	0.00189006	yes	3-beta hydroxysteroid dehydrogenase/isomerase family protein, putative, expressed
LOC_Os04g16680	Chr4:9075138-9077888	OK	12.5142	1.0335	-3.59796	-2.75034	5e-05	0.00189006	yes	fructose-1,6-bisphosphatase, putative, expressed
LOC_Os03g64260	Chr3:36301488-36302407	OK	25.2151	2.08215	-3.59814	-4.78695	5e-05	0.00189006	yes	AP2 domain containing protein, expressed
LOC_Os02g51440	Chr2:31515300-31517784	OK	2.46186	0.202377	-3.60463	-3.34299	5e-05	0.00189006	yes	laccase precursor protein, putative, expressed
LOC_Os07g05480	Chr7:2546426-2547414	OK	38.194	3.10091	-3.62258	-3.72748	5e-05	0.00189006	yes	photosystem I reaction center subunit, chloroplast precursor, putative, expressed
LOC_Os05g11320	Chr5:6393879-6396096	OK	202.149	16.0378	-3.65587	-4.51943	5e-05	0.00189006	yes	metallothionein-like protein 3B, putative, expressed
LOC_Os09g17740	Chr9:10845677-10847156	OK	22.8362	1.74867	-3.70699	-4.37293	5e-05	0.00189006	yes	chlorophyll A-B binding protein, putative, expressed
LOC_Os11g47970	Chr11:28934293-28936340	OK	27.9951	2.14192	-3.70819	-4.6658	5e-05	0.00189006	yes	AAA-type ATPase family protein, putative, expressed
LOC_Os04g38600	Chr4:22937055-22939073	OK	9.03659	0.689137	-3.71291	-3.17093	5e-05	0.00189006	yes	glyceraldehyde-3-phosphate dehydrogenase, putative, expressed
LOC_Os07g41350	Chr7:24768072-24769164	OK	4.99449	0.378877	-3.72053	-2.94203	0.00045	0.0101999	yes	B12D protein, putative, expressed
LOC_Os02g39620	Chr2:23903893-23905003	OK	9.18679	0.692219	-3.73026	-2.92799	0.0003	0.00762083	yes	ATOZI1, putative, expressed
LOC_Os09g29710	Chr9:18067433-18068462	OK	127.356	9.5276	-3.74061	-5.32946	5e-05	0.00189006	yes	beta-expansin precursor, putative, expressed
LOC_Os07g37240	Chr7:22316267-22317936	OK	19.2249	1.41896	-3.76006	-4.14889	5e-05	0.00189006	yes	chlorophyll A-B binding protein, putative, expressed
LOC_Os03g52910	Chr3:30349190-30350951	OK	4.73283	0.325279	-3.86296	-3.83682	5e-05	0.00189006	yes	uncharacterized UPF0114 domain containing protein, expressed
LOC_Os03g01320	Chr3:219976-221070	OK	27.5284	1.8483	-3.89665	-4.08218	5e-05	0.00189006	yes	LTPL116 - Protease inhibitor/seed storage/LTP family protein precursor, expressed
LOC_Os01g68300	Chr1:39682833-39683442	OK	178.568	11.4043	-3.96882	-4.34314	5e-05	0.00189006	yes	expressed protein
LOC_Os11g31550	Chr11:18435550-18438196	OK	17.2012	1.04349	-4.04302	-3.47438	5e-05	0.00189006	yes	BRASSINOSTEROID INSENSITIVE 1-associated receptor kinase 1 precursor, putative, expressed
LOC_Os12g10880	Chr12:5866456-5866925	OK	7.77645	0.468967	-4.05155	-3.61183	0.0036	0.0402432	yes	expressed protein
LOC_Os02g26810	Chr2:15734822-15736934	OK	3.98501	0.24023	-4.0521	-4.80638	5e-05	0.00189006	yes	cytochrome P450, putative, expressed
LOC_Os03g61500	Chr3:34883810-34884470	OK	17.2794	0.944575	-4.19325	-3.62865	0.0003	0.00762083	yes	uncharacterized Cys-rich domain containing protein, putative, expressed
LOC_Os10g38720	Chr10:20629086-20629995	OK	4.45082	0.230547	-4.27094	-3.8586	0.00045	0.0101999	yes	glutathione S-transferase, putative, expressed
LOC_Os03g14654	Chr3:7965163-7966101	OK	6.8056	0.344787	-4.30295	-3.50004	0.00055	0.0116762	yes	LTPL108 - Protease inhibitor/seed storage/LTP family protein precursor, expressed
LOC_Os03g39610	Chr3:21999941-22001714	OK	21.0586	1.04753	-4.32934	-4.80864	5e-05	0.00189006	yes	chlorophyll A-B binding protein, putative, expressed
LOC_Os01g62060	Chr1:35912075-35913388	OK	5.54413	0.269996	-4.35995	-3.5166	5e-05	0.00189006	yes	plant-specific domain TIGR01589 family protein, expressed
LOC_Os10g31510	Chr10:16507485-16508277	OK	5.29052	0.253137	-4.38542	-3.51264	0.00215	0.0297558	yes	glycine-rich cell wall structural protein 2 precursor, putative, expressed
LOC_Os11g32650	Chr11:19277556-19281016	OK	4.1991	0.198986	-4.39934	-3.2653	0.0001	0.00327507	yes	chalcone synthase, putative, expressed
LOC_Os08g04210	Chr8:2054187-2056025	OK	1.95683	0.0830916	-4.55767	-2.84433	0.0031	0.0369838	yes	cysteine-rich repeat secretory protein 55 precursor, putative, expressed
LOC_Os04g51990	Chr4:30869665-30871743	OK	1.16592	0.0489948	-4.5727	-3.75144	0.0044	0.0461079	yes	transferase family domain containing protein, expressed
LOC_Os10g21670	Chr10:11110250-11111110	OK	7.66471	0.22916	-5.0638	-4.67562	5e-05	0.00189006	yes	dehydration stress-induced protein, putative, expressed
LOC_Os11g45730	Chr11:27660455-27662609	OK	3.74286	0.0793746	-5.55932	-3.85368	0.00045	0.0101999	yes	pectinesterase, putative, expressed
LOC_Os01g21870	Chr1:12270036-12270402	OK	0.569261	0	-Inf	NA	0.0041	0.0440315	yes	expressed protein
LOC_Os01g44390	Chr1:25461990-25463691	OK	0.553098	0	-Inf	NA	0.0002	0.00560778	yes	MYB family transcription factor, putative, expressed
LOC_Os01g64140	Chr1:37248843-37249416	OK	0.402428	0	-Inf	NA	0.0036	0.0402432	yes	endoglucanase 22 precursor, putative, expressed
LOC_Os02g30910	Chr2:18454403-18457136	OK	0.498281	0	-Inf	NA	5e-05	0.00189006	yes	nodulin MtN3 family protein, putative, expressed
LOC_Os03g27680	Chr3:15863776-15867188	OK	0.539365	0	-Inf	NA	0.00085	0.0158018	yes	conserved hypothetical protein
LOC_Os05g33140	Chr5:19435357-19436734	OK	2.79911	0	-Inf	NA	5e-05	0.00189006	yes	CHIT5 - Chitinase family protein precursor, expressed
LOC_Os05g34510	Chr5:20457200-20457856	OK	1.05093	0	-Inf	NA	5e-05	0.00189006	yes	expressed protein
LOC_Os06g04590	Chr6:2000166-2000569	OK	0.528882	0	-Inf	NA	0.0025	0.0325	yes	OsSAUR24 - Auxin-responsive SAUR gene family member, expressed
LOC_Os06g06620	Chr6:3115720-3116026	OK	1.65738	0	-Inf	NA	0.00065	0.0131197	yes	expressed protein
LOC_Os06g13880	Chr6:7722723-7723354	OK	0.845124	0	-Inf	NA	5e-05	0.00189006	yes	expressed protein
LOC_Os07g02674	Chr7:964418-970400	OK	0.434998	0	-Inf	NA	0.00155	0.0238539	yes	expressed protein
LOC_Os07g31770	Chr7:18873789-18875926	OK	0.890829	0	-Inf	NA	5e-05	0.00189006	yes	chalcone synthase, putative, expressed
LOC_Os07g47450	Chr7:28367894-28368346	OK	1.30141	0	-Inf	NA	5e-05	0.00189006	yes	flowering promoting factor-like 1, putative, expressed
LOC_Os08g08090	Chr8:4593670-4594175	OK	1.1037	0	-Inf	NA	5e-05	0.00189006	yes	wound induced protein, putative, expressed
LOC_Os10g06939	Chr10:3617679-3618134	OK	0.520104	0	-Inf	NA	0.00125	0.0208132	yes	expressed protein
LOC_Os10g36090	Chr10:19299588-19299891	OK	6.8183	0	-Inf	NA	5e-05	0.00189006	yes	LTPL156 - Protease inhibitor/seed storage/LTP family protein precursor, putative, expressed
LOC_Os11g29274	Chr11:16971585-16975276	OK	2.56972	0	-Inf	NA	0.0016	0.0243243	yes	conserved hypothetical protein
LOC_Os12g33130	Chr12:20045553-20046313	OK	2.38071	0	-Inf	NA	0.0001	0.00327507	yes	expressed protein
