# Supplementary material for: RNA-seq reveals differentially expressed genes in rice (Oryza sativa) roots during interactions with plant-growth promoting bacteria, Azospirillum brasilense
Source: PLoS One. 2019 May 23;14(5):e0217309. doi: 10.1371/journal.pone.0217309 (PMC6532919; doi:10.1371/journal.pone.0217309)
Supplement: S4 Table — (XLSX) [file pone.0217309.s004.xlsx]

## Sheet: 1dpi TF
Gene ID	Gene Annotation	Log2FC
LOC_Os02g41450	no apical meristem protein, putative, expressed	2.27057
LOC_Os05g50610	WRKY8, expressed	2.20609
LOC_Os06g37450	GATA zinc finger domain containing protein, expressed	2.10515
LOC_Os10g42130	no apical meristem protein, putative, expressed	1.77498
LOC_Os04g52810	no apical meristem protein, putative, expressed	1.75001
LOC_Os10g33760	No apical meristem protein, putative, expressed	1.66932
LOC_Os07g48450	no apical meristem protein, putative, expressed	1.61988
LOC_Os11g45950	NAC domain-containing protein 90, putative, expressed	1.54464
LOC_Os09g29360	helix-loop-helix DNA-binding protein, putative, expressed	1.5036
LOC_Os02g34970	no apical meristem protein, putative, expressed	1.42743
LOC_Os01g11910	basic helix-loop-helix, putative, expressed	1.4218
LOC_Os11g06770	ethylene-responsive transcription factor ERF110, putative, expressed	1.40792
LOC_Os07g40300	ZOS7-10 - C2H2 zinc finger protein, expressed	1.38176
LOC_Os02g04640	Myb-like DNA-binding domain containing protein, putative, expressed	1.36971
LOC_Os01g74410	MYB family transcription factor, putative, expressed	1.33696
LOC_Os01g36220	bZIP transcription factor domain containing protein, expressed	1.31785
LOC_Os12g37970	MYB family transcription factor, putative, expressed	1.30432
LOC_Os02g08510	ZOS2-04 - C2H2 zinc finger protein, expressed	1.30386
LOC_Os02g32140	AP2 domain containing protein, expressed	1.30083
LOC_Os05g30660	leucine zipper protein-like, putative, expressed	1.28892
LOC_Os08g42400	no apical meristem protein, putative, expressed	1.26139
LOC_Os02g51670	ethylene-responsive transcription factor, putative, expressed	1.25559
LOC_Os02g56600	no apical meristem protein, putative, expressed	1.23979
LOC_Os03g21060	No apical meristem protein, putative, expressed	1.227
LOC_Os03g51580	helix-loop-helix DNA-binding domain containing protein, expressed	1.21089
LOC_Os12g29330	no apical meristem protein, putative, expressed	1.20743
LOC_Os05g47650	B3 DNA binding domain containing protein, expressed	1.20078
LOC_Os05g38140	basic helix-loop-helix DND-binding domain containing protein, expressed	1.19525
LOC_Os08g33670	no apical meristem protein, putative, expressed	1.19228
LOC_Os01g43590	HSF-type DNA-binding domain containing protein, expressed	1.18153
LOC_Os03g55220	bHelix-loop-helix transcription factor, putative, expressed	1.17496
LOC_Os05g50080	zinc finger C-x8-C-x5-C-x3-H type family protein, expressed	1.15566
LOC_Os07g37210	MYB family transcription factor, putative, expressed	1.14189
LOC_Os02g43970	AP2 domain containing protein, expressed	1.14097
LOC_Os08g15050	CCT/B-box zinc finger protein, putative, expressed	1.13279
LOC_Os05g50930	RNA polymerase sigma factor, putative, expressed	1.09168
LOC_Os11g03300	NAC domain transcription factor, putative, expressed	1.04594
LOC_Os08g07970	transcription factor, putative, expressed	1.04244
LOC_Os06g41100	transcription factor, putative, expressed	1.01442
LOC_Os12g37690	MYB family transcription factor, putative, expressed	1.00694
LOC_Os04g56850	auxin response factor, putative, expressed	-1.01959
LOC_Os03g41390	ZOS3-15 - C2H2 zinc finger protein, expressed	-1.04088
LOC_Os01g39330	helix-loop-helix DNA-binding domain containing protein, expressed	-1.04137
LOC_Os01g09100	WRKY10, expressed	-1.04759
LOC_Os01g40260	WRKY77, expressed	-1.08065
LOC_Os07g36170	chitin-inducible gibberellin-responsive protein, putative, expressed	-1.15058
LOC_Os01g01870	helix-loop-helix DNA-binding domain containing protein, expressed	-1.15639
LOC_Os03g55540	ZOS3-18 - C2H2 zinc finger protein, expressed	-1.16993
LOC_Os04g46220	ethylene-responsive transcription factor, putative, expressed	-1.17833
LOC_Os10g38820	bZIP family transcription factor, putative, expressed	-1.18992
LOC_Os05g09020	WRKY67, expressed	-1.1908
LOC_Os03g58350	OsIAA14 - Auxin-responsive Aux/IAA gene family member, expressed	-1.19935
LOC_Os01g51140	helix-loop-helix DNA-binding domain containing protein, expressed	-1.20531
LOC_Os05g45410	HSF-type DNA-binding domain containing protein, expressed	-1.21086
LOC_Os02g04810	auxin response factor 5, putative, expressed	-1.21386
LOC_Os07g04430	expressed protein; MYB TF	-1.24411
LOC_Os01g52410	myb-like DNA-binding domain containing protein, putative, expressed	-1.25538
LOC_Os03g60080	NAC domain-containing protein 67, putative, expressed	-1.26733
LOC_Os06g06900	helix-loop-helix DNA-binding domain containing protein, expressed	-1.28871
LOC_Os04g45340	expressed protein: NAC TF	-1.29372
LOC_Os11g47890	GRAS family transcription factor domain containing protein, expressed	-1.32959
LOC_Os07g48900	expressed protein; BHLH protein	-1.34453
LOC_Os01g64310	no apical meristem protein, putative, expressed	-1.3472
LOC_Os02g40530	MYB family transcription factor, putative, expressed	-1.37625
LOC_Os01g58760	bZIP transcription factor domain containing protein, expressed	-1.39739
LOC_Os01g43950	expressed protein	-1.42118
LOC_Os02g43330	homeobox associated leucine zipper, putative, expressed	-1.4273
LOC_Os05g37640	expressed protein; AP2/ERF	-1.44643
LOC_Os04g57340	AP2 domain containing protein, expressed	-1.44975
LOC_Os05g10670	zinc finger CCCH type family protein, putative, expressed	-1.48021
LOC_Os10g41230	homeobox associated leucine zipper, putative, expressed	-1.50108
LOC_Os07g22770	AP2 domain containing protein, expressed	-1.50226
LOC_Os05g27730	WRKY53, expressed	-1.50856
LOC_Os05g39720	WRKY70, expressed	-1.51646
LOC_Os02g08440	WRKY71, expressed	-1.52336
LOC_Os07g12340	NAC domain-containing protein 67, putative, expressed	-1.58893
LOC_Os09g35870	OsIAA26 - Auxin-responsive Aux/IAA gene family member, expressed	-1.6158
LOC_Os10g41330	AP2 domain containing protein, expressed	-1.64386
LOC_Os03g09170	ethylene-responsive transcription factor, putative, expressed	-1.64431
LOC_Os05g29810	AP2 domain containing protein, expressed	-1.65874
LOC_Os02g41510	MYB family transcription factor, putative, expressed	-1.6769
LOC_Os04g52090	AP2 domain containing protein, expressed	-1.68678
LOC_Os02g56140	helix-loop-helix DNA-binding domain containing protein, expressed	-1.6943
LOC_Os01g61080	WRKY24, expressed	-1.71383
LOC_Os01g50940	helix-loop-helix DNA-binding domain containing protein, expressed	-1.72088
LOC_Os05g04210	MYB family transcription factor, putative, expressed	-1.73058
LOC_Os02g43790	ethylene-responsive transcription factor, putative, expressed	-1.73086
LOC_Os06g41060	helix-loop-helix DNA-binding, putative, expressed	-1.73227
LOC_Os01g53220	HSF-type DNA-binding domain containing protein, expressed	-1.73321
LOC_Os01g49160	MYB family transcription factor, putative, expressed	-1.75846
LOC_Os05g41760	AP2 domain containing protein, expressed	-1.78647
LOC_Os07g32170	OsSPL13 - SBP-box gene family member, expressed	-1.82611
LOC_Os01g70310	inducer of CBF expression 2, putative, expressed	-1.84051
LOC_Os02g45420	AP2 domain containing protein, expressed	-1.93753
LOC_Os12g04200	GRAS family transcription factor containing protein, expressed	-1.95084
LOC_Os05g46020	WRKY7, expressed	-1.97421
LOC_Os06g15480	transcription factor, putative, expressed	-1.98358
LOC_Os09g39850	AP2 domain containing protein, expressed	-1.99343
LOC_Os01g72370	helix-loop-helix DNA-binding domain containing protein, expressed	-2.01238
LOC_Os03g14810	MYB-like transcription factor DIVARICATA, putative, expressed	-2.04082
LOC_Os05g45020	zinc finger/CCCH transcription factor, putative, expressed	-2.11966
LOC_Os03g53020	helix-loop-helix DNA-binding domain containing protein, expressed	-2.1423
LOC_Os07g03770	Homeobox domain containing protein, expressed	-2.14557
LOC_Os08g33050	MYB family transcription factor, putative, expressed	-2.16639
LOC_Os05g40060	WRKY48, expressed	-2.17995
LOC_Os11g05640	bZIP transcription factor domain containing protein, expressed	-2.20048
LOC_Os02g42585	AP2 domain containing protein, expressed	-2.2212
LOC_Os06g10780	AP2 domain containing protein, expressed	-2.24253
LOC_Os07g22730	AP2 domain containing protein, expressed	-2.25107
LOC_Os08g29660	WRKY69, expressed	-2.26356
LOC_Os01g60020	NAC domain transcription factor, putative, expressed	-2.29072
LOC_Os06g06360	WRKY113, expressed	-2.3063
LOC_Os01g46800	WRKY15, expressed	-2.33688
LOC_Os05g01256	helix-loop-helix DNA-binding domain containing protein, expressed	-2.37934
LOC_Os08g42470	BEE 1, putative, expressed	-2.49088
LOC_Os04g46060	WRKY36, expressed	-2.52273
LOC_Os05g49620	WRKY19, expressed	-2.5795
LOC_Os12g02450	WRKY64, expressed	-2.65843
LOC_Os11g05614	no apical meristem protein, putative, expressed	-2.69504
LOC_Os03g64260	AP2 domain containing protein, expressed	-2.77286
LOC_Os01g60600	WRKY108, expressed	-2.82814
LOC_Os01g19330	MYB family transcription factor, putative, expressed	-2.82909
LOC_Os03g60570	ZOS3-22 - C2H2 zinc finger protein, expressed	-2.83862
LOC_Os02g54870	expressed protein	-2.87238
LOC_Os09g35030	dehydration-responsive element-binding protein, putative, expressed	-3.18368
LOC_Os06g44010	WRKY28, expressed	-3.29207
LOC_Os11g02530	WRKY40, expressed	-3.39721
LOC_Os09g28210	bHelix-loop-helix transcription factor, putative, expressed	-3.42231
LOC_Os01g13740	myb-like DNA-binding domain containing protein, expressed	-3.47837
LOC_Os05g50340	MYB family transcription factor, putative, expressed	-3.59346
LOC_Os01g60490	WRKY22, expressed	-3.60276
LOC_Os03g60560	ZOS3-21 - C2H2 zinc finger protein, expressed	-3.61338
LOC_Os03g32230	ZOS3-12 - C2H2 zinc finger protein, expressed	-3.75134
LOC_Os01g21590	homeodomain, putative, expressed	-3.85181
LOC_Os01g53650	zinc finger CCCH type family protein, putative, expressed	-4.06371
LOC_Os04g23550	basic helix-loop-helix family protein, putative, expressed	-4.08673
LOC_Os01g44390	MYB family transcription factor, putative, expressed	-4.14949
LOC_Os01g51690	WRKY26, expressed	-4.57708
LOC_Os03g32220	ZOS3-11 - C2H2 zinc finger protein, expressed	-5.83089
LOC_Os04g47080	anthocyanin regulatory Lc protein, putative, expressed	-Inf
LOC_Os09g28440	AP2 domain containing protein, expressed	-Inf
LOC_Os04g48350	dehydration-responsive element-binding protein, putative, expressed	-Inf
LOC_Os06g10600	homeobox and START domains containing protein, putative, expressed	-Inf
LOC_Os08g04190	homeobox and START domains containing protein, putative, expressed	-Inf
LOC_Os05g50350	MYB family transcription factor, putative, expressed	-Inf
LOC_Os08g37400	ZF-HD homeobox protein, putative, expressed	-Inf

## Sheet: 14dpi TF
Gene ID	Gene Annotation	Log2FC
LOC_Os09g35010	dehydration-responsive element-binding protein, putative, expressed	5.35117
LOC_Os09g35020	AP2 domain containing protein, expressed	5.10446
LOC_Os02g45450	dehydration-responsive element-binding protein, putative, expressed	4.53965
LOC_Os07g04430	expressed protein	4.28825
LOC_Os09g28440	AP2 domain containing protein, expressed	3.75865
LOC_Os09g35030	dehydration-responsive element-binding protein, putative, expressed	3.39585
LOC_Os02g40530	MYB family transcription factor, putative, expressed	2.39513
LOC_Os04g52090	AP2 domain containing protein, expressed	2.30163
LOC_Os12g10660	B-box zinc finger family protein, putative, expressed	2.03033
LOC_Os02g42585	AP2 domain containing protein, expressed	1.92182
LOC_Os01g43550	WRKY12, expressed	1.8349
LOC_Os04g57340	AP2 domain containing protein, expressed	1.83191
LOC_Os08g31580	ethylene-responsive transcription factor, putative, expressed	1.79017
LOC_Os09g33550	CCT/B-box zinc finger protein, putative, expressed	1.75039
LOC_Os02g43330	homeobox associated leucine zipper, putative, expressed	1.73163
LOC_Os05g51150	RNA polymerase sigma factor, putative, expressed	1.72853
LOC_Os01g10580	B-box zinc finger family protein, putative, expressed	1.66379
LOC_Os05g30680	leucine zipper protein-like, putative, expressed	1.61275
LOC_Os02g32590	HSF-type DNA-binding domain containing protein, expressed	1.51972
LOC_Os01g74410	MYB family transcription factor, putative, expressed	1.49295
LOC_Os03g05680	histone demethylase JARID1C, putative, expressed	1.45685
LOC_Os01g65370	MYB family transcription factor, putative, expressed	1.44932
LOC_Os07g42750	DDT domain containing protein, putative, expressed	1.40557
LOC_Os01g32710	EDM2, putative, expressed	1.39205
LOC_Os05g41780	AP2 domain containing protein, expressed	1.36753
LOC_Os03g21710	WRKY79, expressed	1.34254
LOC_Os01g62660	MYB family transcription factor, putative, expressed	1.31183
LOC_Os06g49880	B-box zinc finger family protein, putative, expressed	1.26294
LOC_Os01g64020	transcription factor, putative, expressed	1.25668
LOC_Os10g41230	homeobox associated leucine zipper, putative, expressed	1.25424
LOC_Os02g51670	ethylene-responsive transcription factor, putative, expressed	1.19324
LOC_Os11g47920	SCARECROW, putative, expressed	1.15591
LOC_Os01g53880	OsIAA6 - Auxin-responsive Aux/IAA gene family member, expressed	1.11971
LOC_Os02g13800	HSF-type DNA-binding domain containing protein, expressed	1.09956
LOC_Os02g07450	core histone H2A/H2B/H3/H4, putative, expressed	1.05986
LOC_Os06g50679	expressed protein	1.05512
LOC_Os08g24946	EDM2, putative, expressed	1.01131
LOC_Os11g05480	transcription factor, putative, expressed	1.00712
LOC_Os08g39630	helix-loop-helix DNA-binding domain containing protein, expressed	-1.01413
LOC_Os01g70110	No apical meristem protein, putative, expressed	-1.0224
LOC_Os10g39030	homeobox domain containing protein, expressed	-1.02549
LOC_Os06g41770	bZIP transcription factor domain containing protein, expressed	-1.07759
LOC_Os09g29460	homeobox associated leucine zipper, putative, expressed	-1.08158
LOC_Os08g26880	bZIP transcription factor domain containing protein, expressed	-1.08222
LOC_Os05g37190	ZOS5-08 - C2H2 zinc finger protein, expressed	-1.12123
LOC_Os10g25170	AP2 domain containing protein, expressed	-1.14852
LOC_Os01g03720	MYB family transcription factor, putative, expressed	-1.1585
LOC_Os11g45740	MYB family transcription factor, putative, expressed	-1.16788
LOC_Os02g33770	homeodomain, putative, expressed	-1.23539
LOC_Os12g07640	MYB family transcription factor, putative, expressed	-1.24081
LOC_Os03g20910	homeobox domain containing protein, expressed	-1.28522
LOC_Os03g42630	No apical meristem protein, putative, expressed	-1.31579
LOC_Os05g48850	no apical meristem protein, putative, expressed	-1.35169
LOC_Os01g16810	MYB family transcription factor, putative, expressed	-1.36252
LOC_Os01g64000	bZIP transcription factor, putative, expressed	-1.37832
LOC_Os05g49780	histone-like transcription factor and archaeal histone, putative, expressed	-1.40339
LOC_Os05g38820	histone-like transcription factor and archaeal histone, putative, expressed	-1.41478
LOC_Os03g59670	basic helix-loop-helix, putative, expressed	-1.41666
LOC_Os05g44400	GATA zinc finger domain containing protein, expressed	-1.42657
LOC_Os03g58830	BEE 1, putative, expressed	-1.44521
LOC_Os01g09990	helix-loop-helix DNA-binding domain containing protein, expressed	-1.48377
LOC_Os08g01100	HMG1/2, putative, expressed	-1.49593
LOC_Os12g38400	MYB family transcription factor, putative, expressed	-1.53553
LOC_Os03g63400	transcription factor BTF3, putative, expressed	-1.54631
LOC_Os06g04870	homeobox associated leucine zipper, putative, expressed	-1.61252
LOC_Os04g50770	MYB family transcription factor, putative, expressed	-1.62489
LOC_Os09g35790	HSF-type DNA-binding domain containing protein, expressed	-1.63818
LOC_Os12g37410	CPuORF5 - conserved peptide uORF-containing transcript, expressed	-1.64942
LOC_Os02g39140	helix-loop-helix DNA-binding domain containing protein, expressed	-1.66623
LOC_Os01g07880	transcription factor HY5, putative, expressed	-1.73809
LOC_Os01g12440	AP2 domain containing protein, expressed	-1.81177
LOC_Os07g44090	myb-related protein Hv33, putative, expressed	-1.81558
LOC_Os02g46780	MYB family transcription factor, putative, expressed	-1.83696
LOC_Os02g45820	mitochondrial import inner membrane translocase subunit Tim, putative, expressed	-1.85341
LOC_Os12g32620	OsWLIM1 - LIM domain protein, putative actin-binding protein and transcription factor, expressed	-1.95441
LOC_Os07g47140	CCT/B-box zinc finger protein, putative, expressed	-2.12159
LOC_Os01g04800	B3 DNA binding domain containing protein, expressed	-2.19872
LOC_Os01g09100	WRKY10, expressed	-2.22273
LOC_Os08g36220	homeobox associated leucine zipper, putative, expressed	-2.30503
LOC_Os10g23050	helix-loop-helix DNA-binding protein, putative, expressed	-2.56478
LOC_Os05g29810	AP2 domain containing protein, expressed	-2.75764
LOC_Os01g21590	homeodomain, putative, expressed	-3.16016
LOC_Os11g39000	helix-loop-helix DNA-binding domain containing protein, expressed	-3.48095
LOC_Os03g64260	AP2 domain containing protein, expressed	-3.59814
LOC_Os01g44390	MYB family transcription factor, putative, expressed	-Inf
