# Supplementary material for: RNA-seq reveals differentially expressed genes in rice (Oryza sativa) roots during interactions with plant-growth promoting bacteria, Azospirillum brasilense
Source: PLoS One. 2019 May 23;14(5):e0217309. doi: 10.1371/journal.pone.0217309 (PMC6532919; doi:10.1371/journal.pone.0217309)
Supplement: S5 Table — (XLSX) [file pone.0217309.s005.xlsx]

## Sheet: 1dpi PK
Gene ID	Gene Annotation	Log2FC
LOC_Os05g17800	SHR5-receptor-like kinase, putative, expressed	Inf
LOC_Os11g47110	OsWAK121 - OsWAK receptor-like protein kinase, expressed	3.43224
LOC_Os10g07556	wall-associated receptor kinase-like 22 precursor, putative, expressed	3.35554
LOC_Os11g14050	leucine-rich repeat family protein, putative, expressed	2.4238
LOC_Os05g16420	SHR5-receptor-like kinase, putative, expressed	2.12187
LOC_Os05g17604	SHR5-receptor-like kinase, putative, expressed	2.05546
LOC_Os05g16430	SHR5-receptor-like kinase, putative, expressed	2.00456
LOC_Os04g30250	wall-associated receptor kinase-like 5 precursor, putative, expressed	1.90882
LOC_Os09g37780	serine/threonine-protein kinase receptor precursor, putative, expressed	1.79085
LOC_Os04g30160	OsWAK46 - OsWAK receptor-like protein kinase, expressed	1.75647
LOC_Os11g34610	TKL_IRAK_DUF26-lc.28 - DUF26 kinases have homology to DUF26 containing loci, expressed	1.67647
LOC_Os11g03820	D-mannose binding lectin family protein, expressed	1.54591
LOC_Os01g60060	leucine-rich repeat family protein, putative, expressed	1.5376
LOC_Os05g14220	tyrosine protein kinase domain containing protein, putative, expressed	1.53339
LOC_Os06g05070	protein kinase domain containing protein, expressed	1.52557
LOC_Os02g04230	CGMC_MAPKCMGC_2.7 - CGMC includes CDA, MAPK, GSK3, and CLKC kinases, expressed	1.4981
LOC_Os04g29810	expressed protein	1.47771
LOC_Os04g30060	wall-associated receptor kinase-like 10 precursor, putative, expressed	1.402
LOC_Os04g30240	OsWAK60 - OsWAK receptor-like protein kinase, expressed	1.39772
LOC_Os04g29770	wall-associated receptor kinase-like 3 precursor, putative, expressed	1.39069
LOC_Os11g47150	OsWAK122 - OsWAK receptor-like protein kinase, expressed	1.32019
LOC_Os11g44250	protein kinase, putative, expressed	1.30371
LOC_Os10g34220	TKL_IRAK_DUF26-lf.1 - DUF26 kinases have homology to DUF26 containing loci, expressed	1.29269
LOC_Os04g30110	wall-associated receptor kinase 3 precursor, putative, expressed	1.27395
LOC_Os09g39650	protein kinase family protein, putative, expressed	1.26932
LOC_Os02g53030	mitogen-activated protein kinase kinase kinase 1, putative, expressed	1.23092
LOC_Os01g03370	senescence-induced receptor-like serine/threonine-protein kinase precursor, putative, expressed	1.2146
LOC_Os11g12530	receptor-like protein kinase 5 precursor, putative, expressed	1.15745
LOC_Os02g57700	protein kinase, putative, expressed	1.14658
LOC_Os03g31750	pyruvate, phosphate dikinase, chloroplast precursor, putative, expressed	1.13842
LOC_Os09g31210	AGC_PVPK_like_CDK8.1 - ACG kinases include homologs to PKA, PKG and PKC, expressed	1.13458
LOC_Os01g43350	protein kinase family protein, putative, expressed	1.13024
LOC_Os03g13080	LYK, putative, expressed	1.12921
LOC_Os06g08690	leucine-rich repeat receptor protein kinase EXS precursor, putative, expressed	1.08204
LOC_Os01g14510	BRASSINOSTEROID INSENSITIVE 1 precursor, putative, expressed	1.04364
LOC_Os03g27280	CAMK_CAMK_like.19 - CAMK includes calcium/calmodulin depedent protein kinases, expressed	1.0035
LOC_Os02g06930	protein kinase, putative, expressed	-1.00213
LOC_Os03g12390	STE_MEK_ste7_MAP2K.6 - STE kinases include homologs to sterile 7, sterile 11 and sterile 20 from yeast, expressed	-1.03077
LOC_Os11g20360	expressed protein	-1.03388
LOC_Os01g50370	STE_MEKK_ste11_MAP3K.4 - STE kinases include homologs to sterile 7, sterile 11 and sterile 20 from yeast, expressed	-1.03713
LOC_Os08g03070	lectin-like receptor kinase 1, putative, expressed	-1.05128
LOC_Os02g48200	lectin-like protein kinase, putative, expressed	-1.07736
LOC_Os04g12080	TKL_IRAK_DUF26-lc.7 - DUF26 kinases have homology to DUF26 containing loci, expressed	-1.07893
LOC_Os05g51190	protein kinase family protein, putative, expressed	-1.08214
LOC_Os07g35330	TKL_IRAK_DUF26-lc.13 - DUF26 kinases have homology to DUF26 containing loci, expressed	-1.09816
LOC_Os05g10650	6-phosphofructokinase, putative, expressed	-1.09888
LOC_Os04g29960	OsWAK43 - OsWAK receptor-like protein kinase, expressed	-1.10161
LOC_Os06g10160	tyrosine protein kinase domain containing protein, putative, expressed	-1.13726
LOC_Os05g46760	STE_MEKK_ste11_MAP3K.19 - STE kinases include homologs to sterile 7, sterile 11 and sterile 20 from yeast, expressed	-1.14506
LOC_Os07g04820	protein kinase, putative, expressed	-1.15435
LOC_Os05g30820	protein kinase, putative, expressed	-1.15475
LOC_Os01g04460	Ser/Thr protein kinase, putative, expressed	-1.15535
LOC_Os05g41370	TKL_IRAK_DUF26-la.1 - DUF26 kinases have homology to DUF26 containing loci, expressed	-1.17816
LOC_Os11g31540	BRASSINOSTEROID INSENSITIVE 1-associated receptor kinase 1 precursor, putative, expressed	-1.19015
LOC_Os07g35310	TKL_IRAK_DUF26-lc.12 - DUF26 kinases have homology to DUF26 containing loci, expressed	-1.22211
LOC_Os06g12150	shikimate kinase, putative, expressed	-1.22796
LOC_Os08g24310	receptor-like protein kinase precursor, putative, expressed	-1.23506
LOC_Os05g16824	SHR5-receptor-like kinase, putative, expressed	-1.23796
LOC_Os01g49614	Protein kinase domain containing protein, expressed	-1.24774
LOC_Os08g39210	OsWAK74 - OsWAK receptor-like protein kinase, expressed	-1.25113
LOC_Os09g19136	expressed protein	-1.29109
LOC_Os07g36570	KI domain interacting kinase 1, putative, expressed	-1.31079
LOC_Os04g49690	FERONIA receptor-like kinase, putative, expressed	-1.31871
LOC_Os02g47020	phosphoribulokinase/Uridine kinase family protein, expressed	-1.36781
LOC_Os04g51040	OsWAK50 - OsWAK receptor-like protein kinase, expressed	-1.36863
LOC_Os09g29600	OsWAK85 - OsWAK receptor-like cytoplasmic kinase OsWAK-RLCK, expressed	-1.36879
LOC_Os07g48730	tyrosine protein kinase domain containing protein, putative, expressed	-1.37376
LOC_Os02g17710	receptor-like protein kinase 5 precursor, putative, expressed	-1.38147
LOC_Os09g18594	protein kinase domain containing protein, expressed	-1.40049
LOC_Os01g03690	TKL_IRAK_DUF26-lg.1 - DUF26 kinases have homology to DUF26 containing loci, expressed	-1.40946
LOC_Os11g39530	jacalin-like lectin domain containing protein, expressed	-1.4391
LOC_Os07g35680	TKL_IRAK_DUF26-lc22 - DUF26 kinases have homology to DUF26 containing loci, expressed	-1.51198
LOC_Os10g22890	receptor-like kinase, putative, expressed	-1.53394
LOC_Os09g18620	serine/threonine-protein kinase, putative, expressed	-1.54
LOC_Os03g17700	CGMC_MAPKCGMC_2_ERK.2 - CGMC includes CDA, MAPK, GSK3, and CLKC kinases, expressed	-1.58117
LOC_Os07g38820	lectin-like receptor kinase, putative, expressed	-1.60121
LOC_Os07g35750	TKL_IRAK_DUF26-ld.3 - DUF26 kinases have homology to DUF26 containing loci, expressed	-1.60323
LOC_Os04g47620	protein kinase APK1B, chloroplast precursor, putative, expressed	-1.62251
LOC_Os12g29430	OsWAK125 - OsWAK receptor-like protein OsWAK-RLP, expressed	-1.64044
LOC_Os04g05560	kinase, putative, expressed	-1.64776
LOC_Os07g35300	TKL_IRAK_DUF26-lc.11 - DUF26 kinases have homology to DUF26 containing loci, expressed	-1.67287
LOC_Os03g56160	lectin-like receptor kinase 7, putative, expressed	-1.68081
LOC_Os06g34960	TKL_IRAK_DUF26.1 - DUF26 kinases have homology to DUF26 containing loci, expressed	-1.72697
LOC_Os10g19160	receptor kinase, putative, expressed	-1.77077
LOC_Os02g03410	CAMK_CAMK_like.12 - CAMK includes calcium/calmodulin depedent protein kinases, expressed	-1.79848
LOC_Os09g17630	receptor-like protein kinase 2, putative, expressed	-1.81736
LOC_Os02g56370	OsWAK20 - OsWAK receptor-like protein kinase, expressed	-1.91512
LOC_Os01g02300	receptor kinase ORK10, putative, expressed	-1.94645
LOC_Os12g42040	OsWAK126 - OsWAK receptor-like protein kinase, expressed	-1.99187
LOC_Os04g03210	receptor kinase, putative, expressed	-2.00632
LOC_Os08g35600	tyrosine protein kinase domain containing protein, putative, expressed	-2.04929
LOC_Os08g03240	lectin-like receptor kinase 1, putative, expressed	-2.14106
LOC_Os10g10030	OsWAK111 - OsWAK receptor-like protein kinase, expressed	-2.17924
LOC_Os09g18010	expressed protein	-2.21567
LOC_Os01g50410	STE_MEKK_ste11_MAP3K.6 - STE kinases include homologs to sterile 7, sterile 11 and sterile 20 from yeast, expressed	-2.32633
LOC_Os08g10150	SHR5-receptor-like kinase, putative, expressed	-2.425
LOC_Os04g14304	OsWAK30/31 - OsWAK receptor-like protein OsWAK-RLP, expressed	-2.70595
LOC_Os04g45730	protein kinase domain containing protein, expressed	-2.76346
LOC_Os01g50420	STE_MEKK_ste11_MAP3K.7 - STE kinases include homologs to sterile 7, sterile 11 and sterile 20 from yeast, expressed	-2.81545
LOC_Os02g40240	receptor kinase, putative, expressed	-2.82956
LOC_Os08g28710	receptor protein kinase CRINKLY4 precursor, putative, expressed	-2.97269
LOC_Os12g23700	cyclin-dependent kinase G-2, putative, expressed	-3.02296
LOC_Os09g38850	OsWAK91 - OsWAK receptor-like protein kinase, expressed	-3.4255
LOC_Os02g56380	OsWAK21 - OsWAK receptor-like cytoplasmic kinase OsWAK-RLCK, expressed	-3.56233
LOC_Os02g26720	Inositol 1, 3, 4-trisphosphate 5/6-kinase, putative, expressed	-3.89741
LOC_Os08g10310	SHR5-receptor-like kinase, putative, expressed	-5.06817
LOC_Os06g10230	receptor-like protein kinase 5 precursor, putative, expressed	-8.17884
LOC_Os06g03970	receptor-like protein kinase 5 precursor, putative, expressed	-9.12327
LOC_Os07g04110	legume lectins beta domain containing protein, expressed	-Inf
LOC_Os02g53720	phytosulfokine receptor precursor, putative, expressed	-Inf

## Sheet: 14dpi PK
Gene ID	Gene Annotation	Log2FC
LOC_Os11g17440	enoyl-CoA hydratase/isomerase family protein, expressed	2.98953
LOC_Os04g59540	phosphatidylinositol-4-phosphate 5-Kinase, putative, expressed	2.93232
LOC_Os08g10250	SHR5-receptor-like kinase, putative, expressed	2.87667
LOC_Os03g22050	CAMK_KIN1/SNF1/Nim1_like.16 - CAMK includes calcium/calmodulin depedent protein kinases, expressed	2.69312
LOC_Os07g35640	expressed protein	2.5448
LOC_Os01g50420	STE_MEKK_ste11_MAP3K.7 - STE kinases include homologs to sterile 7, sterile 11 and sterile 20 from yeast, expressed	2.34102
LOC_Os09g37840	carbohydrate binding protein, putative, expressed	2.11843
LOC_Os08g10300	SHR5-receptor-like kinase, putative, expressed	2.09864
LOC_Os05g44990	light repressible receptor protein kinase, putative, expressed	2.02732
LOC_Os09g18530	nodulation receptor kinase precursor, putative, expressed	2.02248
LOC_Os07g04810	protein kinase domain containing protein, expressed	1.99368
LOC_Os07g04820	protein kinase, putative, expressed	1.94703
LOC_Os07g47230	TKL_IRAK_DUF26-lh.10 - DUF26 kinases have homology to DUF26 containing loci, expressed	1.77734
LOC_Os07g35004	TKL_IRAK_DUF26-la.4 - DUF26 kinases have homology to DUF26 containing loci, expressed	1.68844
LOC_Os02g07960	STRUBBELIG-RECEPTOR FAMILY 3 precursor, putative, expressed	1.60341
LOC_Os11g47150	OsWAK122 - OsWAK receptor-like protein kinase, expressed	1.58315
LOC_Os07g29330	serine/threonine-protein kinase CTR1, putative, expressed	1.58231
LOC_Os11g02240	CAMK_KIN1/SNF1/Nim1_like.4 - CAMK includes calcium/calmodulin depedent protein kinases, expressed	1.55875
LOC_Os05g16930	protein kinase domain containing protein, expressed	1.55093
LOC_Os07g08000	expressed protein	1.55021
LOC_Os02g13850	leucine-rich repeat-containing protein kinase family protein, putative, expressed	1.5072
LOC_Os04g34360	serine/threonine-protein kinase receptor precursor, putative, expressed	1.4969
LOC_Os06g47750	phytosulfokine receptor precursor, putative, expressed	1.49631
LOC_Os12g42040	OsWAK126 - OsWAK receptor-like protein kinase, expressed	1.49435
LOC_Os07g45074	FAT domain-containing protein, putative, expressed	1.49311
LOC_Os12g02200	CAMK_KIN1/SNF1/Nim1_like.6 - CAMK includes calcium/calmodulin depedent protein kinases, expressed	1.46052
LOC_Os05g16430	SHR5-receptor-like kinase, putative, expressed	1.4542
LOC_Os09g25540	receptor-like protein kinase 2 precursor, putative, expressed	1.42719
LOC_Os08g38560	receptor-like protein kinase 2 precursor, putative, expressed	1.42546
LOC_Os02g12420	receptor-like protein kinase precursor, putative, expressed	1.41235
LOC_Os12g37980	protein kinase domain containing protein, expressed	1.41223
LOC_Os05g16920	SHR5-receptor-like kinase, putative, expressed	1.40998
LOC_Os06g37690	S-locus-like receptor protein kinase, putative, expressed	1.40832
LOC_Os11g41100	expressed protein	1.39069
LOC_Os05g46760	STE_MEKK_ste11_MAP3K.19 - STE kinases include homologs to sterile 7, sterile 11 and sterile 20 from yeast, expressed	1.37359
LOC_Os03g28300	protein kinase domain containing protein, expressed	1.34374
LOC_Os12g43660	receptor-like protein kinase HAIKU2 precursor, putative, expressed	1.28602
LOC_Os06g47700	serine/threonine-protein kinase BRI1-like 2 precursor, putative, expressed	1.27115
LOC_Os04g52640	SHR5-receptor-like kinase, putative, expressed	1.26143
LOC_Os04g39910	receptor-like protein kinase, putative, expressed	1.23373
LOC_Os07g45070	FAT domain-containing protein, putative, expressed	1.2171
LOC_Os10g32990	receptor-like protein kinase 2 precursor, putative, expressed	1.21109
LOC_Os03g31070	protein kinase, putative, expressed	1.19225
LOC_Os11g14050	leucine-rich repeat family protein, putative, expressed	1.1462
LOC_Os02g54600	STE_MEK_ste7_MAP2K.5 - STE kinases include homologs to sterile 7, sterile 11 and sterile 20 from yeast, expressed	1.13874
LOC_Os12g01140	AGC_PVPK_like_kin82y.2 - ACG kinases include homologs to PKA, PKG and PKC, expressed	1.1321
LOC_Os02g09960	LYK8, putative, expressed	1.07769
LOC_Os06g50920	protein kinase family protein, putative, expressed	1.07674
LOC_Os02g05950	phytosulfokine receptor precursor, putative, expressed	1.07535
LOC_Os11g02300	CPuORF36 - conserved peptide uORF-containing transcript, expressed	1.07473
LOC_Os07g32450	protein kinase PKN/PRK1, effector, putative, expressed	1.07281
LOC_Os02g04840	GHMP kinases ATP-binding protein, putative, expressed	1.02886
LOC_Os03g62430	OsWAK28 - OsWAK receptor-like protein kinase, expressed	1.01511
LOC_Os05g07300	serine/threonine-protein kinase receptor precursor, putative, expressed	1.01313
LOC_Os01g21960	serine/threonine-protein kinase, putative, expressed	-1.01009
LOC_Os02g54650	diacylglycerol kinase, putative, expressed	-1.0156
LOC_Os10g25550	tyrosine protein kinase domain containing protein, putative, expressed	-1.0399
LOC_Os11g20790	adenylate kinase, putative, expressed	-1.04172
LOC_Os02g43290	protein kinase domain containing protein, expressed	-1.04382
LOC_Os07g30970	nucleoside diphosphate kinase, putative, expressed	-1.07948
LOC_Os02g07260	phosphoglycerate kinase protein, putative, expressed	-1.08925
LOC_Os02g09359	BRASSINOSTEROID INSENSITIVE 1-associated receptor kinase 1 precursor, putative, expressed	-1.09158
LOC_Os01g47080	pyruvate kinase, putative, expressed	-1.09595
LOC_Os01g67160	cyclin-dependent kinase B1-1, putative, expressed	-1.09873
LOC_Os01g33090	expressed protein	-1.10547
LOC_Os04g03579	protein kinase, putative, expressed	-1.10831
LOC_Os10g33650	CK1_CaseinKinase_1.9 - CK1 includes the casein kinase 1 kinases, expressed	-1.11716
LOC_Os03g63330	aspartokinase, chloroplast precursor, putative, expressed	-1.13071
LOC_Os12g39830	cyclin, putative, expressed	-1.14064
LOC_Os01g66940	kinase, pfkB family, putative, expressed	-1.14435
LOC_Os10g26520	protein kinase domain containing protein, expressed	-1.15451
LOC_Os09g31210	AGC_PVPK_like_CDK8.1 - ACG kinases include homologs to PKA, PKG and PKC, expressed	-1.17639
LOC_Os07g42200	tyrosine protein kinase domain containing protein, putative, expressed	-1.21803
LOC_Os07g44630	thymidylate kinase, putative, expressed	-1.22139
LOC_Os03g08170	protein kinase APK1B, chloroplast precursor, putative, expressed	-1.22225
LOC_Os08g28710	receptor protein kinase CRINKLY4 precursor, putative, expressed	-1.23242
LOC_Os07g35310	TKL_IRAK_DUF26-lc.12 - DUF26 kinases have homology to DUF26 containing loci, expressed	-1.23259
LOC_Os09g29510	OsWAK80 - OsWAK receptor-like protein kinase, expressed	-1.2397
LOC_Os08g40170	cyclin-dependent kinase B2-1, putative, expressed	-1.25856
LOC_Os11g31540	BRASSINOSTEROID INSENSITIVE 1-associated receptor kinase 1 precursor, putative, expressed	-1.29021
LOC_Os05g50560	CGMC_MAPKCMGC_2.9 - CGMC includes CDA, MAPK, GSK3, and CLKC kinases, expressed	-1.29236
LOC_Os05g28520	MRH1, putative, expressed	-1.29707
LOC_Os04g32310	serine/threonine-protein kinase NAK, putative, expressed	-1.3251
LOC_Os07g43170	adenylate kinase, putative, expressed	-1.39664
LOC_Os02g53790	adenylate kinase, putative, expressed	-1.40972
LOC_Os04g35890	TKL_IRAK_CR4L.3 - The CR4L subfamily has homology with Crinkly4, expressed	-1.42682
LOC_Os05g41640	phosphoglycerate kinase protein, putative, expressed	-1.50373
LOC_Os01g09580	CAMK_CAMK_like_Aur_like.1 - CAMK includes calcium/calmodulin depedent protein kinases, expressed	-1.52649
LOC_Os04g43490	CK1_CaseinKinase_1.7 - CK1 includes the casein kinase 1 kinases, expressed	-1.53085
LOC_Os10g37190	protein kinase domain containing protein, expressed	-1.59968
LOC_Os01g12420	receptor-like protein kinase, putative, expressed	-1.62544
LOC_Os02g41590	kinase, pfkB family, putative, expressed	-1.62992
LOC_Os02g48360	pyrophosphate--fructose 6-phosphate 1-phosphotransferase subunit alpha, putative, expressed	-1.84929
LOC_Os09g38840	OsWAK90 - OsWAK receptor-like protein kinase, expressed	-1.87151
LOC_Os07g35330	TKL_IRAK_DUF26-lc.13 - DUF26 kinases have homology to DUF26 containing loci, expressed	-1.93274
LOC_Os01g16230	TKL_IRAK_CR4L.2 - The CR4L subfamily has homology with Crinkly4, expressed	-1.94971
LOC_Os10g41410	nucleoside diphosphate kinase, putative, expressed	-1.99601
LOC_Os04g46000	cyclin, putative, expressed	-2.08871
LOC_Os02g56380	OsWAK21 - OsWAK receptor-like cytoplasmic kinase OsWAK-RLCK, expressed	-2.10271
LOC_Os03g05300	cyclin-dependent kinases regulatory subunit 1, putative, expressed	-2.17363
LOC_Os08g34240	CAMK_KIN1/SNF1/Nim1_like.33 - CAMK includes calcium/calmodulin depedent protein kinases, expressed	-2.42711
LOC_Os02g47020	phosphoribulokinase/Uridine kinase family protein, expressed	-2.48024
LOC_Os12g10870	verticillium wilt disease resistance protein, putative, expressed	-2.5695
LOC_Os04g29770	wall-associated receptor kinase-like 3 precursor, putative, expressed	-2.64699
LOC_Os12g30180	protein kinase domain containing protein, expressed	-2.81689
LOC_Os04g29790	OsWAK40 - OsWAK receptor-like protein OsWAK-RLP, expressed	-2.8384
LOC_Os02g42150	OsWAK14 - OsWAK receptor-like protein kinase, expressed	-3.01464
LOC_Os08g10310	SHR5-receptor-like kinase, putative, expressed	-3.07601
LOC_Os11g31550	BRASSINOSTEROID INSENSITIVE 1-associated receptor kinase 1 precursor, putative, expressed	-4.04302
