# Supplementary material for: RNA-seq reveals differentially expressed genes in rice (Oryza sativa) roots during interactions with plant-growth promoting bacteria, Azospirillum brasilense
Source: PLoS One. 2019 May 23;14(5):e0217309. doi: 10.1371/journal.pone.0217309 (PMC6532919; doi:10.1371/journal.pone.0217309)
Supplement: S6 Table — (XLSX) [file pone.0217309.s006.xlsx]

## Sheet: 1dpi TR
Gene ID	Gene Annotation	Log2FC
LOC_Os07g19000	LTPL41 - Protease inhibitor/seed storage/LTP family protein precursor, expressed	4.85707
LOC_Os02g38230	high affinity nitrate transporter, putative, expressed	3.55049
LOC_Os07g37454	urate anion exchanger, putative, expressed	2.31293
LOC_Os01g50820	transporter, major facilitator family, putative, expressed	2.26846
LOC_Os04g47320	uncharacterized mscS family protein, putative, expressed	2.17491
LOC_Os02g40710	ammonium transporter protein, putative, expressed	2.13246
LOC_Os10g36170	LTPL160 - Protease inhibitor/seed storage/LTP family protein precursor, expressed	1.75139
LOC_Os02g44680	allantoin permease, putative, expressed	1.66431
LOC_Os06g29900	integral membrane protein, putative, expressed	1.62348
LOC_Os02g40730	ammonium transporter protein, putative, expressed	1.57887
LOC_Os10g02080	PTR-like peptide transporter, putatuve, expressed	1.49836
LOC_Os11g24060	permease domain containing protein, putative, expressed	1.48871
LOC_Os07g18990	LTPL40 - Protease inhibitor/seed storage/LTP family protein precursor, expressed	1.44597
LOC_Os04g35540	amino acid permease family protein, putative, expressed	1.29132
LOC_Os12g44300	CHX28, putative, expressed	1.2805
LOC_Os03g01300	LTPL114 - Protease inhibitor/seed storage/LTP family protein precursor, expressed	1.27788
LOC_Os02g39930	OsTIL-1 Temperature-induced lipocalin-1, expressed	1.26191
LOC_Os10g39980	silicon transporter	1.24522
LOC_Os03g04570	peptide transporter PTR3-A, putative, expressed	1.19833
LOC_Os08g31410	sulfate transporter, putative, expressed	1.15104
LOC_Os01g61070	heavy metal-associated domain containing protein, expressed	1.12954
LOC_Os04g37970	transporter family protein, putative, expressed	1.12083
LOC_Os09g23300	integral membrane protein, putative, expressed	1.10651
LOC_Os08g31340	heavy metal-associated domain containing protein, expressed	1.09849
LOC_Os09g29284	MATE efflux family protein, putative, expressed	1.08
LOC_Os04g10750	inorganic phosphate transporter, putative, expressed	1.07363
LOC_Os01g56420	ctr copper transporter family protein, putative, expressed	1.03651
LOC_Os03g22490	heavy metal-associated domain containing protein, expressed	1.03054
LOC_Os04g01520	Major facilitator superfamily protein	1.02928
LOC_Os09g12790	potassium channel protein, putative, expressed	1.02136
LOC_Os03g46150	LTPL72 - Protease inhibitor/seed storage/LTP family protein precursor, expressed	-1.02144
LOC_Os01g65100	peptide transporter, putative, expressed	-1.02194
LOC_Os01g37590	peptide transporter PTR2, putative, expressed	-1.04558
LOC_Os03g57310	syntaxin, putative, expressed	-1.05142
LOC_Os06g51460	white-brown complex homolog protein, putative, expressed	-1.07708
LOC_Os10g35180	white-brown complex homolog protein 11, putative, expressed	-1.08527
LOC_Os01g42410	pleiotropic drug resistance protein, putative, expressed	-1.18365
LOC_Os03g09930	sulfate transporter, putative, expressed	-1.19001
LOC_Os04g57200	heavy metal transport/detoxification protein, putative, expressed	-1.21913
LOC_Os07g26460	GLTP domain containing protein, putative, expressed	-1.22479
LOC_Os04g35160	CorA-like magnesium transporter protein	-1.23339
LOC_Os09g19800	aminopeptidase, putative, expressed	-1.26546
LOC_Os11g22350	white-brown complex homolog protein, putative, expressed	-1.267
LOC_Os04g46810	LTPL120 - Protease inhibitor/seed storage/LTP family protein precursor, expressed	-1.29463
LOC_Os10g02220	peptide transporter PTR2, putative, expressed	-1.38624
LOC_Os04g55800	sulfate transporter, putative, expressed	-1.42181
LOC_Os02g11760	pleiotropic drug resistance protein, putative, expressed	-1.42235
LOC_Os07g07860	LTPL76 - Protease inhibitor/seed storage/LTP family protein precursor, expressed	-1.42497
LOC_Os06g06440	ABC transporter, ATP-binding protein, putative, expressed	-1.45081
LOC_Os01g45550	auxin efflux carrier component, putative, expressed	-1.48896
LOC_Os06g14450	exo70 exocyst complex subunit family protein, putative, expressed	-1.5147
LOC_Os01g50080	MDR-like ABC transporter, putative, expressed	-1.53023
LOC_Os07g37320	transporter family protein, putative, expressed	-1.54177
LOC_Os10g20830	LTPL133 - Protease inhibitor/seed storage/LTP family protein precursor, expressed	-1.57394
LOC_Os10g40430	LTPL139 - Protease inhibitor/seed storage/LTP family protein precursor, expressed	-1.57982
LOC_Os11g09020	amino acid transporter, putative, expressed	-1.58596
LOC_Os05g34030	peptide transporter PTR2, putative, expressed	-1.59726
LOC_Os07g15460	metal transporter Nramp6, putative, expressed	-1.62655
LOC_Os01g38580	beta,beta-carotene 9,10-dioxygenase, putative, expressed	-1.6394
LOC_Os12g01040	exo70 exocyst complex subunit domain containing protein, expressed	-1.66255
LOC_Os06g21920	inorganic phosphate transporter 1-9, putative, expressed	-1.69078
LOC_Os01g08260	pleiotropic drug resistance protein 4, putative, expressed	-1.69722
LOC_Os01g42090	nodulin MtN3 family protein, putative, expressed	-1.69794
LOC_Os03g05750	heavy-metal-associated domain-containing protein, putative, expressed	-1.75289
LOC_Os04g33920	LTPL102 - Protease inhibitor/seed storage/LTP family protein precursor, expressed	-1.79872
LOC_Os03g10640	calcium-transporting ATPase, plasma membrane-type, putative, expressed	-1.80761
LOC_Os02g14840	potassium channel KAT1, putative, expressed	-1.82294
LOC_Os08g29570	pleiotropic drug resistance protein 3, putative, expressed	-1.843
LOC_Os03g19290	mitochondrial import inner membrane translocase subunit Tim17, putative, expressed	-1.89127
LOC_Os01g42380	pleiotropic drug resistance protein, putative, expressed	-1.96051
LOC_Os04g50940	peptide transporter PTR2, putative, expressed	-2.16193
LOC_Os11g05390	transporter, major facilitator family, putative, expressed	-2.18182
LOC_Os02g37300	heavy metal associated domain containing protein, expressed	-2.36316
LOC_Os08g13570	exo70 exocyst complex subunit family protein, putative, expressed	-2.44523
LOC_Os01g24010	pleiotropic drug resistance protein, putative, expressed	-2.55788
LOC_Os01g67820	exo70 exocyst complex subunit domain containing protein, expressed	-2.55827
LOC_Os11g42989	exo70 exocyst complex subunit, putative, expressed	-2.56352
LOC_Os02g48570	peptide transporter PTR2, putative, expressed	-2.58386
LOC_Os03g08880	purine permease, putative, expressed	-2.60887
LOC_Os01g55320	heavy metal-associated domain containing protein, expressed	-2.62692
LOC_Os01g50100	ABC transporter, ATP-binding protein, putative, expressed	-2.7267
LOC_Os02g30910	nodulin MtN3 family protein, putative, expressed	-2.82895
LOC_Os03g07100	LTPL82 - Protease inhibitor/seed storage/LTP family protein precursor, expressed	-2.99463
LOC_Os03g22590	nodulin MtN3 family protein, putative, expressed	-3.0345
LOC_Os08g31140	heavy metal-associated domain containing protein, expressed	-3.05573
LOC_Os11g02389	protease inhibitor/seed storage/LTP family, putative, expressed	-3.19598
LOC_Os04g48290	MATE efflux family protein, putative, expressed	-3.25045
LOC_Os05g47730	LTPL153 - Protease inhibitor/seed storage/LTP family protein precursor, expressed	-3.27973
LOC_Os08g42040	LTPL80 - Protease inhibitor/seed storage/LTP family protein precursor, expressed	-3.33228
LOC_Os03g37830	potassium transporter, putative, expressed	-3.33772
LOC_Os02g46680	multidrug resistance protein, putative, expressed	-3.35164
LOC_Os04g56560	proton-dependent oligopeptide transport, putative, expressed	-3.42407
LOC_Os01g13120	aquaporin protein, putative, expressed	-3.43285
LOC_Os02g37320	heavy metal associated domain containing protein, expressed	-3.57623
LOC_Os02g37330	heavy metal associated domain containing protein, expressed	-3.62002
LOC_Os04g52310	metal cation transporter, putative, expressed	-3.82773
LOC_Os02g37290	heavy metal associated domain containing protein, expressed	-3.88058
LOC_Os04g10690	inorganic phosphate transporter, putative, expressed	-3.88094
LOC_Os01g41420	transmembrane amino acid transporter protein, putative, expressed	-3.88658
LOC_Os11g04020	major facilitator superfamily antiporter, putative, expressed	-4.16821
LOC_Os06g07220	LTPL128 - Protease inhibitor/seed storage/LTP family protein precursor, expressed	-4.56338
LOC_Os01g19770	mitochondrial import inner membrane translocase subunit Tim17, putative, expressed	-5.9093
LOC_Os01g60740	LTPL16 - Protease inhibitor/seed storage/LTP family protein precursor, expressed	-7.79452
LOC_Os02g44320	LTPL113 - Protease inhibitor/seed storage/LTP family protein precursor, expressed	-Inf
LOC_Os12g02320	LTPL12 - Protease inhibitor/seed storage/LTP family protein precursor, expressed	-Inf
LOC_Os03g58940	LTPL83 - Protease inhibitor/seed storage/LTP family protein precursor, putative, expressed	-Inf

## Sheet: 14dpi TR
Gene ID	Gene Annotation	Log2FC
LOC_Os01g41420	transmembrane amino acid transporter protein, putative, expressed	3.72016
LOC_Os02g38230	high affinity nitrate transporter, putative, expressed	3.29595
LOC_Os01g65130	peptide transporter, putative, expressed	3.05135
LOC_Os12g25200	chloride transporter, chloride channel family, putative, expressed	2.83749
LOC_Os01g08880	expressed protein	2.71292
LOC_Os03g07100	LTPL82 - Protease inhibitor/seed storage/LTP family protein precursor, expressed	2.32911
LOC_Os02g02190	transporter, major facilitator family, putative, expressed	2.25675
LOC_Os01g67820	exo70 exocyst complex subunit domain containing protein, expressed	1.90139
LOC_Os09g19800	aminopeptidase, putative, expressed	1.8272
LOC_Os01g65140	peptide transporter PTR2, putative, expressed	1.8204
LOC_Os01g50820	transporter, major facilitator family, putative, expressed	1.81571
LOC_Os02g37300	heavy metal associated domain containing protein, expressed	1.7282
LOC_Os02g37290	heavy metal associated domain containing protein, expressed	1.64492
LOC_Os01g20830	heavy metal-associated domain containing protein, expressed	1.62213
LOC_Os10g36924	aquaporin protein, putative, expressed	1.60782
LOC_Os04g48290	MATE efflux family protein, putative, expressed	1.52434
LOC_Os03g22590	nodulin MtN3 family protein, putative, expressed	1.51118
LOC_Os04g37970	transporter family protein, putative, expressed	1.48793
LOC_Os03g50960	LTPL118 - Protease inhibitor/seed storage/LTP family protein precursor, expressed	1.46674
LOC_Os05g48416	lipase-related, putative, expressed	1.39428
LOC_Os02g36619	exo70 exocyst complex subunit, putative, expressed	1.37684
LOC_Os02g50799	nuclear-pore anchor, putative, expressed	1.2799
LOC_Os05g37470	transmembrane amino acid transporter protein, putative, expressed	1.26744
LOC_Os02g14190	spermidine synthase, putative, expressed	1.2525
LOC_Os01g65169	proton-dependent oligopeptide transport, putative, expressed	1.24673
LOC_Os12g13730	pleiotropic drug resistance protein 2, putative, expressed	1.23885
LOC_Os09g36220	response regulator receiver domain containing protein, expressed	1.20794
LOC_Os07g06130	ethylene-insensitive protein, putative, expressed	1.20652
LOC_Os08g15460	preprotein translocase subunit secY, putative, expressed	1.07789
LOC_Os08g30740	ABC transporter, ATP-binding protein, putative, expressed	1.02839
LOC_Os03g42020	calcium-transporting ATPase, plasma membrane-type, putative, expressed	1.01347
LOC_Os12g04220	calcium-transporting ATPase, plasma membrane-type, putative, expressed	1.00548
LOC_Os07g26630	aquaporin protein, putative, expressed	-1.0027
LOC_Os02g57240	oxidoreductase, aldo/keto reductase family protein, putative, expressed	-1.01798
LOC_Os01g74490	heavy metal-associated domain containing protein, expressed	-1.01799
LOC_Os05g20050	ras-related protein, putative, expressed	-1.04456
LOC_Os04g43070	ammonium transporter protein, putative, expressed	-1.0457
LOC_Os03g11900	transporter family protein, putative, expressed	-1.05411
LOC_Os06g14550	signal recognition particle 9 kDa protein, putative, expressed	-1.06904
LOC_Os05g48980	ras-related protein, putative, expressed	-1.08204
LOC_Os10g33630	adaptin ear-binding coat-associated protein 2, putative, expressed	-1.0834
LOC_Os03g13750	erwinia induced protein 2, putative, expressed	-1.08697
LOC_Os11g31900	acyl carrier protein, putative, expressed	-1.09021
LOC_Os03g13730	translocase of chloroplast 34, putative, expressed	-1.09057
LOC_Os06g44374	protein transport protein SEC61 subunit gamma, putative, expressed	-1.09106
LOC_Os02g06650	COX VIIa, putative, expressed	-1.09238
LOC_Os01g40570	outer mitochondrial membrane porin, putative, expressed	-1.09871
LOC_Os07g26690	aquaporin protein, putative, expressed	-1.09903
LOC_Os03g07480	sucrose transporter, putativ, expressed	-1.1224
LOC_Os09g12600	phosphate/phosphate translocator, putative, expressed	-1.12534
LOC_Os10g23100	ras-related protein, putative, expressed	-1.13163
LOC_Os03g12530	cation efflux family protein, putative, expressed	-1.13582
LOC_Os02g58730	ras-related protein, putative, expressed	-1.13677
LOC_Os01g23620	miro, putative, expressed	-1.16368
LOC_Os02g57720	aquaporin protein, putative, expressed	-1.18114
LOC_Os10g25830	mitochondrial carrier protein, putative, expressed	-1.19059
LOC_Os02g21250	clathrin adaptor complex small chain domain containing protein, expressed	-1.19438
LOC_Os09g28160	phosphate carrier protein, mitochondrial precursor, putative, expressed	-1.1971
LOC_Os03g03500	heavy metal-associated domain containing protein, expressed	-1.20859
LOC_Os08g37432	MATE efflux family protein, putative, expressed	-1.20928
LOC_Os06g02490	acyl CoA binding protein, putative, expressed	-1.21828
LOC_Os03g04570	peptide transporter PTR3-A, putative, expressed	-1.23881
LOC_Os01g41610	mitochondrial ATP synthase g subunit family protein, putative, expressed	-1.24107
LOC_Os03g61019	mitochondrial import inner membrane translocase subunit Tim, putative, expressed	-1.24123
LOC_Os08g43580	acyl carrier protein, putative, expressed	-1.24619
LOC_Os07g45320	COX VIIa, putative, expressed	-1.25387
LOC_Os02g13870	aquaporin protein, putative, expressed	-1.2716
LOC_Os03g48810	nucleobase-ascorbate transporter, putative, expressed	-1.29347
LOC_Os03g63480	ankyrin repeat domain containing protein, expressed	-1.31346
LOC_Os01g62950	ras-related protein, putative, expressed	-1.31368
LOC_Os09g08390	CRAL/TRIO domain containing protein, expressed	-1.31481
LOC_Os08g44870	MATE efflux family protein, putative, expressed	-1.32536
LOC_Os10g36170	LTPL160 - Protease inhibitor/seed storage/LTP family protein precursor, expressed	-1.3422
LOC_Os06g49240	PTR-like peptide transporter, putatuve, expressed	-1.34644
LOC_Os11g04020	major facilitator superfamily antiporter, putative, expressed	-1.37545
LOC_Os01g48710	heavy metal-associated domain containing protein, expressed	-1.38447
LOC_Os03g09110	mitochondrial carrier protein, putative, expressed	-1.38922
LOC_Os01g16910	outer mitochondrial membrane porin, putative, expressed	-1.40084
LOC_Os08g40850	mitochondrial carrier protein, putative, expressed	-1.40278
LOC_Os08g10480	heavy metal-associated domain containing protein, expressed	-1.40584
LOC_Os01g42380	pleiotropic drug resistance protein, putative, expressed	-1.41048
LOC_Os12g38310	mitochondrial import inner membrane translocase subunit Tim, putative, expressed	-1.43886
LOC_Os03g52650	syntaxin-related protein, putative, expressed	-1.45281
LOC_Os05g44070	ras-related protein, putative, expressed	-1.46853
LOC_Os05g49890	ras-related protein, putative, expressed	-1.4761
LOC_Os05g06780	LTPL104 - Protease inhibitor/seed storage/LTP family protein precursor, expressed	-1.52195
LOC_Os12g37360	miro, putative, expressed	-1.55121
LOC_Os02g43590	ELMO/CED-12 family protein, putative, expressed	-1.58089
LOC_Os01g42900	ABC-2 type transporter domain containing protein, expressed	-1.60471
LOC_Os04g47220	aquaporin protein, putative, expressed	-1.60903
LOC_Os06g08080	inorganic H+ pyrophosphatase, putative, expressed	-1.61774
LOC_Os10g22330	clathrin adaptor complex small chain domain containing protein, expressed	-1.6197
LOC_Os08g06550	acyl CoA binding protein, putative, expressed	-1.63622
LOC_Os04g45950	amino acid permease family protein, putative, expressed	-1.63921
LOC_Os02g44080	aquaporin protein, putative, expressed	-1.64824
LOC_Os04g46810	LTPL120 - Protease inhibitor/seed storage/LTP family protein precursor, expressed	-1.65298
LOC_Os05g02060	mitochondrial import inner membrane translocase subunit Tim17, putative, expressed	-1.66998
LOC_Os02g47010	secretory carrier-associated membrane protein, putative, expressed	-1.6707
LOC_Os03g08900	MATE efflux family protein, putative, expressed	-1.68803
LOC_Os01g65880	nodulin MtN3 family protein, putative, expressed	-1.69002
LOC_Os03g24870	transporter family protein, putative, expressed	-1.69639
LOC_Os09g36860	acyl carrier protein, putative, expressed	-1.71012
LOC_Os03g57970	LTPL73 - Protease inhibitor/seed storage/LTP family protein precursor, expressed	-1.72968
LOC_Os01g68589	LTPL39 - Protease inhibitor/seed storage/LTP family protein precursor, expressed	-1.74992
LOC_Os11g03240	MATE efflux family protein, putative, expressed	-1.78888
LOC_Os12g44100	peptide transporter PTR2, putative, expressed	-1.86845
LOC_Os04g38220	transporter family protein, putative, expressed	-1.89434
LOC_Os04g47420	transmembrane amino acid transporter protein, putative, expressed	-1.91195
LOC_Os12g23280	heavy metal-associated domain containing protein, expressed	-1.95206
LOC_Os11g03710	mitochondrial import inner membrane translocase subunit Tim, putative, expressed	-1.97332
LOC_Os01g42370	pleiotropic drug resistance protein, putative, expressed	-2.164
LOC_Os05g45740	mitochondrial ATP synthase g subunit family protein, putative, expressed	-2.18262
LOC_Os04g32960	TUDOR protein with multiple SNc domains, putative, expressed	-2.27904
LOC_Os05g33960	peptide transporter PTR2, putative, expressed	-2.30805
LOC_Os01g58860	auxin efflux carrier component, putative, expressed	-2.37851
LOC_Os08g36340	potassium transporter, putative, expressed	-2.5786
LOC_Os01g61070	heavy metal-associated domain containing protein, expressed	-2.6459
LOC_Os01g38580	beta,beta-carotene 9,10-dioxygenase, putative, expressed	-2.64643
LOC_Os01g41200	heavy metal-associated domain containing protein, expressed	-2.87262
LOC_Os05g12320	nodulin MtN3 family protein, putative, expressed	-3.14137
LOC_Os09g38210	auxin efflux carrier component, putative, expressed	-3.37177
LOC_Os03g14654	LTPL108 - Protease inhibitor/seed storage/LTP family protein precursor, expressed	-4.30295
LOC_Os10g36090	LTPL156 - Protease inhibitor/seed storage/LTP family protein precursor, putative, expressed	-Inf
LOC_Os02g30910	nodulin MtN3 family protein, putative, expressed	-Inf
