# Supplementary material for: RNA-seq reveals differentially expressed genes in rice (Oryza sativa) roots during interactions with plant-growth promoting bacteria, Azospirillum brasilense
Source: PLoS One. 2019 May 23;14(5):e0217309. doi: 10.1371/journal.pone.0217309 (PMC6532919; doi:10.1371/journal.pone.0217309)
Supplement: S7 Table — (XLSX) [file pone.0217309.s007.xlsx]

## Sheet: Sheet1
Gene ID		Gene Name			Fwd Seq 5'-3'	Rev Seq 5'-3'
LOC_Os02g38230		High affinity nitrate transporter			AGGTGTTCCTCTCCAAG	CGCAAGAAGGACAAGTAG
LOC_Os08g10250		SHR5-receptor-like kinase			GCCTACAGCGAAATACTC	GGGCCATTAATCTCAG
LOC_Os02g09960		LYK8			CGAGAGCTCCATCATATAC	CTAACGGTGTACAAGTACT
LOC_Os01g50820		Nitrate transporter			GAAGCTCCACAAGACTG	CAGTACATCTTCTTCCACG
LOC_Os09g18530		Nodulation receptor kinase			CCCATAGCGGCAGTGTTATT	GTCTACCTTGGTCAGCTAC
LOC_Os12g44070		Nodulin			CTCTACCTCGCCTTCTA	CTGAAGAAGAGGAAGCC
		Cyclophilin			AGCTCTCCTAGATCTGTGCTG	GCGATATCATAGAACGAGCGAC
